# Supplementary material for: Uncertainty in Ecohydrological Modeling in an Arid Region Determined with Bayesian Methods
Source: PLoS One. 2016 Mar 10;11(3):e0151283. doi: 10.1371/journal.pone.0151283 (PMC4786118; doi:10.1371/journal.pone.0151283)
Supplement: S1 File — (XLSX) [file pone.0151283.s001.xlsx]

## Sheet: MetaData
Dataset for Figure 2:
	Precipitation	WindSpeed	RelativeHumidity	AirTemperature	Globalradiation	VapourPressure	Surface temperature	Corrected precipitation				Precipitation	WindSpeed	RelativeHumidity	AirTemperature	Globalradiation	VapourPressure	Surface temperature	Corrected precipitation
	mm/day	m/s	%	oC	J/m2*day	Pa	oC	mm/day				mm/day	m/s	%	oC	J/m2*day	Pa	oC	mm/day
Date	Prec	Wind	Hum	Ta	Global	Vapour	SurfaceTemp	Prec			Date	Prec	Wind	Hum	Ta	Global	Vapour	SurfaceTemp	Prec
2009-05-17	0	1.31	24	17.04	28185000	430	27	0			2013-06-19	5.4	1.7	82.5	15.15	3237000	1260	15.267	5.56701
2009-05-18	0	2.6	32	15	17368000	540	18.01	0			2013-06-20	0.8	0.8	85.92	15.7	13566000	1380	18.992	0.824742
2009-05-19	0	2.42	40	18.4	28809000	690	24.82	0			2013-06-21	0.4	1.6	58.92	19.82	24967000	860	24.167	0.412371
2009-05-20	0	2.61	32	17.29	28227000	610	23.68	0			2013-06-22	0	1.8	51.71	22.49	28698000	850	30.067	0
2009-05-21	0	1.37	32	17.28	29243000	570	26.28	0			2013-06-23	0	1.9	45.46	24.03	29589000	600	32.721	0
2009-05-22	0	1.4	26	18.92	31317000	490	26.75	0			2013-06-24	0	1.9	43.71	23.08	23393000	620	31.55	0
2009-05-23	0	2.62	25	17.29	22831000	480	21.48	0			2013-06-25	0	1.7	41.04	22.86	25162000	630	32.167	0
2009-05-24	0	1.74	30	20.59	29444000	660	29.02	0			2013-06-26	0	2.3	34.54	24.6	29496000	530	33.367	0
2009-05-25	0	2.33	22	23.06	28936000	550	30.03	0			2013-06-27	0	2.2	33.46	25.59	28933000	560	34.925	0
2009-05-26	0	3.66	22	23.4	17283000	620	26.3	0			2013-06-28	0	1.5	29.5	25.59	27329000	550	35.488	0
2009-05-27	1.4	4.41	55	15.24	18842000	880	19.83	1.4433			2013-06-29	0	2.1	36.71	25.66	24638000	790	34.613	0
2009-05-28	0	2.32	29	16.43	29184000	470	23.78	0			2013-06-30	0	1.6	33.54	26.16	23036000	910	35.446	0
2009-05-29	0	2.04	14	17.49	30829000	280	26.95	0			2013-07-01	0	1.8	46.17	23.9	23612000	1334.17	35.471	0
2009-05-30	0	1.35	23	17.46	30924000	380	27.81	0			2013-07-02	0	1.3	42.29	26.65	25562000	1360	37.788	0
2009-05-31	0	1.18	28	18.32	19490000	500	25.41	0			2013-07-03	0	2	41.58	26.14	8947000	1360.42	31.221	0
2009-06-01	0	1.28	32	19.5	31602000	550	29.27	0			2013-07-04	0	2.2	49.92	24.75	18976000	1510.83	32.113	0
2009-06-02	0	1.71	22	22.53	30708000	530	32.05	0			2013-07-05	0	1.5	40.75	26.74	27106000	1293.33	36.438	0
2009-06-03	0	1.09	27	21.37	31536000	540	31.96	0			2013-07-06	0	1.4	41.75	26.89	27859000	1298.33	37.613	0
2009-06-04	0	1.94	23	21.73	30534000	550	30.97	0			2013-07-07	0	2.1	29.79	24.87	20571000	931.667	34.317	0
2009-06-05	3.4	2.59	51	17.58	24903000	930	24.98	3.50515			2013-07-08	2.2	1.4	66.13	18.26	5610000	1361.67	22.446	2.26804
2009-06-06	0	2.16	40	19.28	32452000	780	28.49	0			2013-07-09	0.2	1.1	73.88	17.69	13689000	1439.17	22.292	0.206186
2009-06-07	0	1.93	24	19.78	32340000	530	31.2	0			2013-07-10	0.2	1.2	61.7	20	25151000	1307.83	29.478	0.206186
2009-06-08	0	2.23	25	18.81	28016000	480	30.39	0			2013-07-11	0	1.7	55.5	22.45	25938000	1420.83	33.138	0
2009-06-09	0	2.74	24	21.99	25041000	600	31.43	0			2013-07-12	2.8	1.2	56.79	23.48	23353000	1551.67	30.758	2.8866
2009-06-10	0	2.73	22	22.41	24347000	580	30.74	0			2013-07-13	4	1.1	71.75	22.68	15884000	1925.42	27.621	4.12371
2009-06-11	0	2.22	39	21.3	25523000	920	31.35	0			2013-07-14	30.6	1.7	83.88	20.37	20152000	1960.42	25.563	31.5464
2009-06-12	0	2.14	34	22.96	30996000	830	33.18	0			2013-07-15	0	1.2	59.17	23.54	28010000	1540.83	31.475	0
2009-06-13	0	1.18	33	22.81	29541000	810	33.9	0			2013-07-16	0	1.6	44.83	25.68	28051000	1402.92	34.054	0
2009-06-14	0	1.29	29	24.66	28188000	800	33.86	0			2013-07-17	0.2	2.1	46.58	24.51	21555000	1399.17	30.275	0.206186
2009-06-15	0	1.82	27	24.38	17333000	800	31.76	0			2013-07-18	1.4	2	51.25	22.1	28716000	1216.25	31.275	1.4433
2009-06-16	0	1.67	36	24.08	26744000	1010	35.12	0			2013-07-19	0	1.7	41.63	24.34	28478000	1117.08	33.433	0
2009-06-17	0	1.63	37	25.43	27655000	1090	35.42	0			2013-07-20	0	1.4	42.08	24.51	26114000	1149.58	33.3	0
2009-06-18	0.6	2.68	57	20.36	7779000	1350	21.97	0.618557			2013-07-21	0	1.9	45.38	24.58	26935000	1277.5	31.642	0
2009-06-19	0	1.78	39	18.32	30823000	750	28.9	0			2013-07-22	0	1.5	37.21	27.13	27847000	1193.75	35.913	0
2009-06-20	0	1.5	43	19.58	30949000	770	30.11	0			2013-07-23	0	1.9	40.08	26.58	14178000	1312.5	31.179	0
2009-06-21	0	1.62	33	22.61	27543000	800	32.24	0			2013-07-24	17.8	2.8	80.88	19.37	16969000	1770.83	23.017	18.3505
2009-06-22	0	2	32	23.45	29514000	850	33.83	0			2013-07-25	0	0.9	80.71	19.16	9052000	1759.17	22.4	0
2009-06-23	0	1.24	37	23.74	31509000	900	35.21	0			2013-07-26	0.4	1.7	81.71	17.46	11921000	1595.83	21.8	0.412371
2009-06-24	0	1.2	32	25.33	30007000	940	36.53	0			2013-07-27	0	1.1	62.79	22.43	26566000	1567.08	31.658	0
2009-06-25	0	1.77	27	27.43	27390000	930	36.47	0			2013-07-28	0	2.4	40.27	24.52	24132000	1140.82	33.018	0
2009-06-26	0	2.52	28	26.75	21544000	950	33.49	0			2013-07-29	0	1.9	38.96	25.38	25150000	1163.75	34.021	0
2009-06-27	0	1.96	31	21.73	15245000	780	28.2	0			2013-07-30	3	1.5	52.21	23.47	22033000	1385.42	31.258	3.09278
2009-06-28	0	1.35	42	21.57	25164000	940	30.67	0			2013-07-31	0	1.4	51.25	22.6	27699000	1221.67	30.463	0
2009-06-29	0	1.24	36	24.09	31122000	910	35.55	0			2013-08-01	0	1.6	43.54	22.85	23162000	1060.42	31.288	0
2009-06-30	0	1.94	22	27.32	29988000	760	37.41	0			2013-08-02	0	1.4	41.88	23.38	27979000	997.917	33.354	0
2009-07-01	0	2.35	17	28.88	25506000	700	37.19	0			2013-08-03	0	1.4	37.38	24.65	27579000	1019.58	34.617	0
2009-07-02	0	5.38	39	21.14	22403000	940	28.55	0			2013-08-04	0	1	48.21	23.82	26821000	1195	34.5	0
2009-07-03	0	1.14	53	19.13	12030000	1130	26.12	0			2013-08-05	0	1.6	52.17	22.12	21362000	1297.08	30.604	0
2009-07-04	0.2	1	51	20.64	16536000	1180	27.6	0.206186			2013-08-06	0.4	2.2	59.61	20.47	13191000	1425.83	25.579	0.412371
2009-07-05	0	1.55	45	22.7	24544000	1120	32.13	0			2013-08-07	0	2.3	43.04	22.95	22737000	1090.42	30.525	0
2009-07-06	0	2.66	35	25.87	18564000	1160	32.44	0			2013-08-08	0	2.2	37.54	24.78	26705000	1060.42	34.308	0
2009-07-07	4	1.61	68	19.78	5495000	1500	21.41	4.12371			2013-08-09	0	1.3	44.42	24.02	23833000	1112.92	32.729	0
2009-07-08	0	0.92	75	19.43	25691000	1550	27.4	0			2013-08-10	0.2	1.8	46.83	24.53	15633000	1344.58	29.746	0.206186
2009-07-09	0	1.2	59	23.18	24495000	1490	31.46	0			2013-08-11	0	1.4	51	23.51	26297000	1274.58	33.329	0
2009-07-10	0	2.64	46	24.13	17502000	1360	30.93	0			2013-08-12	0	1.1	45.08	24.26	23253000	1210.42	33.771	0
2009-07-11	0	1.4	40	25.41	30590000	1150	34.83	0			2013-08-13	0	1.1	45.46	25.37	23141000	1337.92	34.817	0
2009-07-12	0	1.31	37	23.37	20661000	980	31.75	0			2013-08-14	0	2.2	35.42	27.62	20553000	1244.17	34.246	0
2009-07-13	0	2.42	40	24.43	30645000	1070	34.81	0			2013-08-15	0	3	41.92	22.5	11212000	1117.92	26.738	0
2009-07-14	0	1.85	35	25.95	24877000	1090	34.12	0			2013-08-16	0.6	1.7	66.21	18.02	5022000	1353.75	20.179	0.618557
2009-07-15	0	1.6	36	27.97	18572000	1280	35.12	0			2013-08-17	2.8	0.8	82.08	15.94	4322000	1480.83	17.558	2.8866
2009-07-16	2.8	2.78	65	20.86	7301000	1540	21.9	2.8866			2013-08-18	0.2	1.6	67.88	17.56	16504000	1295.83	22.329	0.206186
2009-07-17	0	1.73	53	23.94	29986000	1390	31.15	0			2013-08-19	0.2	1.2	76.79	19.13	11717000	1657.5	24.329	0.206186
2009-07-18	0	1.43	53	22.17	12110000	1350	26.55	0			2013-08-20	0	1.1	66.25	21.26	19620000	1541.67	29.192	0
2009-07-19	0	1.32	41	25.66	27284000	1280	35.25	0			2013-08-21	0	0.9	61.83	22.23	15824000	1542.92	29.242	0
2009-07-20	0	1.65	42	26.37	25082000	1350	36.05	0			2013-08-22	0.6	1	75.08	20.83	4028000	1840.42	22.667	0.618557
2009-07-21	0	1.5	35	28.3	23804000	1270	35.94	0			2013-08-23	0	1.4	73.96	19.02	9809000	1603.75	23.246	0
2009-07-22	0	1.76	33	26.67	23714000	1140	32.91	0			2013-08-24	0	1.6	59	22.5	24555000	1379.58	31.621	0
2009-07-23	0	1.46	33	26.91	26363000	1040	34.1	0			2013-08-25	0	1.5	48.5	24.32	24149000	1255.42	33.338	0
2009-07-24	0	1.49	19	27.83	25177000	680	35.41	0			2013-08-26	0	2.4	37.04	24.29	19572000	1062.92	30.038	0
2009-07-25	0	2.62	34	24.48	11233000	1010	26.53	0			2013-08-27	1	2.1	73.88	18.4	6405000	1543.33	20.646	1.03093
2009-07-26	0	1.97	46	23.34	28994000	1170	30.69	0			2013-08-28	0	1.6	58.71	19.53	24132000	1147.08	27.929	0
2009-07-27	0	1.68	35	23.93	29310000	980	31.27	0			2013-08-29	0	1.2	49	19.48	23976000	909.583	28.929	0
2009-07-28	0	1.74	33	24.13	27520000	890	31.25	0			2013-08-30	0	2.2	29.29	22.09	23994000	700	30.133	0
2009-07-29	0	1.33	32	26.23	23133000	1010	32.73	0			2013-08-31	0	1.5	27.04	21.78	21207000	671.667	29.85	0
2009-07-30	0	1.22	35	26.84	15829000	1230	31.69	0			2013-09-01	0.4	1.7	55.83	15.6	16008000	874.583	27.138	0.412371
2009-07-31	0.2	2.04	44	23.65	12732000	1230	27.08	0.206186			2013-09-02	0	1.3	48.33	15.23	21573000	764.583	27.3	0
2009-08-01	0.2	2	55	23.17	29061000	1300	31.05	0.206186			2013-09-03	0	1.3	40.79	15.79	14806000	625	26.154	0
2009-08-02	0	1.49	44	23.81	11777000	1250	27.8	0			2013-09-04	0	1.6	38.75	17.85	19904000	684.167	27.917	0
2009-08-03	0	2.11	55	23.22	28292000	1410	31.03	0			2013-09-05	0	1.6	30.54	20.36	22226000	631.667	28.225	0
2009-08-04	0	1.68	42	25.49	28890000	1230	33.78	0			2013-09-06	0	1.8	25.92	19.94	22003000	540.833	27.958	0
2009-08-05	0	1.72	39	25.48	25792000	1170	33.17	0			2013-09-07	0	1.6	35.13	23.8	17191000	943.333	27.617	0
2009-08-06	0	1.7	50	24.23	25987000	1350	32.83	0			2013-09-08	0	2	36.33	23.45	17710000	894.167	23.183	0
2009-08-07	0	2.1	45	23.8	10243000	1290	25.9	0			2013-09-09	0	2	34.25	22.81	18794000	918.333	24.646	0
2009-08-08	0	1.39	59	20.86	13081000	1420	24.55	0			2013-09-10	0	2.1	45.42	19.26	21070000	961.25	24.278	0
2009-08-09	0	1.94	46	22.71	28140000	1080	28.88	0			2013-09-11	0	2.5	47	13.13	21802000	690	26.75	0
2009-08-10	0	1.37	30	23.15	26976000	720	29.81	0			2013-09-12	0	1.5	46.33	11.97	19731000	570	28.346	0
2009-08-11	0	1.29	23	24.39	27018000	650	30.6	0			2013-09-13	0	1.4	33.79	12.85	20959000	401.25	26.633	0
2009-08-12	0	1.07	36	23.87	26819000	890	30.62	0			2013-09-14	0	0.9	30.21	15	14924000	389.167	24.033	0
2009-08-13	0.8	2.39	45	22.31	21271000	1140	26.78	0.824742			2013-09-15	0	0.9	38.92	13.89	20687000	495	26.317	0
2009-08-14	0	1.5	58	20.6	22118000	1260	25.39	0			2013-09-16	0	0.9	42.83	15.25	17821000	668.696	25.092	0
2009-08-15	0	2.04	45	21.7	20931000	1100	27.76	0			2013-09-17	0	1.6	42.13	17.68	18561000	716.667	26.442	0
2009-08-16	0	1.41	56	20.75	22828000	1190	26.7	0			2013-09-18	0	1.4	31.75	17.87	8199000	565.833	18.808	0
2009-08-17	0	1.66	49	21	11977000	1180	24.09	0			2013-09-19	0	1.4	31.25	17.72	20175000	560.417	24.346	0
2009-08-18	22.6	2.01	74	17.33	24210000	1440	20.96	23.299			2013-09-20	0	2.3	28.5	20.48	19659000	666.667	29.079	0
2009-08-19	0	1.44	55	21.02	27041000	1200	25.52	0			2013-09-21	0	1.1	43.83	16.73	19927000	708.75	25.013	0
2009-08-20	0.4	2.21	52	20.65	14187000	1230	22.99	0.412371			2013-09-22	0	1	40.21	17.7	19550000	739.583	21.042	0
2009-08-21	0	1.45	58	21.46	21060000	1390	27.13	0			2013-09-23	1.6	2.4	56	13.95	14574000	861.25	17.05	1.64948
2009-08-22	0	1.72	54	21.88	21605000	1270	28.12	0			2013-09-24	1.2	2.1	73.71	12.45	19544000	1027.5	17.488	1.23711
2009-08-23	0	1.68	43	23.75	18740000	1210	29	0			2013-09-25	0	1.7	55.65	14.05	19451000	812.174	20.579	0
2009-08-24	0.8	1.95	71	19.7	7883000	1610	22.1	0.824742			2013-09-26	0	1.6	49.33	13.23	19790000	607.917	17.896	0
2009-08-25	0.4	2.04	74	18.61	13359000	1550	22.06	0.412371			2013-09-27	0	1.8	39.38	9.58	17865000	373.333	19.729	0
2009-08-26	0	2.34	48	21.87	26461000	1110	28.25	0			2013-09-28	0	1.2	32.21	12.67	17803000	417.083	21.129	0
2009-08-27	0	1.81	43	21.16	23087000	910	28.11	0			2013-09-29	0	1.1	39.42	11.57	14395000	427.083	18.952	0
2009-08-28	0	2.97	44	21.95	20023000	1130	28.12	0			2013-09-30	0	1.4	36.17	12.19	17758000	405	21.871	0
2009-08-29	0	1.64	47	21.85	25271000	1040	29.21	0			2013-10-01	0	1.4	29.17	13.36	18812000	367.917	19.529	0
2009-08-30	0	1.45	37	23.38	25686000	920	30.56	0			2013-10-02	0	1.2	35.92	12.2	16683000	428.75	18.017	0
2009-08-31	0	1.25	40	20.79	24790000	900	29.26	0			2013-10-03	0.4	1.9	43.58	9.58	9883000	522.083	11.85	0.412371
2009-09-01	0	1.41	42	21.3	24306000	890	29.94	0			2013-10-04	0	1.7	59.04	9.25	18199000	599.167	13.538	0
2009-09-02	0	1.84	38	24.51	21797000	1140	31.69	0			2013-10-05	0	1.7	41.92	8.49	18334000	375	14.063	0
2009-09-03	0.6	2.65	73	19.63	9901000	1620	23.18	0.618557			2013-10-06	0	1.1	42.5	10.04	16425000	467.917	15.542	0
2009-09-04	0	3.07	69	19.07	18037000	1460	25.31	0			2013-10-07	0	1.1	51.42	10.18	15647000	561.25	15.838	0
2009-09-05	23.4	3.06	97	11.66	3455000	1340	14.58	24.1237			2013-10-08	0	2.4	40.71	12.28	12708000	565	15.771	0
2009-09-06	3.8	0.36	93	10.3	6509000	1150	13.88	3.91753			2013-10-09	0	1.1	48.29	7.59	16939000	422.083	12.904	0
2009-09-07	0	1.48	88	13.38	9374000	1340	16.28	0			2013-10-10	0	1.1	40.25	6.95	17160000	316.25	12.054	0
2009-09-08	0.2	1.45	87	14.44	15489000	1410	17.69	0.206186			2013-10-11	0	1.4	36.33	7.86	16970000	310	11.925	0
2009-09-09	6.8	1.35	92	15.11	2930000	1570	16.3	7.01031			2013-10-12	0	1.3	37.25	7.85	16512000	322.917	12.246	0
2009-09-10	0.4	1.74	84	15.37	18402000	1420	18.88	0.412371			2013-10-13	0	1.2	31.91	9.77	16429000	323.478	14.265	0
2009-09-11	4.8	2.11	77	17.03	9784000	1470	18.76	4.94845			2013-10-14	0	0.9	30.29	9.09	15402000	314.583	14.254	0
2009-09-12	7	1.34	79	16.44	21726000	1420	20.94	7.21649			2013-10-15	0	1.9	44.92	6.57	11085000	415.833	9.775	0
2009-09-13	0	1.2	82	16.63	8137000	1540	18.48	0			2013-10-16	0	1.3	44.46	2.53	15106000	290	7.158	0
2009-09-14	0	1.47	65	17.94	22643000	1220	21.91	0			2013-10-17	0	1.3	23.5	5.95	15594000	193.333	9.658	0
2009-09-15	0	0.81	75	17.73	13240000	1450	21.55	0			2013-10-18	0	1.1	19.58	7.69	14409000	185.833	12.188	0
2009-09-16	0	1.43	49	20.11	19931000	1080	23.95	0			2013-10-19	0	1.1	26.38	6.83	14846000	232.5	11.113	0
2009-09-17	0	1.07	56	19.86	20384000	1130	25.08	0			2013-10-20	0	2.3	20.13	8.28	12644000	217.917	10.042	0
2009-09-18	0	1.74	50	21.42	19337000	1150	26.13	0			2013-10-21	0	2.7	43.88	5.27	14529000	355.417	9.883	0
2009-09-19	0	1.93	45	13.43	10142000	700	18.03	0			2013-10-22	0	1.2	34.42	3.23	15157000	202.083	7.117	0
2009-09-20	0	0.97	60	10.59	21472000	630	18.76	0			2013-10-23	0	1.2	25.13	4.33	13404000	187.5	7.838	0
2009-09-21	0	1.46	47	13.51	20507000	630	19.72	0			2013-10-24	0	1.1	29.79	2.87	14307000	188.75	7.021	0
2009-09-22	0	0.99	49	16.23	21228000	760	22.45	0			2013-10-25	0	1.1	27.25	2.21	5508000	205	3.563	0
2009-09-23	0	0.94	48	17.03	20419000	810	23.57	0			2013-10-26	0	2.1	39.83	8.2	13453000	389.167	10.346	0
2009-09-24	0	1.69	56	15.63	16906000	880	20.43	0			2013-10-27	0	0.9	33.29	5.99	13252000	270.417	9.892	0
2009-09-25	0	1.2	62	15.87	18999000	1020	22.19	0			2013-10-28	0	1.5	34.25	4.75	13039000	259.583	7.171	0
2009-09-26	0	1.88	48	18.38	20319000	910	23.87	0			2013-10-29	0	1.3	33.71	4.9	11254000	282.5	7.767	0
2009-09-27	0	1.17	45	16.9	20119000	740	22.73	0			2013-10-30	0	1.1	41.08	2.66	13178000	270	5.558	0
2009-09-28	0	1.26	40	18.11	19224000	710	23.58	0			2013-10-31	0	1.2	35.65	5.24	13159000	256.25	6.03	0
2009-09-29	0	0.84	57	14.38	13486000	850	19.72	0			2013-11-01	0	1	35.3	5.76	12745000	293.913	7.77	0
2009-09-30	0	1.05	53	16.29	18912000	900	22.9	0			2013-11-02	1	3.2	61.5	0.7	1754000	374.167	0	1.03093
2009-10-01	0	1.21	49	14.53	19389000	710	21.19	0			2013-11-03	0.2	1.6	61.96	0	12787000	232.5	0	0.206186
2009-10-02	0	1.17	49	14.28	19250000	660	20.07	0			2013-11-04	0	1.9	39.83	0	12762000	216.667	0	0
2009-10-03	0	2.08	50	13.6	15420000	690	17.27	0			2013-11-05	0	2	41.88	0	12030000	233.75	0	0
2009-10-04	0	1.87	45	16.1	18981000	730	21.38	0			2013-11-06	0	1	56.5	0	8751000	285.833	0.004	0
2009-10-05	0	0.98	41	13.36	15003000	560	18.36	0			2013-11-07	0	0.9	46.46	2.55	10645000	309.583	3.971	0
2009-10-06	0	0.96	38	15.52	16104000	600	21.34	0			2013-11-08	0	2.3	41.17	1.73	10479000	253.333	1.488	0
2009-10-07	0	2.14	29	13.89	14139000	410	17.82	0			2013-11-09	0	2.1	60.88	0	2115000	315	0	0
2009-10-08	0	2.15	24	14.35	17340000	380	19.67	0			2013-11-10	0.2	1.7	65.13	0	12334000	244.167	0	0.206186
2009-10-09	0	1	41	11.82	8528000	540	15.36	0			2013-11-11	0	1.8	39.42	0	9139000	148.75	0	0
2009-10-10	0	1.45	43	13.45	17061000	630	19.17	0			2013-11-12	0	1	43.29	0	10436000	227.917	0	0
2009-10-11	0	1.42	42	10.5	17552000	480	16.22	0			2013-11-13	0	1.5	40.46	0.06	11383000	231.25	0	0
2009-10-12	0	0.88	51	10.01	17310000	550	15.34	0			2013-11-14	0	1.8	44.75	0	9323000	230.417	0	0
2009-10-13	0	0.87	43	10.73	16768000	480	16.7	0			2013-11-15	0	1.5	60.38	0	7299000	334.167	0	0
2009-10-14	0	1.09	37	10.23	15806000	430	15.17	0			2013-11-16	0	2.1	46	2.69	10733000	291.25	1.679	0
2009-10-15	0	1.94	41	10.38	16576000	470	14.55	0			2013-11-17	0	2.3	50.25	0	7794000	252.917	0	0
											2013-11-18	0	1.1	46.22	0.28	10163000	261.304	0	0
											2013-11-19	0	1.1	51.54	0	7878000	268.333	0	0
											2013-11-20	0	1.1	53.79	0	9344000	260.833	0	0
											2013-11-21	0	2.3	52.25	0	7467000	257.917	0	0
											2013-11-22	0	1.8	69.63	0	6666000	303.75	0	0
											2013-11-23	0	1.7	54.58	0	9035000	210.417	0	0
											2013-11-24	0	1.5	47.33	0	8272000	156.25	0	0
											2013-11-25	0	2.8	36.08	0	9233000	168.333	0	0
											2013-11-26	0	1.4	51.5	0	10006000	189.583	0	0
											2013-11-27	0	1.8	42.61	0	8793000	165.217	0	0
											2013-11-28	0	1.7	40.63	0	9108000	129.583	0	0
											2013-11-29	0	1.6	36.17	0	9867000	128.75	0	0
											2013-11-30	0	3	28.71	0	5225000	123.75	0	0
											2013-12-01	0	1.9	37.58	0	7654000	182.5	0	0
											2013-12-02	0	2.3	60.75	0	7175000	265.833	0	0
											2013-12-03	0	1.7	57.42	0	7737000	241.667	0	0
											2013-12-04	0.4	2.7	69.71	0	5407000	334.583	0	0.412371
											2013-12-05	0	1.1	78.33	0	11627000	176.25	0	0
											2013-12-06	0	3.5	51.38	0	5404000	275.417	0	0
											2013-12-07	1.2	0.8	70.58	0	10201000	191.667	0	1.23711
											2013-12-08	0.6	1.4	65.33	0	10110000	214.167	0	0.618557
											2013-12-09	1.2	1	72.04	0	8405000	235.417	0	1.23711
											2013-12-10	0	1.1	67.08	0	9812000	229.167	0	0
											2013-12-11	0	0.9	68.13	0	10115000	276.25	0	0
											2013-12-12	0	1.5	61.83	0	9434000	266.25	0	0
											2013-12-13	0	0.7	70.17	0	8209000	281.667	0	0
											2013-12-14	0	1.9	59.04	0	6825000	265.417	0	0
											2013-12-15	0	1.3	64.17	0	7775000	277.083	0	0
											2013-12-16	0	1.6	68.83	0	6667000	258.75	0	0
											2013-12-17	0	2.2	77.08	0	6584000	260.833	0	0
											2013-12-18	0	1.4	72.25	0	8761000	235.417	0	0
											2013-12-19	0	3.6	61.13	0	4366000	222.5	0	0
											2013-12-20	0	1.1	83.79	0	5614000	256.667	0	0
											2013-12-21	0	1.4	79.17	0	5561000	203.75	0	0
											2013-12-22	0	1.7	78.08	0	9252000	155	0	0
											2013-12-23	0	1.2	68.54	0	7045000	115.417	0	0
											2013-12-24	0	0.9	69.54	0	7932000	150.417	0	0
											2013-12-25	0	0.7	75.13	0	6239000	167.5	0	0
											2013-12-26	0.2	1.7	68.79	0	9474000	232.5	0	0.206186
											2013-12-27	0	2.2	78.25	0	5192000	230	0	0
											2013-12-28	0	3.3	62.38	0	8840000	152.083	0	0
											2013-12-29	0	1.3	54	0	10188000	84.583	0	0
											2013-12-30	0	1.4	52.46	0	9478000	83.75	0	0
											2013-12-31	0	1.5	52.13	0	5649000	143.75	0	0
											2014-01-01	0	1.4	67.42	0	9615000	147.5	0	0
											2014-01-02	0	2.1	58.65	0	5190000	115.217	0	0
											2014-01-03	0	1.1	60.13	0	9284000	100	0	0
											2014-01-04	0	0.7	64.58	0	7935000	95.417	0	0
											2014-01-05	0	0.9	65.13	0	8667000	113.75	0	0
											2014-01-06	0	1.1	63.79	0	9196000	143.75	0	0
											2014-01-07	0	1.1	66.71	0	9787000	135	0	0
											2014-01-08	0	0.8	66.79	0	9872000	133.333	0	0
											2014-01-09	0	1.3	60.63	0	9962000	132.083	0	0
											2014-01-10	0	1.5	64.13	0	10222000	145	0	0
											2014-01-11	0	1.1	51.88	0	10504000	134.167	0	0
											2014-01-12	0	0.9	55.54	0	10279000	146.667	0	0
											2014-01-13	0	2.5	49.63	0	7063000	155	0	0
											2014-01-14	0	1	61.96	0	8665000	214.583	0	0
											2014-01-15	0	1	58.71	0	9991000	177.5	0	0
											2014-01-16	0	1.9	57.96	0	10985000	167.5	0	0
											2014-01-17	0	1.2	53.25	0	10497000	166.25	0	0
											2014-01-18	0	1.1	61.96	0	9115000	161.25	0	0
											2014-01-19	0	1.4	65	0	4196000	204.583	0	0
											2014-01-20	0	2.1	81.7	0	7639000	324.783	0	0
											2014-01-21	0	1	70	0	10890000	231.25	0	0
											2014-01-22	0	1.5	68.38	0	10567000	243.75	0	0
											2014-01-23	0	1.7	66.42	0	11401000	211.25	0	0
											2014-01-24	0	1.4	62.92	0	11649000	182.5	0	0
											2014-01-25	0	1.4	58.46	0	11319000	225	0	0
											2014-01-26	0	1.1	62.13	0	11661000	200.417	0	0
											2014-01-27	0	0.8	60.67	0	11150000	207.083	0	0
											2014-01-28	0	1.1	52.58	0	11760000	205	0	0
											2014-01-29	0	0.9	55.61	0	7998000	209.565	0	0
											2014-01-30	0	1.9	37.38	0.3	10455000	221.25	0	0
											2014-01-31	0	2	44.29	0	10913000	254.167	0	0
											2014-02-01	0	1.8	50.96	0	11922000	207.917	0	0
											2014-02-02	0	1.7	41.63	0	12322000	171.667	0	0
											2014-02-03	0	1.2	44.54	0	12204000	181.667	0	0
											2014-02-04	0	2.1	32.17	0	9121000	147.5	0	0
											2014-02-05	0	1.8	45.67	0	10726000	168.75	0	0
											2014-02-06	0	2.3	43.25	0	6278000	181.25	0	0
											2014-02-07	0	1.7	55.33	0	4497000	225.417	0	0
											2014-02-08	0	2.1	73.83	0	6945000	337.917	0	0
											2014-02-09	0	2.9	55.88	0	12554000	242.083	0	0
											2014-02-10	0	1.8	47.21	0	9975000	197.083	0	0
											2014-02-11	0	2	45.42	0	12046000	148.333	0	0
											2014-02-12	0	1.3	49.42	0	12090000	122.917	0	0
											2014-02-13	0	1.8	45.25	0	8947000	165	0	0
											2014-02-14	0	1.5	46.33	0	12309000	202.083	0	0
											2014-02-15	0	2	30.29	0	13828000	131.25	0	0
											2014-02-16	0	1.7	32	0	11246000	134.583	0	0
											2014-02-17	0	3.3	28.67	0	10184000	95	0	0
											2014-02-18	0	2.1	23.08	0	13301000	75.417	0	0
											2014-02-19	0	1.8	26.25	0	13653000	90.833	0	0
											2014-02-20	0	1.6	27.67	0	13912000	101.25	0	0
											2014-02-21	0	1.2	29.25	0	13537000	106.667	0	0
											2014-02-22	0	1.5	24	0	14909000	112.917	0	0
											2014-02-23	0	2.9	19.96	0.66	11865000	122.5	0.133	0
											2014-02-24	0	3.2	27.5	0	6635000	145.833	0	0
											2014-02-25	0	2.3	24.46	3	12664000	168.333	3.958	0
											2014-02-26	0	1.6	24.67	2.29	11511000	165	3.954	0
											2014-02-27	0	2.7	24.13	3.98	13653000	175.833	5.508	0
											2014-02-28	0	3.6	16.92	0	3655000	99.583	0	0
											2014-03-01	0	2	15.38	0	5286000	73.333	0	0
											2014-03-02	0	2	41.71	0.61	12328000	227.5	2.283	0
											2014-03-03	0	0.9	32.08	1.27	15374000	165	3.142	0
											2014-03-04	0	1.4	19.79	5.96	15614000	154.583	6.925	0
											2014-03-05	0	3.7	21.5	5.35	8873000	183.75	4.546	0
											2014-03-06	0	1.6	29.09	6.76	14908000	243.913	8.204	0
											2014-03-07	0	1.7	25.38	7.64	15444000	212.083	8.883	0
											2014-03-08	0	2.7	15.21	12.9	15937000	203.333	12.838	0
											2014-03-09	0	3.2	23.67	4.46	11945000	201.667	9.546	0
											2014-03-10	0	2.4	23.25	3.87	13812000	182.083	8.146	0
											2014-03-11	0	2.1	22.58	4.29	5241000	184.583	5.675	0
											2014-03-12	0	1.7	25.08	5.47	12818000	205.417	8.254	0
											2014-03-13	0	1.6	25.46	5	16323000	199.583	8.508	0
											2014-03-14	0	1.9	22.71	7.83	18144000	210.417	10.383	0
											2014-03-15	0	2	21.13	8.7	16267000	225	10.942	0
											2014-03-16	0	2.3	21.17	10.36	10911000	262.5	12.579	0
											2014-03-17	0	2.4	32.96	7.13	18923000	291.25	9.038	0
											2014-03-18	0	2.6	28.08	7.35	15514000	230	9.308	0
											2014-03-19	0	2.4	18.83	8.1	17604000	176.667	10.3	0
											2014-03-20	0	1.2	20.21	7.86	18589000	167.5	11.542	0
											2014-03-21	0	1.8	23.5	7.78	17596000	211.25	11.538	0
											2014-03-22	0	1.9	30.54	11	17986000	361.25	14.579	0
											2014-03-23	0	2.2	25.88	8.42	18327000	249.167	11.971	0
											2014-03-24	0	1.6	19.65	7.86	13006000	191.304	10.652	0
											2014-03-25	0	3.1	32.21	7.3	18081000	311.667	11.396	0
											2014-03-26	0	1.6	25.88	8.74	20621000	226.25	11.921	0
											2014-03-27	0	1.9	21.42	8.44	16964000	192.083	11.308	0
											2014-03-28	0	2.1	21.67	11.64	18553000	264.583	14.696	0
											2014-03-29	0	1.6	23.5	10.56	13595000	290.833	14.038	0
											2014-03-30	0	1.8	30.04	11.34	18612000	343.75	15.313	0
											2014-03-31	0	2.5	23.96	12.03	19509000	302.5	15.971	0
											2014-04-01	0	2.5	19.88	11.35	19990000	241.667	16.613	0
											2014-04-02	0	1.7	16.3	12.08	20334000	208.333	17.367	0
											2014-04-03	0	2.2	17.58	9.36	14234000	202.917	12.021	0
											2014-04-04	0	3.1	52.04	2.51	11599000	358.333	6.833	0
											2014-04-05	0	1.5	47.83	2.3	20859000	286.667	9.263	0
											2014-04-06	0	2.6	27.42	6.01	21151000	216.667	11.429	0
											2014-04-07	0	3.6	21.63	8.18	18253000	228.75	13.571	0
											2014-04-08	0	2.3	16	4.36	20984000	129.583	12.713	0
											2014-04-09	0	1.5	15.42	3.28	21419000	114.583	10.913	0
											2014-04-10	0	1.5	17	7.27	21693000	158.75	14.233	0
											2014-04-11	0	1.6	17.42	9.27	21157000	169.167	16.179	0
											2014-04-12	0	1.3	14.42	10.49	20049000	163.333	17.471	0
											2014-04-13	0	2.4	16.79	12.88	21433000	201.25	17.121	0
											2014-04-14	0	2.8	13.42	13.66	20831000	170.833	16.908	0
											2014-04-15	0	2.8	12.96	15.75	18441000	200.417	19.254	0
											2014-04-16	0	1.8	26.33	16.01	20335000	368.75	22.354	0
											2014-04-17	0	2.4	22.71	14.74	20287000	363.333	21.771	0
											2014-04-18	0	4.1	26.75	8.89	8744000	306.667	14.763	0
											2014-04-19	0	1.3	22.25	10.86	14690000	275.833	17.417	0
											2014-04-20	0	2.7	19.75	13.76	14326000	299.583	18.954	0
											2014-04-21	0	2	19.21	14.57	17441000	298.75	20.438	0
											2014-04-22	0	2.4	15.33	15.77	19865000	261.667	22.413	0
											2014-04-23	0	1.7	26	13.03	21472000	326.667	21.929	0
											2014-04-24	0	1.7	15.58	13.75	21140000	209.167	21.088	0
											2014-04-25	0	2.1	10.58	16.73	22103000	182.083	23.163	0
											2014-04-26	0	1.6	10.08	18.49	21589000	190.417	24.667	0
											2014-04-27	0	3	17.67	18.07	19673000	364.167	23.643	0
											2014-04-28	0	2.6	25	18.55	16893000	484.583	23.888	0
											2014-04-29	0	2.8	18.38	19.21	19109000	411.667	25.454	0
											2014-04-30	0	2.2	29.21	18.96	13796000	618.333	24.667	0
											2014-05-01	0	1.4	28.54	19.78	17784000	581.667	26.763	0
											2014-05-02	0	1.5	22	18.3	21610000	395.417	26.496	0
											2014-05-03	0	1.9	19.29	18.6	20796000	358.333	26.321	0
											2014-05-04	0	2.3	13.88	21.11	18004000	320.833	26.571	0
											2014-05-05	0	2	32	20.98	20704000	721.667	28.858	0
											2014-05-06	0	2.4	30.96	18.59	18988000	592.083	25.613	0
											2014-05-07	9	2.4	68.25	13.39	5133000	992.5	16.05	9.27835
											2014-05-08	0	2.2	58.08	12.01	28026000	685.417	16.729	0
											2014-05-09	0	1.3	28.08	12.88	29136000	318.333	20.417	0
											2014-05-10	0	1.5	20	16.3	29366000	290.833	24.108	0
											2014-05-11	0	1.4	25.88	17.7	28347000	399.583	25.633	0
											2014-05-12	0	1.7	24.75	18.08	26513000	460.833	26.583	0
											2014-05-13	0	2	14.63	19.27	26084000	296.667	27.133	0
											2014-05-14	0	2.1	14.17	20.15	10734000	342.5	24.071	0
											2014-05-15	0	2.2	38.25	16.71	14729000	689.583	21.629	0
											2014-05-16	0	2.8	38.5	16.35	15528000	698.75	21.796	0
											2014-05-17	0	2	31.71	18.51	28238000	575.417	27.454	0
											2014-05-18	0	2.4	31.92	16.32	21682000	547.083	23.729	0
											2014-05-19	0	1.3	27.92	18.38	27952000	443.75	27.117	0
											2014-05-20	0	1.8	21.54	22.31	26811000	470.417	30.496	0
											2014-05-21	0	1.6	24.17	23.48	19238000	631.667	30.254	0
											2014-05-22	0	2.3	28.79	24.27	26052000	759.583	32.646	0
											2014-05-23	0	2.3	30.33	17.48	13080000	585	23.813	0
											2014-05-24	0	1.5	42.63	17.01	26433000	622.083	26.946	0
											2014-05-25	0	1.3	25.33	22.01	24734000	542.917	30.425	0
											2014-05-26	0	2.2	18.75	21.85	24140000	463.5	31.23	0
											2014-05-27	0	2	22.67	17.78	16746000	443.333	25.483	0
											2014-05-28	0	1.8	49.17	14.42	19845000	737.917	24.263	0
											2014-05-29	0	1.3	39.04	15.96	26627000	570	26.346	0
											2014-05-30	0	1.5	26.67	17.44	21635000	453.333	26.254	0
											2014-05-31	0	1.6	29.75	21.84	29231000	643.333	32.004	0
											2014-06-01	0	1.3	28.08	21.89	26710000	639.167	31.975	0
											2014-06-02	0	1.9	27.58	23.25	27404000	665	32.088	0
											2014-06-03	0	1.9	21.63	26.09	26196000	616.667	34.342	0
											2014-06-04	0	1.9	24.5	22.84	17443000	651.5	29.77	0
											2014-06-05	0	2.4	31.92	21.94	21131000	805.417	28.688	0
											2014-06-06	0	2.1	37.42	25.08	26035000	1051.67	33.879	0
											2014-06-07	0	1.7	30.75	21.91	9124000	806.25	25.721	0
											2014-06-08	4	2	65.21	16.03	22115000	1087.92	22.346	4.12371
											2014-06-09	3.2	3.1	55.58	14.84	13404000	921.667	18.429	3.29897
											2014-06-10	0	2.4	44.04	17.32	31031000	730.833	22.533	0
											2014-06-11	0	1.7	33.67	20.64	30192000	683.75	29.875	0
											2014-06-12	0	2.1	28	23.99	28662000	757.083	33.221	0
											2014-06-13	0	1.5	30.79	24.05	29063000	882.083	35.65	0
											2014-06-14	0	1.7	29.67	24.98	26260000	846.25	36.388	0
											2014-06-15	7	3.5	66.58	17.48	2275000	1127.92	20.025	7.21649
											2014-06-16	0.2	1.1	78.25	14.88	20344000	1264.58	19.933	0.206186
											2014-06-17	4.6	1.6	87.04	16.92	4552000	1674.58	18.996	4.74227
											2014-06-18	0.4	2.6	77	16.32	2437000	1428.75	15.888	0.412371
											2014-06-19	5.4	1.7	82.5	15.15	3237000	1415.42	15.267	5.56701
											2014-06-20	0.8	0.8	85.92	15.7	13566000	1501.67	18.992	0.824742
											2014-06-21	0.4	1.6	58.92	19.82	24967000	1240.83	24.167	0.412371
											2014-06-22	0	1.8	51.71	22.49	28698000	1301.25	30.067	0
											2014-06-23	0	1.9	45.46	24.03	29589000	1196.25	32.721	0
											2014-06-24	0	1.9	43.71	23.08	23393000	1103.33	31.55	0
											2014-06-25	0	1.7	41.04	22.86	25162000	1021.25	32.167	0
											2014-06-26	0	2.3	34.54	24.6	29496000	911.25	33.367	0
											2014-06-27	0	2.2	33.46	25.59	28933000	941.667	34.925	0
											2014-06-28	0	1.5	29.5	25.59	27329000	912.5	35.488	0
											2014-06-29	0	2.1	36.71	25.66	24638000	1126.25	34.613	0
											2014-06-30	0	1.6	33.54	26.16	23036000	1063.75	35.446	0
											2014-07-01	0	1.8	46.17	23.9	23612000	1334.17	35.471	0
											2014-07-02	0	1.3	42.29	26.65	25562000	1360	37.788	0
											2014-07-03	0	2	41.58	26.14	8947000	1360.42	31.221	0
											2014-07-04	0	2.2	49.92	24.75	18976000	1510.83	32.113	0
											2014-07-05	0	1.5	40.75	26.74	27106000	1293.33	36.438	0
											2014-07-06	0	1.4	41.75	26.89	27859000	1298.33	37.613	0
											2014-07-07	0	2.1	29.79	24.87	20571000	931.667	34.317	0
											2014-07-08	2.2	1.4	66.13	18.26	5610000	1361.67	22.446	2.26804
											2014-07-09	0.2	1.1	73.88	17.69	13689000	1439.17	22.292	0.206186
											2014-07-10	0.2	1.2	61.7	20	25151000	1307.83	29.478	0.206186
											2014-07-11	0	1.7	55.5	22.45	25938000	1420.83	33.138	0
											2014-07-12	2.8	1.2	56.79	23.48	23353000	1551.67	30.758	2.8866
											2014-07-13	4	1.1	71.75	22.68	15884000	1925.42	27.621	4.12371
											2014-07-14	30.6	1.7	83.88	20.37	20152000	1960.42	25.563	31.5464
											2014-07-15	0	1.2	59.17	23.54	28010000	1540.83	31.475	0
											2014-07-16	0	1.6	44.83	25.68	28051000	1402.92	34.054	0
											2014-07-17	0.2	2.1	46.58	24.51	21555000	1399.17	30.275	0.206186
											2014-07-18	1.4	2	51.25	22.1	28716000	1216.25	31.275	1.4433
											2014-07-19	0	1.7	41.63	24.34	28478000	1117.08	33.433	0
											2014-07-20	0	1.4	42.08	24.51	26114000	1149.58	33.3	0
											2014-07-21	0	1.9	45.38	24.58	26935000	1277.5	31.642	0
											2014-07-22	0	1.5	37.21	27.13	27847000	1193.75	35.913	0
											2014-07-23	0	1.9	40.08	26.58	14178000	1312.5	31.179	0
											2014-07-24	17.8	2.8	80.88	19.37	16969000	1770.83	23.017	18.3505
											2014-07-25	0	0.9	80.71	19.16	9052000	1759.17	22.4	0
											2014-07-26	0.4	1.7	81.71	17.46	11921000	1595.83	21.8	0.412371
											2014-07-27	0	1.1	62.79	22.43	26566000	1567.08	31.658	0
											2014-07-28	0	2.4	40.27	24.52	24132000	1140.82	33.018	0
											2014-07-29	0	1.9	38.96	25.38	25150000	1163.75	34.021	0
											2014-07-30	3	1.5	52.21	23.47	22033000	1385.42	31.258	3.09278
											2014-07-31	0	1.4	51.25	22.6	27699000	1221.67	30.463	0
											2014-08-01	0	1.6	43.54	22.85	23162000	1060.42	31.288	0
											2014-08-02	0	1.4	41.88	23.38	27979000	997.917	33.354	0
											2014-08-03	0	1.4	37.38	24.65	27579000	1019.58	34.617	0
											2014-08-04	0	1	48.21	23.82	26821000	1195	34.5	0
											2014-08-05	0	1.6	52.17	22.12	21362000	1297.08	30.604	0
											2014-08-06	0.4	2.2	59.61	20.47	13191000	1425.83	25.579	0.412371
											2014-08-07	0	2.3	43.04	22.95	22737000	1090.42	30.525	0
											2014-08-08	0	2.2	37.54	24.78	26705000	1060.42	34.308	0
											2014-08-09	0	1.3	44.42	24.02	23833000	1112.92	32.729	0
											2014-08-10	0.2	1.8	46.83	24.53	15633000	1344.58	29.746	0.206186
											2014-08-11	0	1.4	51	23.51	26297000	1274.58	33.329	0
											2014-08-12	0	1.1	45.08	24.26	23253000	1210.42	33.771	0
											2014-08-13	0	1.1	45.46	25.37	23141000	1337.92	34.817	0
											2014-08-14	0	2.2	35.42	27.62	20553000	1244.17	34.246	0
											2014-08-15	0	3	41.92	22.5	11212000	1117.92	26.738	0
											2014-08-16	0.6	1.7	66.21	18.02	5022000	1353.75	20.179	0.618557
											2014-08-17	2.8	0.8	82.08	15.94	4322000	1480.83	17.558	2.8866
											2014-08-18	0.2	1.6	67.88	17.56	16504000	1295.83	22.329	0.206186
											2014-08-19	0.2	1.2	76.79	19.13	11717000	1657.5	24.329	0.206186
											2014-08-20	0	1.1	66.25	21.26	19620000	1541.67	29.192	0
											2014-08-21	0	0.9	61.83	22.23	15824000	1542.92	29.242	0
											2014-08-22	0.6	1	75.08	20.83	4028000	1840.42	22.667	0.618557
											2014-08-23	0	1.4	73.96	19.02	9809000	1603.75	23.246	0
											2014-08-24	0	1.6	59	22.5	24555000	1379.58	31.621	0
											2014-08-25	0	1.5	48.5	24.32	24149000	1255.42	33.338	0
											2014-08-26	0	2.4	37.04	24.29	19572000	1062.92	30.038	0
											2014-08-27	1	2.1	73.88	18.4	6405000	1543.33	20.646	1.03093
											2014-08-28	0	1.6	58.71	19.53	24132000	1147.08	27.929	0
											2014-08-29	0	1.2	49	19.48	23976000	909.583	28.929	0
											2014-08-30	0	2.2	29.29	22.09	23994000	700	30.133	0
											2014-08-31	0	1.5	27.04	21.78	21207000	671.667	29.85	0
											2014-09-01	0.4	1.5	43.92	20.45	16008000	1010.83	27.138	0.412371
											2014-09-02	0	1.5	48.63	19.15	21573000	988.333	27.3	0
											2014-09-03	0	1.7	48.92	18.97	14806000	1042.92	26.154	0
											2014-09-04	0	1.1	46.13	19.15	19904000	913.75	27.917	0
											2014-09-05	0	1.3	46.79	18.76	22226000	887.5	28.225	0
											2014-09-06	0	1.7	40.25	19.78	22003000	829.583	27.958	0
											2014-09-07	0	1.2	39.25	20.14	17191000	849.167	27.617	0
											2014-09-08	0	2.2	48.17	17.71	17710000	850	23.183	0
											2014-09-09	0	2.4	54.21	17.74	18794000	1008.33	24.646	0
											2014-09-10	0	2.3	45.52	17.85	21070000	820	24.278	0
											2014-09-11	0	2.3	36.04	19.65	21802000	722.917	26.75	0
											2014-09-12	0	2.2	29.58	22.19	19731000	699.583	28.346	0
											2014-09-13	0	1.7	37.79	18.94	20959000	735.417	26.633	0
											2014-09-14	0	1.2	37.17	17.38	14924000	665.417	24.033	0
											2014-09-15	0	1.4	38.63	18.24	20687000	690.833	26.317	0
											2014-09-16	0	2	40.38	19.43	17821000	841.667	25.092	0
											2014-09-17	0.4	2.6	47.58	20.53	18561000	1082.5	26.442	0.412371
											2014-09-18	1	1.8	66.63	16.08	8199000	1177.92	18.808	1.03093
											2014-09-19	0	1.7	54.96	17.8	20175000	954.167	24.346	0
											2014-09-20	0	1.4	31.63	21.68	19659000	779.167	29.079	0
											2014-09-21	0	1.3	47.17	17.97	19927000	777.917	25.013	0
											2014-09-22	0	2	25.63	12.53	19550000	377.083	21.042	0
											2014-09-23	0	1.6	21.92	10.88	14574000	285.833	17.05	0
											2014-09-24	0	2.5	29.5	11.63	19544000	370.417	17.488	0
											2014-09-25	0	1.2	32.92	13.02	19451000	439.583	20.579	0
											2014-09-26	0	1.4	40.88	11.75	19790000	450.833	17.896	0
											2014-09-27	0	1.7	36.29	14.79	17865000	480.417	19.729	0
											2014-09-28	0	1.4	36	15.81	17803000	535	21.129	0
											2014-09-29	0	1.1	42.3	14	14395000	580	18.952	0
											2014-09-30	0	0.8	47.08	14.42	17758000	647.5	21.871	0
												30.6

## Sheet: ValidationData
	Soil_T_Avg_10cm	Soil_T_Avg_20cm	Soil_T_Avg_30cm	Soil_T_Avg_40cm	Soil_T_Avg_50cm	Soil_T_Avg_60cm	Soil_T_Avg_80cm	Soil_T_Avg_100cm	ES_WC_10CM	ES_WC_20CM	ES_WC_30CM	ES_WC_40CM	ES_WC_50CM	ES_WC_60CM	ES_WC_80CM	ES_WC_100CM
	C	C	C	C	C	C	C	C	%	%	%	%	%	%	%	%
Date	Avg	Avg	Avg	Avg	Avg	Avg	Avg	Avg	Smp	Smp	Smp	Smp	Smp	Smp	Smp	Smp
2012-06-19	29.0585	27.8695	26.4837		24.4102	23.6316	21.8177	20.1395	2.58826	5.92821	3.84252	2.85712	2.36024	3.20353	3.29327	2.91201
2012-06-20	29.4067	28.2513	26.8639		24.5529	23.7313	21.9367	20.2947	2.1499	5.87248	3.945	2.88851	2.37773	3.21432	3.31886	2.95619
2012-06-21	28.7993	28.5424	27.592		24.7894	23.8893	22.0583	20.4118	1.97785	5.7041	4.03206	2.91813	2.39178	3.22949	3.35101	2.96626
2012-06-22	29.4486	29.0533	28.0118		25.0704	24.1318	22.2406	20.5616	1.91974	5.51485	4.11532	2.94594	2.40234	3.2687	3.38335	2.97638
2012-06-23	30.2347	29.9682	28.8786		25.4995	24.4622	22.457	20.7297	1.86893	5.12767	4.16475	2.97391	2.4218	3.28841	3.41372	2.98651
2012-06-24	30.3383	29.335	28.2429		25.8398	24.8718	22.7841	20.9656	1.84539	4.68127	4.11285	2.9599	2.41824	3.295	3.36823	2.99869
2012-06-25	28.8912	28.7272	28.1141		25.8219	24.9252	22.9468	21.13	1.78503	4.46579	4.16475	2.9659	2.40764	3.23819	3.35317	2.99261
2012-06-26	28.0438	28.3114	27.9476		25.7645	24.9185	23.0618	21.2982	1.7591	4.16771	4.15981	2.97391	2.41294	3.23384	3.34673	3.02725
2012-06-27	29.4566	28.4158	27.4386		25.5577	24.8366	23.1334	21.4405	1.99418	3.92294	4.21207	2.98795	2.41471	3.22517	3.33385	3.02522
2012-06-28	25.8811	26.0059	26.1857		25.5214	24.8585	23.1815	21.5349	9.09763	5.89721	3.95943	2.90429	2.38125	3.20568	3.31886	3.015
2012-06-29	26.7675	25.9959	25.2664		24.6072	24.2121	22.985	21.541	7.56267	6.72905	4.087	2.91815	2.36291	3.16388	3.27538	3.01398
2012-06-30	27.654	25.9858	24.347		23.693	23.5657	22.7886	21.547	6.02771	7.56088	4.21457	2.93202	2.34457	3.12208	3.2319	3.01295
2012-07-01	29.3771	27.9825	26.2621		24.2102	23.6592	22.5476	21.4089	4.82335	7.95083	4.36353	3.00203	2.39002	3.15193	3.21719	3.00074
2012-07-02	27.2449	27.0661	26.579		24.8865	24.1306	22.6346	21.3609	4.29054	7.52861	4.19459	2.96188	2.39529	3.17767	3.22349	2.99869
2012-07-03	27.1004	26.254	25.4471		24.5405	24.0564	22.7494	21.4165	5.27599	7.4181	4.1896	2.93797	2.37247	3.15835	3.2214	3.00074
2012-07-04	27.7327	26.7476	25.5739		24.303	23.8525	22.6906	21.4362	4.0592	7.70892	4.38141	2.99799	2.38825	3.1498	3.2109	3.00074
2012-07-05	29.283	27.9259	26.346		24.4795	23.9074	22.6504	21.4218	3.31437	7.7708	4.5026	3.0567	2.4218	3.17767	3.213	3.00074
2012-07-06	29.7779	28.8042	27.4329		25.0474	24.2665	22.7419	21.4398	2.88463	7.60043	4.54951	3.09143	2.45025	3.21217	3.22979	3.00685
2012-07-07	27.3215	26.9471	26.4616		25.2765	24.5698	22.951	21.5304	7.03604	7.26291	4.41986	3.0384	2.43066	3.21217	3.24454	3.01092
2012-07-08	26.691	26.1443	25.503		24.8205	24.365	23.0324	21.6385	5.45611	7.43586	4.5026	3.04652	2.4218	3.19273	3.24033	3.02316
2012-07-09	28.0994	27.0277	25.7664		24.5493	24.1227	22.9574	21.6762	4.30348	7.59323	4.6575	3.09143	2.42887	3.20135	3.23822	3.02725
2012-07-10	30.2329	29.1108	27.4858		24.997	24.3038	22.9327	21.6708	3.35437	7.4323	4.76432	3.15329	2.46813	3.23384	3.24666	3.03134
2012-07-11	28.8045	28.7847	28.0085		25.4872	24.6559	23.0713	21.7135	2.76379	6.97209	4.78587	3.17616	2.48787	3.25997	3.26355	3.04365
2012-07-12	29.4268	29.2698	28.4242		25.8273	24.9743	23.2906	21.8308	2.37391	6.21163	4.76971	3.19076	2.50231	3.27963	3.27839	3.05803
2012-07-13	28.1886	28.4961	28.2267		26.1171	25.2602	23.5122	21.9777	2.20336	5.3381	4.58359	3.13464	2.48607	3.27963	3.29114	3.07246
2012-07-14	29.4194	28.103	26.9912		25.7306	25.1661	23.6772	22.1533	2.03535	4.70559	4.63368	3.15743	2.47529	3.25777	3.28476	3.08071
2012-07-15	31.0344	29.5538	28.1176		25.9488	25.2221	23.6873	22.2348	1.91813	4.236	4.60201	3.1991	2.49509	3.2687	3.28263	3.08279
2012-07-16	28.9792	29.2931	28.8459		26.3539	25.4817	23.7951	22.3024	1.94705	3.85771	4.44047	3.18657	2.50231	3.28402	3.29327	3.08898
2012-07-17	26.7317	27.0542	27.0738		26.1642	25.5424	23.982	22.4482	9.60328	3.55501	4.25466	3.12021	2.46633	3.26652	3.29539	3.05597
2012-07-18	26.8152	25.9611	25.4469		25.3709	25.0832	23.9368	22.5242	6.70082	3.93752	4.33046	3.13464	2.45381	3.23819	3.28476	3.08071
2012-07-19	29.0859	27.5546	26.2305		25.1055	24.7426	23.7288	22.4966	4.79291	4.1904	4.41729	3.18031	2.46813	3.23819	3.27416	3.08071
2012-07-20	29.6254	28.4048	27.1455		25.4347	24.869	23.6528	22.4474	3.4876	4.25892	4.45596	3.21798	2.49328	3.2556	3.27626	3.07864
2012-07-21	28.6902	27.5195	26.4422		25.3068	24.8598	23.7045	22.4693	3.47962	4.15838	4.38812	3.20019	2.48608	3.25124	3.27945	3.08174
2012-07-22	27.7551	26.6341	25.739		25.1789	24.8505	23.7561	22.4913	3.47164	4.05783	4.32029	3.18241	2.47889	3.24689	3.28263	3.08485
2012-07-23	28.6076	27.546	26.5648		25.2275	24.7527	23.6512	22.4788	2.47318	3.96434	4.25718	3.18447	2.48607	3.24906	3.27626	3.08692
2012-07-24	27.8334	27.2009	26.5789		25.3803	24.8522	23.6576	22.4704	2.20336	3.8505	4.16973	3.16991	2.49149	3.25343	3.27839	3.08898
2012-07-25	27.9988	27.0964	26.3365		25.3075	24.8356	23.6817	22.4845	2.07034	3.74099	4.07844	3.14086	2.48968	3.25343	3.28052	3.09106
2012-07-26	28.3264	27.1844	26.3554		25.2703	24.8035	23.6758	22.4974	1.95189	3.70569	4.05644	3.13051	2.49149	3.25123	3.27626	3.08898
2012-07-27	29.5316	28.1396	27.0366		25.4156	24.8635	23.6791	22.5066	1.92934	3.59406	4.03691	3.13051	2.50774	3.27526	3.28052	3.08898
2012-07-28	30.1382	28.905	27.8021		25.7931	25.1123	23.7609	22.5345	1.90058	3.42593	4.00777	3.1264	2.5186	3.29938	3.29114	3.08898
2012-07-29	31.0793	29.602	28.3853		26.1797	25.4292	23.9278	22.6088	1.86893	3.28219	3.98597	3.12021	2.52587	3.3192	3.30177	3.09312
2012-07-30	28.3824	27.3377	26.6493		25.8474	25.3756	24.0781	22.7323	4.78045	4.00202	3.84638	3.06112	2.4952	3.29941	3.30497	3.09105
2012-07-31	25.6855	25.0733	24.9133		25.5151	25.3219	24.2285	22.8558	7.69197	4.72184	3.7068	3.00203	2.46453	3.27963	3.30817	3.08898
2012-08-01	26.9852	25.9489	25.1059		24.8917	24.7298	23.9714	22.8524	6.03406	5.19055	3.79773	3.02221	2.45917	3.25343	3.2869	3.08898
2012-08-02	28.4851	27.1695	25.837		24.8609	24.565	23.7599	22.759	4.54829	5.43784	3.91863	3.06893	2.47889	3.25343	3.28052	3.07864
2012-08-03	29.9788	28.4145	26.7842		25.1558	24.6923	23.6932	22.6794	3.18515	5.29445	4.02475	3.11814	2.50953	3.27526	3.28476	3.07658
2012-08-04	31.694	29.9991	28.1301		25.7294	25.054	23.7759	22.6656	2.36302	4.68667	4.1227	3.16574	2.54042	3.30817	3.30177	3.07864
2012-08-05	31.2142	30.145	28.8235		26.424	25.588	24.0026	22.7346	2.13282	4.22585	4.11532	3.18241	2.56418	3.33909	3.32313	3.09106
2012-08-06	28.3623	28.5082	28.2817		26.7233	25.9389	24.2808	22.8781	2.03205	3.87456	4.00777	3.16159	2.56786	3.35239	3.34673	3.10558
2012-08-07	26.8692	26.6018	26.3462		25.8803	25.4703	24.2726	22.9796	2.4009	3.72396	3.90862	3.10101	2.52787	3.31821	3.34565	3.12119
2012-08-08	25.376	24.6954	24.4107		25.0373	25.0016	24.2645	23.0811	2.76975	3.57335	3.80948	3.04043	2.48787	3.28402	3.34457	3.13681
2012-08-09	28.1233	26.6577	25.4951		24.7618	24.5763	23.9417	22.987	2.13282	3.66359	3.87334	3.0567	2.48248	3.26432	3.32313	3.14727
2012-08-10	29.5599	28.0657	26.7792		25.1406	24.6944	23.8072	22.8768	1.99582	3.66825	3.92583	3.08732	2.49509	3.27306	3.31031	3.15564
2012-08-11	28.0251	27.8639	27.4194		25.7746	25.1145	23.8862	22.8375	1.98275	3.39689	3.80948	3.07098	2.50592	3.2906	3.31457	3.16194
2012-08-12	28.5588	27.5188	26.7496		25.6269	25.1528	24.0104	22.8779	1.91653	3.37243	3.82597	3.06281	2.49149	3.27963	3.31245	3.17245
2012-08-13	27.8731	27.1129	26.54		25.5926	25.1498	24.0465	22.9175	7.06863	3.81312	3.75138	3.03141	2.47355	3.2687	3.30818	3.15672
2012-08-14	27.1873	26.7069	26.3304		25.5584	25.1469	24.0826	22.957	12.2207	4.25382	3.67679	3.00001	2.4556	3.25777	3.30391	3.14099
2012-08-15	27.1159	25.7483	25.2398		25.1558	24.9098	24.0294	22.9709	7.13013	4.95289	3.71376	3.0121	2.4556	3.24689	3.30391	3.15775
2012-08-16	27.9941	26.296	25.3328		24.8673	24.6369	23.8824	22.929	5.33172	5.30607	3.82125	3.03639	2.46274	3.24036	3.29539	3.15146
2012-08-17	27.6205	26.8419	26.1236		25.0551	24.6532	23.7751	22.8637	4.98565	5.11913	3.76261	3.03029	2.47351	3.25123	3.29327	3.14309
2012-08-18	26.9913	25.7169	24.9229		24.5658	24.3774	23.7026	22.824	4.0361	4.95316	3.79311	3.01515	2.45208	3.22521	3.28265	3.13578
2012-08-19	26.362	24.592	23.7222		24.0765	24.1017	23.6302	22.7843	3.08655	4.78718	3.82361	3.00001	2.43066	3.1992	3.27203	3.12847
2012-08-20	27.6831	25.9877	24.9906		24.1567	23.9197	23.3733	22.6605	2.34675	4.34611	3.90189	3.04043	2.45201	3.21217	3.26355	3.12014
2012-08-21	26.2159	26.0436	25.6328		24.4037	24.0325	23.3158	22.5758	2.06198	3.97902	3.88997	3.04247	2.45737	3.21866	3.26143	3.11389
2012-08-22	27.4788	25.947	25.2918		24.496	24.1343	23.3221	22.514	1.94544	3.786	3.86858	3.04247	2.45737	3.22082	3.26143	3.10973
2012-08-23	27.838	26.3266	25.609		24.5974	24.1927	23.3327	22.4951	1.88631	3.65427	3.85672	3.04856	2.45917	3.22082	3.25933	3.10764
2012-08-24	28.0644	26.3437	25.6477		24.7028	24.2839	23.3666	22.4922	1.80811	3.50485	3.82597	3.04247	2.4556	3.22082	3.25509	3.10558
2012-08-25	25.8802	25.585	25.5438		24.8036	24.3622	23.4093	22.506	1.78811	3.28438	3.72303	3.0121	2.4449	3.21648	3.25299	3.10349
2012-08-26	27.7029	25.6964	25.0419		24.5114	24.22	23.4177	22.5243	1.73641	3.21924	3.73697	3.00203	2.43066	3.20135	3.24454	3.09935
2012-08-27	26.0031	25.7406	25.5766		24.6532	24.2338	23.3724	22.5119	1.74396	3.0202	3.64462	2.97589	2.42355	3.19488	3.24033	3.09726
2012-08-28	26.476	24.8021	24.5185		24.4011	24.1447	23.3778	22.5112	1.71238	2.9974	3.64462	2.9559	2.39883	3.17336	3.2319	3.09106
2012-08-29	28.1908	25.8657	25.1427		24.3417	24.0245	23.2992	22.4896	1.69896	2.95416	3.64003	2.9559	2.39353	3.16478	3.2214	3.08485
2012-08-30	27.9384	26.4566	25.8715		24.6224	24.1632	23.2896	22.4621	1.70641	2.88292	3.61718	2.9579	2.39353	3.16478	3.2193	3.08279
2012-08-31	28.0378	26.6985	26.097		24.8223	24.3372	23.3643	22.4719	1.65908	2.76713	3.5559	2.94991	2.39353	3.17122	3.22349	3.08071
2012-09-01	25.5886	24.6671	24.6003		24.4608	24.1949	23.4015	22.5146	1.67679	2.69436	3.44077	2.89474	2.35865	3.1424	3.21614	3.07865
2012-09-02	23.1394	22.6357	23.1036		24.0992	24.0527	23.4387	22.5574	1.6945	2.62158	3.32564	2.83956	2.32377	3.11359	3.2088	3.07658
2012-09-03	23.2274	22.3769	22.6463		23.4456	23.4903	23.1856	22.5	1.6357	2.61586	3.29752	2.82011	2.29964	3.07972	3.18581	3.06215
2012-09-04	23.8731	22.5337	22.5832		23.095	23.1211	22.9104	22.3668	1.6212	2.60633	3.27811	2.80461	2.2825	3.05446	3.16499	3.04775
2012-09-05	24.1846	22.9194	22.8371		22.9627	22.9207	22.6907	22.2133	1.61398	2.58356	3.25879	2.80075	2.27054	3.04188	3.15048	3.03545
2012-09-06	25.7243	23.756	23.274		22.9496	22.8396	22.544	22.0773	1.57387	2.55902	3.2545	2.80461	2.25523	3.0356	3.13804	3.02316
2012-09-07	25.4613	23.8022	23.5104		23.1054	22.905	22.4734	21.9769	1.61685	2.54774	3.22674	2.79687	2.25184	3.03141	3.12979	3.015
2012-09-08	27.3312	25.1578	24.3294		23.2693	22.9875	22.4603	21.9171	1.63716	2.54962	3.2374	2.81817	2.26374	3.03769	3.12772	3.00888
2012-09-09	27.576	25.4339	24.7102		23.6015	23.223	22.5189	21.8943	1.62409	2.52527	3.20971	2.82204	2.27225	3.04817	3.12772	3.00685
2012-09-10	26.7611	25.7766	25.2353		23.9129	23.4646	22.6263	21.9173	1.6328	2.45124	3.14216	2.8143	2.27908	3.05867	3.13391	3.00888
2012-09-11	24.6886	24.3499	24.3598		23.9098	23.5744	22.7503	21.9742	1.59958	2.41108	3.07132	2.78531	2.26714	3.05026	3.13804	3.01092
2012-09-12	21.5487	22.2815	22.9929		23.5279	23.3812	22.7645	22.023	1.59241	2.34085	2.97497	2.73359	2.23998	3.03769	3.12979	3.00888
2012-09-13	21.1665	21.0876	21.7097		22.821	22.9009	22.6175	22.0031	1.51484	2.32304	2.93252	2.69186	2.20965	3.00432	3.11329	3.00278
2012-09-14	20.8359	20.4746	21.0463		22.2332	22.4001	22.3462	21.8992	1.48995	2.30708	2.89641	2.65989	2.1829	2.97531	3.09275	2.99057
2012-09-15	20.2662	20.0717	20.6458		21.7822	21.9785	22.0534	21.74	1.50236	2.30708	2.87648	2.6356	2.16298	2.94647	3.07026	2.97638
2012-09-16	20.5735	20.0255	20.4039		21.4082	21.6169	21.7714	21.5524	1.50929	2.30885	2.86851	2.6263	2.15306	2.93005	3.04989	2.96022
2012-09-17	21.8031	20.7148	20.6763		21.2152	21.3707	21.519	21.3606	1.54418	2.28767	2.84869	2.62071	2.14974	2.92187	3.03771	2.94811
2012-09-18	22.2723	21.0452	20.9165		21.1994	21.2837	21.3494	21.1951	1.50929	2.29472	2.85265	2.62071	2.14645	2.91167	3.02556	2.93807
2012-09-19	22.6119	21.3594	21.1839		21.2551	21.2682	21.2395	21.063	1.49408	2.29825	2.84869	2.617	2.14645	2.9035	3.01546	2.92803
2012-09-20	22.0817	21.3151	21.298		21.3248	21.2904	21.1768	20.9623	1.54278	2.31063	2.8467	2.6133	2.1481	2.90147	3.01141	2.92201
2012-09-21	23.4795	22.3825	21.8712		21.3914	21.3087	21.1373	20.8871	1.49822	2.24741	2.81714	2.62071	2.15801	2.90758	3.01141	2.91801
2012-09-22	22.2287	21.242	21.2571		21.4478	21.3821	21.1401	20.8377	1.51068	2.26135	2.79557	2.60034	2.1481	2.90147	3.00739	2.91402
2012-09-23	22.3643	21.6168	21.4669		21.3748	21.3141	21.1088	20.8031	1.53576	2.2666	2.79949	2.60034	2.14974	2.89739	3.00337	2.91002
2012-09-24	19.8775	19.9933	20.4153		21.0952	21.1591	21.0536	20.7601	2.14978	2.21141	2.72436	2.55732	2.13332	2.88523	2.99934	2.90105
2012-09-25	17.3907	18.3699	19.3637		20.8156	21.0042	20.9984	20.7172	2.76379	2.15621	2.64923	2.5143	2.1169	2.87306	2.99531	2.89208
2012-09-26	18.1872	17.9763	18.5259		20.1105	20.4611	20.7597	20.6184	2.21728	2.27011	2.67201	2.50524	2.1022	2.84883	2.97725	2.89008
2012-09-27	18.2105	18.0467	18.493		19.735	20.0544	20.4511	20.449	1.83447	2.31772	2.67392	2.4962	2.09244	2.83073	2.96123	2.88014
2012-09-28	16.8295	17.0933	17.9269		19.444	19.7727	20.1939	20.2602	1.70493	2.33907	2.65681	2.47103	2.07786	2.81072	2.94329	2.86825
2012-09-29	17.7938	17.5892	17.9797		19.1141	19.4515	19.9401	20.0687	1.60388	2.3355	2.67583	2.46744	2.06817	2.79277	2.92741	2.85639
2012-09-30	17.1739	17.0366	17.6373		18.9245	19.2469	19.72	19.8823	1.5611	2.31417	2.66822	2.45135	2.0569	2.77886	2.91354	2.84453
2012-10-01	17.3626	16.929	17.4217		18.677	19.012	19.5131	19.704	1.52878	2.30178	2.67392	2.446	2.04727	2.765	2.8997	2.83468
2012-10-02	17.7511	17.2178	17.5427		18.5236	18.8257	19.3201	19.5347	1.49959	2.27537	2.67965	2.44421	2.04405	2.7551	2.88594	2.82486
2012-10-03	17.7994	17.258	17.5482		18.4447	18.7095	19.1603	19.3759	1.48995	2.2509	2.67201	2.43708	2.04566	2.74919	2.8761	2.81507
2012-10-04	15.2509	16.3946	17.2676		18.3534	18.6121	19.0314	19.2379	1.6183	2.15621	2.61337	2.4158	2.02967	2.74131	2.86825	2.80138
2012-10-05	14.4758	14.9094	15.8916		17.8673	18.3094	18.8844	19.1118	1.51068	2.16472	2.60022	2.39989	2.01376	2.71972	2.8565	2.79942
2012-10-06	14.2502	14.3749	15.3103		17.3526	17.8706	18.6245	18.9509	1.50512	2.18865	2.59274	2.38757	1.99951	2.69821	2.83895	2.78773
2012-10-07	15.165	14.9172	15.4571		17.0198	17.5146	18.335	18.7515	1.49133	2.18009	2.59274	2.38583	1.99477	2.68459	2.82535	2.77605
2012-10-08	14.798	14.7538	15.3823		16.8677	17.3129	18.0941	18.5457	1.53016	2.19036	2.59462	2.38231	1.98846	2.67489	2.81177	2.76442
2012-10-09	16.0545	15.7564	15.8858		16.7736	17.1593	17.8986	18.3574	1.48719	2.15621	2.59274	2.3911	1.99162	2.67489	2.80597	2.75668
2012-10-10	13.7169	14.2795	15.1666		16.7276	17.1095	17.7662	18.1948	1.44766	2.12238	2.56106	2.37004	1.9806	2.6652	2.80017	2.74895
2012-10-11	12.8745	13.3699	14.3789		16.3521	16.8422	17.6105	18.0535	1.42344	2.10726	2.54068	2.35086	1.96492	2.64781	2.79244	2.74122
2012-10-12	12.7635	13.0255	13.9266		15.9388	16.4928	17.3861	17.8926	1.41943	2.10224	2.52776	2.33869	1.95398	2.63051	2.78088	2.73159
2012-10-13	12.6284	12.8538	13.6878		15.616	16.1795	17.1345	17.7045	1.41275	2.0872	2.51487	2.32827	1.94465	2.61707	2.76936	2.722
2012-10-14	13.0315	12.9195	13.5683		15.3574	15.9146	16.8957	17.5085	1.40344	2.08054	2.51672	2.32482	1.93843	2.60562	2.75786	2.7124
2012-10-15	13.1852	12.9722	13.5527		15.195	15.72	16.6836	17.3191	1.43014	2.08554	2.51672	2.32137	1.93533	2.59797	2.74828	2.70091
2012-10-16	11.8388	12.8058	13.6318		15.1117	15.5866	16.5015	17.141	1.43014	2.03427	2.49108	2.31273	1.93222	2.59225	2.74067	2.69328
2012-10-17	9.79328	10.9671	12.3363		14.7744	15.3701	16.3426	16.9791	1.3731	1.98861	2.44565	2.28353	1.91063	2.57326	2.72924	2.68755
2012-10-18	10.0053	10.375	11.5243		14.1931	14.9229	16.0992	16.8094	1.38625	2.01626	2.43844	2.26646	1.89528	2.55247	2.71594	2.67806
2012-10-19	11.585	11.29	11.8403		13.834	14.5318	15.7888	16.5955	1.37048	2.01952	2.44746	2.26986	1.89528	2.53929	2.70077	2.66665
2012-10-20	10.7498	10.8746	11.699		13.7172	14.3503	15.5388	16.3726	1.38229	2.01952	2.44203	2.26306	1.89069	2.54869	2.69134	2.65529
2012-10-21	10.8998	11.1225	11.8148		13.5685	14.1712	15.3326	16.1699	1.43687	2.03099	2.44203	2.26306	1.88762	2.5224	2.68193	2.64584
2012-10-22	10.3155	11.103	11.8617		13.4908	14.0528	15.1597	15.9878	1.37048	1.96924	2.42223	2.26135	1.88609	2.51864	2.67628	2.6383
2012-10-23	8.61161	9.36764	10.6566		13.2084	13.867	15.0075	15.8239	1.36134	1.9628	2.3918	2.23254	1.86783	2.50183	2.66688	2.63265
2012-10-24	9.30103	9.48754	10.3825		12.7565	13.4902	14.7791	15.6539	1.34705	1.95317	2.38114	2.22243	1.85572	2.48696	2.65375	2.62324
2012-10-25	7.9175	8.62196	9.84791		12.4426	13.1908	14.5279	15.4565	1.34186	1.93878	2.36161	2.20563	1.84364	2.47027	2.64069	2.61388
2012-10-26	8.60957	8.80463	9.69506		12.0649	12.8383	14.2546	15.2415	1.37663	1.95723	2.36605	2.20228	1.83763	2.45737	2.62767	2.60267
2012-10-27	9.30164	8.9873	9.54221		11.6871	12.4858	13.9814	15.0265	1.41141	1.97568	2.37048	2.19893	1.83162	2.44447	2.61464	2.59145
2012-10-28	8.99738	9.07825	9.77847		11.6745	12.3559	13.7418	14.8032	1.37572	1.95317	2.36338	2.19893	1.83162	2.44078	2.60723	2.58213
2012-10-29	8.31478	8.60524	9.48837		11.5741	12.2459	13.5717	14.6058	1.38625	1.94837	2.34926	2.18891	1.83162	2.43713	2.59985	2.5747
2012-10-30	8.55141	8.68299	9.41313		11.3917	12.0717	13.4023	14.433	1.37703	1.93082	2.34219	2.18556	1.82861	2.42978	2.59245	2.56726
2012-10-31	7.17428	7.81936	8.90888		11.2089	11.9051	13.2359	14.2634	1.36525	1.91653	2.32114	2.1706	1.81814	2.41882	2.58507	2.55986
2012-11-01	7.44733	7.50654	8.4432		10.8777	11.6387	13.0466	14.0976	1.38098	1.934	2.32114	2.1623	1.80919	2.40604	2.57588	2.55061
2012-11-02	8.50723	8.21997	8.75611		10.6845	11.4062	12.8295	13.9154	1.38098	1.94038	2.33164	2.16893	1.81069	2.40241	2.56671	2.54324
2012-11-03	4.89312	5.91949	7.37508		10.338	11.1755	12.6589	13.7482	1.50762	1.87626	2.27541	2.13685	1.79144	2.3861	2.55756	2.53405
2012-11-04	1.27901	3.61901	5.99404		9.99147	10.9447	12.4883	13.581	1.63426	1.81213	2.21917	2.10478	1.77219	2.36979	2.5484	2.52486
2012-11-05	2.1387	3.29469	5.05418		9.03657	10.1955	12.1218	13.3755	1.67822	1.83674	2.22088	2.08852	1.75313	2.34282	2.52835	2.51568
2012-11-06	2.38993	3.3636	4.85916		8.44679	9.60008	11.6702	13.0892	1.66054	1.85223	2.22088	2.08365	1.74438	2.32672	2.51021	2.50105
2012-11-07	2.215	3.23103	4.68418		8.05987	9.17556	11.2637	12.7742	1.63716	1.8756	2.21917	2.0788	1.73855	2.31425	2.49576	2.48829
2012-11-08	4.4323	4.34552	5.06432		7.79017	8.84429	10.9107	12.4657	1.54559	1.90388	2.24313	2.09015	1.74146	2.31069	2.48315	2.47739
2012-11-09	4.00379	4.20672	5.16938		7.7786	8.71967	10.6433	12.1881	1.53998	1.93082	2.24313	2.09015	1.74146	2.30892	2.47598	2.4665
2012-11-10	1.87764	3.03719	4.51972		7.59589	8.56781	10.4589	11.968	1.54208	1.88687	2.21249	2.07318	1.73203	2.29916	2.46881	2.45928
2012-11-11	-0.248522	1.86767	3.87006		7.41318	8.41595	10.2746	11.7478	1.54418	1.84293	2.18186	2.05622	1.72259	2.28941	2.46163	2.45206
2012-11-12	0.181856	1.49954	3.16813		6.76403	7.88114	9.94838	11.5152	1.51501	1.85927	2.1827	2.04661	1.70892	2.27094	2.44649	2.44216
2012-11-13	0.612233	1.13142	2.4662		6.11488	7.34632	9.62217	11.2826	1.48583	1.8756	2.18355	2.03699	1.69525	2.25248	2.43134	2.43227
2012-11-14	1.48429	1.67923	2.73284		5.8683	7.00751	9.25845	10.9898	1.46531	1.89443	2.19539	2.04018	1.69381	2.24549	2.4207	2.41972
2012-11-15	0.864566	1.65362	2.86734		5.78745	6.83362	8.97901	10.7135	1.4735	1.89128	2.19369	2.04018	1.69381	2.24199	2.41185	2.40898
2012-11-16	2.35903	2.45756	3.15001		5.67557	6.6746	8.74815	10.4545	1.49408	1.896	2.20217	2.04498	1.69669	2.23849	2.40478	2.3983
2012-11-17	2.78447	2.57974	3.25501		5.67513	6.61257	8.58522	10.2534	1.46531	1.9197	2.22088	2.0514	1.69813	2.23849	2.39949	2.39295
2012-11-18	2.21961	2.35742	3.1853		5.64611	6.55954	8.46476	10.0867	1.4484	1.90706	2.21492	2.04819	1.69669	2.23675	2.39597	2.38763
2012-11-19	1.65474	2.13509	3.1156		5.61708	6.5065	8.34429	9.92001	1.43149	1.89443	2.20896	2.04498	1.69525	2.23501	2.39246	2.38231
2012-11-20	0.741335	1.6155	2.81119		5.48064	6.38024	8.21521	9.77358	1.42344	1.8756	2.19539	2.03539	1.69095	2.22979	2.38893	2.37698
2012-11-21	0.494939	0.99724	2.22474		5.20507	6.17	8.06394	9.62642	1.43552	1.88343	2.19369	2.029	1.68239	2.22109	2.38192	2.37169
2012-11-22	0.494939	0.99724	2.22474		5.20507	6.17	8.06394	9.62642	1.43552	1.88343	2.19369	2.029	1.68239	2.22109	2.38192	2.37169
2012-11-23
2012-11-24
2012-11-25
2012-11-26
2012-11-27
2012-11-28
2012-11-29
2012-11-30
2012-12-01
2012-12-02
2012-12-03
2012-12-04
2012-12-05
2012-12-06
2012-12-07
2012-12-08
2012-12-09
2012-12-10
2012-12-11
2012-12-12
2012-12-13
2012-12-14
2012-12-15
2012-12-16
2012-12-17
2012-12-18
2012-12-19
2012-12-20
2012-12-21
2012-12-22
2012-12-23
2012-12-24
2012-12-25
2012-12-26
2012-12-27
2012-12-28
2012-12-29
2012-12-30
2012-12-31
2013-01-01
2013-01-02
2013-01-03
2013-01-04
2013-01-05
2013-01-06
2013-01-07
2013-01-08
2013-01-09
2013-01-10
2013-01-11
2013-01-12
2013-01-13
2013-01-14
2013-01-15
2013-01-16
2013-01-17
2013-01-18
2013-01-19
2013-01-20
2013-01-21
2013-01-22	-6.70688	-6.62036	-5.98516		-4.17189	-3.46338	-1.79448	-0.108734	1.75759	1.87091	2.09185	1.89613	1.54065	1.97456	2.07368	2.05949
2013-01-23	-6.70688	-6.62036	-5.98516		-4.17189	-3.46338	-1.79448	-0.108734	1.75759	1.87091	2.09185	1.89613	1.54065	1.97456	2.07368	2.05949
2013-01-24	-7.77882	-7.05694	-6.11451		-4.10984	-3.38439	-1.70626	-0.0495556	1.70641	1.85378	2.08362	1.89308	1.53931	1.97618	2.07692	2.06274
2013-01-25	-8.45931	-7.72583	-6.57708		-4.17667	-3.38253	-1.64977	-0.00379623	1.75759	1.86467	2.0787	1.88696	1.53795	1.97293	2.07853	2.06437
2013-01-26	-7.36758	-7.14229	-6.3782		-4.2566	-3.44109	-1.64353	0.0235155	1.76214	1.87873	2.09348	1.89308	1.53931	1.97456	2.07853	2.06599
2013-01-27	-7.25545	-7.22186	-6.37034		-4.1887	-3.40093	-1.63468	0.0301747	1.88788	1.9023	2.10172	1.89613	1.54065	1.97618	2.08015	2.06599
2013-01-28	-6.26929	-6.62235	-5.98487		-4.07841	-3.33261	-1.60701	0.0407903	1.99092	1.92128	2.1133	1.90227	1.54607	1.97942	2.08015	2.06599
2013-01-29	-4.78795	-5.48147	-5.20603		-3.82879	-3.1704	-1.54604	0.0606897	1.99254	1.94357	2.1349	1.9161	1.55287	1.98591	2.08338	2.06763
2013-01-30	-4.78795	-5.48147	-5.20603		-3.82879	-3.1704	-1.54604	0.0606897	1.99254	1.94357	2.1349	1.9161	1.55287	1.98591	2.08338	2.06763
2013-01-31	-1.92527	-2.61175	-2.81366		-2.6002	-2.24366	-1.08305	0.265755	2.07704	2.00648	2.19539	1.96112	1.58708	2.02183	2.10289	2.07905
2013-02-01	-1.92527	-2.61175	-2.81366		-2.6002	-2.24366	-1.08305	0.265755	2.07704	2.00648	2.19539	1.96112	1.58708	2.02183	2.10289	2.07905
2013-02-02	-3.29462	-3.36173	-2.96024		-2.16376	-1.8287	-0.825885	0.399132	1.95189	1.98537	2.18186	1.958	1.59121	2.03168	2.11267	2.08395
2013-02-03	-3.04413	-3.62946	-3.26049		-2.0653	-1.63883	-0.598986	0.553605	1.98764	2.00485	2.18355	1.958	1.59121	2.03498	2.11919	2.09052
2013-02-04	-2.62585	-3.2159	-2.96685		-1.9503	-1.51933	-0.447094	0.69208	2.02047	2.02279	2.19369	1.96112	1.59396	2.03829	2.12411	2.09543
2013-02-05	-2.80002	-2.89715	-2.5801		-1.7371	-1.34158	-0.307985	0.811411	1.91014	2.01299	2.19369	1.96738	1.5995	2.04489	2.13067	2.10037
2013-02-06	-3.12355	-3.48738	-2.98639		-1.64208	-1.19454	-0.158355	0.92633	1.93256	2.02607	2.19369	1.96424	1.5995	2.0482	2.1356	2.10365
2013-02-07	-3.12355	-3.48738	-2.98639		-1.64208	-1.19454	-0.158355	0.92633	1.93256	2.02607	2.19369	1.96424	1.5995	2.0482	2.1356	2.10365
2013-02-08
2013-02-09
2013-02-10
2013-02-11	-2.96669	-2.75504	-2.20396		-0.997568	-0.587274	0.389303	1.41746	1.72737	2.01952	2.20387	1.98149	1.61477	2.06977	2.15869	2.12678
2013-02-12	-2.96669	-2.75504	-2.20396		-0.997568	-0.587274	0.389303	1.41746	1.72737	2.01952	2.20387	1.98149	1.61477	2.06977	2.15869	2.12678
2013-02-13	-2.96669	-2.75504	-2.20396		-0.997568	-0.587274	0.389303	1.41746	1.72737	2.01952	2.20387	1.98149	1.61477	2.06977	2.15869	2.12678
2013-02-14	-2.24662	-2.52652	-2.17155		-1.03889	-0.609821	0.424124	1.48771	1.73491	2.06088	2.22092	1.98464	1.61477	2.06977	2.15951	2.1301
2013-02-15	-1.52656	-2.298	-2.13915		-1.08021	-0.632368	0.458945	1.55796	1.74244	2.10224	2.23798	1.98779	1.61477	2.06977	2.16033	2.13341
2013-02-16	-1.52656	-2.298	-2.13915		-1.08021	-0.632368	0.458945	1.55796	1.74244	2.10224	2.23798	1.98779	1.61477	2.06977	2.16033	2.13341
2013-02-17	-1.91387	-2.22344	-1.89645		-0.899698	-0.48756	0.537939	1.5982	1.71538	2.09054	2.23285	1.98937	1.61894	2.07477	2.1653	2.13508
2013-02-18	-2.3786	-2.6587	-2.22178		-0.899659	-0.430908	0.617967	1.65536	1.67263	2.08139	2.22942	1.98779	1.61894	2.0756	2.16779	2.13758
2013-02-19	-2.84333	-3.09395	-2.5471		-0.899619	-0.374255	0.697995	1.71252	1.62989	2.07223	2.226	1.98621	1.61894	2.07643	2.17028	2.14007
2013-02-20	-3.01761	-3.17227	-2.60874		-0.994758	-0.444966	0.705563	1.7536	1.61542	2.08221	2.226	1.98307	1.61615	2.07477	2.17028	2.14173
2013-02-21	-2.4354	-3.03787	-2.63768		-1.05163	-0.490677	0.696672	1.77366	1.60821	2.10224	2.23454	1.98307	1.61477	2.07309	2.17028	2.1434
2013-02-22	-2.42668	-2.83745	-2.42401		-1.00357	-0.477307	0.693645	1.78347	1.60533	2.1207	2.24655	1.98779	1.61615	2.07477	2.17028	2.14505
2013-02-23	-0.555253	-1.96083	-2.00588		-0.910316	-0.419897	0.714894	1.79648	1.64152	2.1818	2.2776	2.00043	1.62173	2.07976	2.17361	2.14505
2013-02-24	-0.555253	-1.96083	-2.00588		-0.910316	-0.419897	0.714894	1.79648	1.64152	2.1818	2.2776	2.00043	1.62173	2.07976	2.17361	2.14505
2013-02-25
2013-02-26
2013-02-27	4.42592	2.61641	1.89969		1.3332	1.31399	1.63526	2.27203	1.58956	2.30885	2.40969	2.08691	1.68382	2.14549	2.21369	2.16845
2013-02-28	4.42592	2.61641	1.89969		1.3332	1.31399	1.63526	2.27203	1.58956	2.30885	2.40969	2.08691	1.68382	2.14549	2.21369	2.16845
2013-03-01	4.42592	2.61641	1.89969		1.3332	1.31399	1.63526	2.27203	1.58956	2.30885	2.40969	2.08691	1.68382	2.14549	2.21369	2.16845
2013-03-02	2.42523	1.17871	1.02161		1.6695	1.90508	2.37818	2.86769	1.51484	2.21101	2.36693	2.06911	1.68096	2.15741	2.23896	2.19369
2013-03-03	2.42523	1.17871	1.02161		1.6695	1.90508	2.37818	2.86769	1.51484	2.21101	2.36693	2.06911	1.68096	2.15741	2.23896	2.19369
2013-03-04	3.04596	1.60226	1.39472		1.79184	1.97198	2.45604	2.98958	1.52318	2.24045	2.3918	2.0788	1.68524	2.16081	2.24235	2.19707
2013-03-05	5.26046	3.16027	2.42669		2.10607	2.17412	2.56919	3.09721	1.52878	2.27888	2.43302	2.09989	1.69669	2.17108	2.24743	2.20045
2013-03-06	5.88852	3.82977	3.09108		2.60576	2.58548	2.80783	3.2426	1.52668	2.27712	2.4493	2.11297	1.70747	2.18397	2.25677	2.20722
2013-03-07	6.51659	4.49927	3.75547		3.10545	2.99684	3.04648	3.388	1.52458	2.27537	2.46557	2.12605	1.71826	2.19687	2.26611	2.21399
2013-03-08	7.68957	5.48991	4.58949		3.59352	3.39908	3.32783	3.58279	1.5218	2.30708	2.50386	2.14577	1.73128	2.21243	2.27805	2.2208
2013-03-09	10.3059	7.3606	5.9205		4.22372	3.89637	3.64627	3.79802	1.58099	2.36412	2.56662	2.18057	1.75313	2.23326	2.29173	2.22761
2013-03-10	8.97318	7.95654	7.15397		5.12646	4.5984	4.04727	4.05141	1.51761	2.2509	2.54068	2.19557	1.77367	2.26123	2.30892	2.23955
2013-03-11	8.28371	7.086	6.6099		5.53013	5.12146	4.50692	4.35514	1.50375	2.2283	2.53145	2.19224	1.77661	2.27178	2.32618	2.25324
2013-03-12	7.84116	6.77842	6.38769		5.60926	5.30508	4.80914	4.64265	1.48317	2.20248	2.52316	2.18974	1.77514	2.2753	2.33658	2.26356
2013-03-13	7.3986	6.47083	6.16547		5.6884	5.4887	5.11136	4.93016	1.46259	2.17666	2.51487	2.18724	1.77367	2.27882	2.34699	2.27388
2013-03-14	8.46791	6.59718	6.10269		5.72062	5.56553	5.28515	5.14728	1.46259	2.20067	2.53513	2.19224	1.77809	2.28235	2.35221	2.28078
2013-03-15	9.84436	7.51715	6.75663		5.94127	5.72521	5.43727	5.3276	1.45307	2.21964	2.56106	2.20563	1.78546	2.29119	2.35918	2.28771
2013-03-16	10.6213	8.5962	7.72688		6.38678	6.04985	5.63764	5.50001	1.46939	2.21446	2.57593	2.22243	1.79878	2.30536	2.3679	2.29464
2013-03-17	12.2158	9.93215	8.71068		6.92647	6.49357	5.9211	5.70385	1.4585	2.19723	2.589	2.2393	1.81218	2.32137	2.38016	2.30332
2013-03-18	10.3008	8.82239	8.38785		7.33866	6.91428	6.2355	5.92507	1.43822	2.17837	2.57966	2.23761	1.81516	2.33565	2.39246	2.312
2013-03-19	10.1934	8.80724	8.39471		7.49757	7.13767	6.51866	6.17103	1.42077	2.16983	2.57221	2.23761	1.81666	2.34102	2.40126	2.32072
2013-03-20	10.8815	8.98889	8.421		7.61032	7.30122	6.74176	6.39489	1.40476	2.16642	2.57966	2.24776	1.82262	2.3464	2.41007	2.32946
2013-03-21	11.3426	9.26825	8.66788		7.79772	7.48138	6.935	6.59268	1.39549	2.16302	2.5834	2.25116	1.82861	2.35358	2.41893	2.33823
2013-03-22	11.7321	9.76167	9.12828		8.0652	7.7106	7.13158	6.78138	1.43955	2.17154	2.58527	2.25794	1.83613	2.36079	2.42602	2.34524
2013-03-23	13.4391	11.0147	9.96113		8.41365	7.99384	7.35237	6.97137	1.41141	2.16472	2.60772	2.2784	1.84816	2.3734	2.43667	2.35227
2013-03-24	12.7125	10.8348	10.1807		8.84771	8.37872	7.61507	7.17378	1.40078	2.14095	2.59274	2.28181	1.85572	2.38787	2.44735	2.36108
2013-03-25	12.0513	10.6087	10.1547		9.08206	8.65151	7.8857	7.39446	1.38493	2.12407	2.57779	2.2784	1.85722	2.39331	2.45806	2.36991
2013-03-26	12.4915	10.7719	10.1813		9.19535	8.81936	8.11282	7.61548	1.37835	2.09221	2.56292	2.28181	1.86026	2.40058	2.467	2.37877
2013-03-27	12.5131	10.506	10.0147		9.29275	8.95953	8.29904	7.80728	1.36395	2.11062	2.56292	2.2784	1.86328	2.40058	2.47238	2.38585
2013-03-28	12.2154	10.6431	10.239		9.42163	9.08495	8.45659	7.98481	1.39283	2.11565	2.55548	2.2784	1.8648	2.40604	2.47776	2.39295
2013-03-29	13.7004	11.4131	10.6229		9.56876	9.22914	8.61088	8.14779	1.38625	2.13081	2.57779	2.29381	1.87544	2.41334	2.48496	2.3983
2013-03-30	13.8117	11.9918	11.231		9.89562	9.47694	8.7834	8.30922	1.40344	2.10391	2.56292	2.30068	1.88609	2.42613	2.49217	2.40365
2013-03-31	14.8886	12.276	11.3826		10.1595	9.74457	8.99967	8.47967	1.39814	2.1207	2.57221	2.30584	1.89069	2.43528	2.50299	2.41257
2013-04-01	15.8217	13.2152	12.1557		10.522	10.0306	9.21532	8.66235	1.3902	2.12575	2.58153	2.31964	1.90447	2.44815	2.51384	2.4215
2013-04-02	16.3863	13.6492	12.6133		10.9367	10.3924	9.47061	8.85806	1.37966	2.11734	2.57593	2.32308	1.9137	2.46105	2.52473	2.42868
2013-04-03	16.8782	14.1089	13.0615		11.3202	10.7412	9.74651	9.07093	1.35872	2.11565	2.57593	2.32482	1.92295	2.47214	2.53563	2.43764
2013-04-04	14.1366	13.4936	13.1629		11.6692	11.0749	10.0242	9.29621	1.36264	2.06394	2.5296	2.31273	1.9214	2.48139	2.54657	2.44846
2013-04-05	10.6037	11.4447	11.9344		11.5863	11.1858	10.2691	9.52909	1.38625	1.96441	2.44928	2.2784	1.91063	2.47583	2.55389	2.45567
2013-04-06	10.8316	9.95337	10.2996		10.9954	10.9064	10.3536	9.7087	1.34705	1.99997	2.44384	2.24946	1.88609	2.45365	2.55205	2.46289
2013-04-07	12.5028	10.6234	10.3932		10.5851	10.5496	10.2606	9.79674	1.38888	2.06229	2.46557	2.25116	1.88151	2.44447	2.54474	2.46289
2013-04-08	13.6295	12.0208	11.4108		10.6651	10.492	10.18	9.81853	1.36395	2.05072	2.47648	2.26646	1.89069	2.44999	2.54474	2.46289
2013-04-09	13.3782	11.8697	11.4579		10.8636	10.6385	10.2149	9.84931	1.30596	2.02443	2.46739	2.26475	1.89374	2.45551	2.5484	2.4665
2013-04-10	12.7764	11.131	11.0194		10.8885	10.7066	10.2845	9.90713	1.30724	2.02607	2.45288	2.25116	1.88609	2.45365	2.55022	2.4665
2013-04-11	14.6013	12.0131	11.391		10.8767	10.698	10.3266	9.9721	1.31872	2.05567	2.46921	2.25625	1.88304	2.43713	2.55205	2.47015
2013-04-12	15.8733	13.0739	12.1807		11.1266	10.8431	10.3865	10.0304	1.31744	2.07223	2.48925	2.26475	1.89069	2.44264	2.55389	2.47194
2013-04-13	16.8721	14.0388	12.9855		11.5354	11.1361	10.5228	10.1121	1.3136	2.07888	2.49472	2.27669	1.90139	2.45365	2.56119	2.47557
2013-04-14	17.4536	14.5724	13.5097		11.9574	11.4856	10.7254	10.2314	1.3085	2.08387	2.50754	2.28525	1.90908	2.45919	2.57037	2.48102
2013-04-15	17.6186	14.9263	13.928		12.3356	11.8216	10.9589	10.3833	1.31233	2.0872	2.50938	2.29211	1.91832	2.47398	2.5814	2.48648
2013-04-16	18.9852	15.8945	14.602		12.7062	12.148	11.2047	10.5605	1.34833	2.10559	2.52407	2.30584	1.93069	2.49068	2.59245	2.49376
2013-04-17	20.4031	17.0037	15.4753		13.189	12.5426	11.4702	10.7491	1.32511	2.10224	2.54068	2.32482	1.94465	2.51303	2.60539	2.50288
2013-04-18	21.383	17.8136	16.24		13.7693	13.028	11.7914	10.9698	1.37048	2.10391	2.54439	2.33349	1.96178	2.52053	2.62208	2.51384
2013-04-19	19.5111	16.8521	15.7761		13.9952	13.3537	12.1299	11.2272	1.36265	2.06745	2.50226	2.31365	1.95555	2.52521	2.63605	2.52577
2013-04-20	17.6391	15.8907	15.3121		14.221	13.6793	12.4684	11.4846	1.35482	2.03099	2.46014	2.29381	1.94931	2.52989	2.65002	2.5377
2013-04-21	19.0331	16.6018	15.5826		14.1474	13.6548	12.6181	11.7072	1.35093	2.04413	2.46739	2.29725	1.94775	2.52802	2.65563	2.54878
2013-04-22	19.8437	17.0745	15.9321		14.3088	13.7796	12.745	11.8703	1.36264	2.07057	2.48196	2.3024	1.95242	2.52802	2.66125	2.55247
2013-04-23	21.0939	18.1614	16.7512		14.6325	14.0144	12.9081	12.0268	1.34575	2.07888	2.49838	2.31617	1.96335	2.54116	2.66876	2.55986
2013-04-24	21.0107	18.2095	17.0384		15.0288	14.3537	13.1301	12.1978	1.31488	2.05733	2.49108	2.31617	1.97119	2.55247	2.68193	2.56913
2013-04-25	21.3262	18.2374	17.1038		15.2863	14.6295	13.3747	12.3945	1.30469	2.06394	2.48742	2.311	1.97119	2.56569	2.69134	2.57842
2013-04-26	22.8247	19.0032	17.5518		15.5239	14.8562	13.5961	12.5917	1.28822	2.07888	2.49655	2.31964	1.97589	2.58086	2.70077	2.58585
2013-04-27	23.6739	20.0118	18.3886		15.9306	15.1739	13.8252	12.7872	1.29454	2.08554	2.51306	2.33001	1.98846	2.59225	2.71213	2.59518
2013-04-28	23.9994	20.7889	19.1666		16.4317	15.5889	14.1032	12.996	1.32511	2.07389	2.51306	2.33869	1.99951	2.61326	2.72542	2.60638
2013-04-29	23.3226	20.9529	19.5573		16.8767	16.0036	14.4234	13.2339	1.32384	2.03591	2.48559	2.33349	2.01059	2.62475	2.74256	2.61763
2013-04-30	24.0821	20.8301	19.3664		17.0933	16.2937	14.7295	13.4851	1.36787	2.0656	2.49655	2.33001	2.01376	2.63434	2.75594	2.62889
2013-05-01	24.0275	21.566	20.0729		17.3965	16.5506	14.9827	13.7275	1.38493	2.05072	2.48559	2.33001	2.02012	2.64781	2.76743	2.64018
2013-05-02	24.3035	21.6389	20.177		17.6813	16.8485	15.249	13.9585	1.35352	2.06063	2.48742	2.33001	2.02489	2.65747	2.78282	2.65151
2013-05-03	24.8768	21.6589	20.2143		17.9049	17.0941	15.5011	14.1924	1.31872	2.06229	2.48925	2.32482	2.02489	2.66908	2.79244	2.66286
2013-05-04	25.1897	22.0309	20.5752		18.1509	17.3239	15.7301	14.4115	1.32384	2.06394	2.48376	2.32482	2.01695	2.67294	2.80402	2.67235
2013-05-05	25.1045	22.415	20.9968		18.4315	17.5826	15.9619	14.63	1.33799	2.05237	2.47648	2.32482	2.02012	2.68655	2.81564	2.68186
2013-05-06	26.6145	23.1928	21.4195		18.6905	17.8355	16.1988	14.8413	1.35613	2.06394	2.49108	2.32308	2.03446	2.71385	2.82728	2.69138
2013-05-07	25.706	23.1278	21.7243		19.0429	18.1419	16.4417	15.0541	1.3731	2.05402	2.47466	2.31617	2.03767	2.72167	2.83895	2.70283
2013-05-08	22.4493	20.5858	19.9202		18.7761	18.1452	16.6493	15.2713	4.00504	2.25906	2.42345	2.2693	2.00756	2.70022	2.84383	2.70187
2013-05-09	19.1926	18.0439	18.1162		18.5094	18.1485	16.857	15.4886	6.63698	2.4641	2.37224	2.22243	1.97745	2.67876	2.84871	2.70091
2013-05-10	20.8473	18.4932	17.8598		17.8025	17.5759	16.7135	15.5939	5.4204	2.78095	2.43663	2.22074	1.96335	2.65554	2.83506	2.70665
2013-05-11	23.2323	20.0429	18.6538		17.6479	17.3257	16.5287	15.5854	4.41042	3.06402	2.52407	2.24098	1.96647	2.65167	2.82535	2.70283
2013-05-12	24.4417	21.1036	19.4931		17.8655	17.3943	16.4664	15.5635	3.58896	3.30188	2.60398	2.26475	1.97745	2.66134	2.82535	2.70091
2013-05-13	25.5479	22.3815	20.5624		18.2685	17.643	16.5243	15.5791	2.96899	3.46639	2.67583	2.29725	1.99319	2.67876	2.83118	2.70665
2013-05-14	25.7772	22.8952	21.204		18.7322	18.0001	16.6904	15.6532	2.50308	3.56647	2.73338	2.31964	2.00584	2.69627	2.84286	2.71431
2013-05-15	23.5166	22.6807	21.7498		19.2065	18.3826	16.916	15.7841	2.28059	3.38354	2.69684	2.31273	2.01536	2.70993	2.8565	2.7239
2013-05-16	21.5821	20.9829	20.5957		19.184	18.535	17.1392	15.9453	2.17222	3.37465	2.69876	2.29895	2.0011	2.70212	2.86434	2.73546
2013-05-17	21.6303	20.6056	20.0943		18.9544	18.4317	17.237	16.0946	2.0787	3.31943	2.70068	2.29211	1.99162	2.69237	2.86434	2.74122
2013-05-18	24.5935	21.5678	20.1382		18.7846	18.3216	17.2532	16.1867	1.91334	3.539	2.80929	2.31964	1.99004	2.68265	2.86237	2.74507
2013-05-19	23.1035	21.8782	21.0268		19.0828	18.4471	17.2791	16.2453	1.83291	3.46188	2.82305	2.33521	2.00266	2.69237	2.86434	2.74895
2013-05-20	24.4625	22.0073	20.8476		19.2142	18.6121	17.3977	16.3309	1.7591	3.51621	2.88644	2.35258	2.00584	2.69433	2.86825	2.75282
2013-05-21	27.106	23.7537	21.9553		19.5081	18.8022	17.5122	16.4283	1.7349	3.53216	2.97497	2.39287	2.02649	2.70993	2.87415	2.7586
2013-05-22	27.0661	24.9732	23.3899		20.1675	19.2486	17.7121	16.5468	1.69896	3.29531	3.00349	2.42465	2.05047	2.73541	2.88789	2.76636
2013-05-23	28.7457	25.1814	23.4088		20.6144	19.7041	18.0234	16.7286	1.65322	3.19986	3.07752	2.44956	2.06494	2.75117	2.90367	2.778
2013-05-24	24.7814	24.2814	23.7912		21.122	20.1184	18.3192	16.942	1.60102	2.81072	2.96483	2.43175	2.06656	2.765	2.91947	2.78966
2013-05-25	25.3862	22.8767	22.1939		20.9034	20.1947	18.5847	17.1654	1.57672	2.81271	2.99736	2.41933	2.04727	2.74919	2.92542	2.80332
2013-05-26	27.2382	24.1988	22.9231		20.852	20.1308	18.6723	17.3411	1.5484	2.73765	3.04036	2.44956	2.0569	2.75314	2.92542	2.80919
2013-05-27	28.234	25.1642	23.6826		21.1313	20.315	18.7814	17.4682	1.5218	2.62349	3.04242	2.47641	2.07624	2.765	2.93137	2.81507
2013-05-28	25.804	24.649	23.8521		21.485	20.6121	18.9672	17.6118	1.53157	2.44208	2.94664	2.47281	2.08271	2.77886	2.94529	2.82486
2013-05-29	24.0344	22.9786	22.6428		21.3764	20.6868	19.1514	17.7716	1.51345	2.38753	2.86057	2.44242	2.06979	2.77291	2.95126	2.83666
2013-05-30	24.5213	22.4202	21.9093		21.0272	20.498	19.2045	17.9061	1.48445	2.39838	2.83485	2.42821	2.05369	2.76303	2.94927	2.84453
2013-05-31	24.5972	23.0773	22.3748		20.9153	20.3619	19.1713	17.9764	1.48719	2.36592	2.8132	2.43354	2.0569	2.76103	2.94729	2.85046
2013-06-01	27.5966	24.1015	22.6683		20.9381	20.3672	19.1728	18.0204	1.49408	2.38934	2.83683	2.45135	2.06817	2.77291	2.94927	2.8544
2013-06-02	28.7129	25.433	23.8331		21.3256	20.5788	19.231	18.0727	1.48308	2.35874	2.82305	2.46744	2.09083	2.79874	2.95725	2.86429
2013-06-03	29.5163	26.1	24.4593		21.7874	20.9409	19.4068	18.1657	1.45714	2.33372	2.80145	2.47461	2.09732	2.81472	2.97124	2.87617
2013-06-04	30.8558	27.0783	25.1876		22.2273	21.3072	19.6387	18.3067	1.43149	2.31594	2.79165	2.48361	2.10547	2.83676	2.98727	2.89008
2013-06-05	28.2172	26.6157	25.4774		22.6755	21.6984	19.9018	18.4809	1.45443	2.22483	2.7122	2.46206	2.10872	2.85889	3.00537	2.91002
2013-06-06	27.7375	25.6588	24.6801		22.6984	21.8755	20.1537	18.679	1.50236	2.21446	2.67201	2.43708	2.09732	2.86093	3.0195	2.92803
2013-06-07	30.0329	26.47	24.8601		22.6503	21.8866	20.2915	18.8547	1.49271	2.26135	2.68919	2.4353	2.09732	2.86294	3.0296	2.94409
2013-06-08	26.9528	25.0242	24.1915		22.6654	21.9744	20.4242	18.9925	2.68348	2.23532	2.61863	2.39655	2.07389	2.85488	3.04179	2.95417
2013-06-09	23.8727	23.5784	23.5228		22.6805	22.0622	20.5569	19.1303	3.87425	2.20928	2.54807	2.35781	2.05047	2.84682	3.05397	2.96425
2013-06-10	20.3282	21.8791	22.4754		22.1442	21.7173	20.529	19.2331	4.76534	2.14773	2.46557	2.30068	2.01536	2.81871	3.05397	2.96425
2013-06-11	22.9679	20.6727	20.478		21.2427	21.1471	20.3682	19.2468	3.45343	2.42017	2.54993	2.29211	1.99004	2.78284	3.03975	2.9845
2013-06-12	26.5553	23.2012	21.8604		20.9374	20.7081	20.0696	19.1668	2.42877	2.65032	2.64733	2.32482	1.99951	2.77886	3.02759	2.98855
2013-06-13	29.012	25.5204	23.6609		21.3709	20.8401	19.9362	19.0624	1.90217	2.80674	2.74498	2.3718	2.0233	2.79676	3.03163	2.99261
2013-06-14	30.1559	26.8242	24.965		22.045	21.2796	20.0228	19.0344	1.75303	2.74942	2.81517	2.40695	2.04566	2.83676	3.04583	3.00074
2013-06-15	31.6784	27.9853	26.0094		22.7343	21.8129	20.2624	19.108	1.65029	2.63305	2.86256	2.44066	2.06817	2.86495	3.06414	3.01295
2013-06-16	26.2591	24.5399	23.9423		22.6254	21.9738	20.5295	19.276	4.17219	2.63689	2.75115	2.3862	2.03701	2.84684	3.07333	3.01908
2013-06-17	20.8398	21.0946	21.8752		22.5165	22.1346	20.7967	19.444	6.6941	2.64072	2.63975	2.33175	2.00584	2.82873	3.08252	3.02522
2013-06-18	20.8398	21.0946	21.8752		22.5165	22.1346	20.7967	19.444	6.6941	2.64072	2.63975	2.33175	2.00584	2.82873	3.08252	3.02522
2013-06-19	20.4611	20.0385	20.2392		20.9562	20.8747	20.2164	19.2977	7.73183	4.15726	2.62562	2.29146	1.95977	2.76347	3.0359	3.00892
2013-06-20	20.0823	18.9824	18.6031		19.3958	19.6147	19.6362	19.1515	8.76957	5.6738	2.61148	2.25116	1.9137	2.69821	2.98928	2.99261
2013-06-21	20.0823	18.9824	18.6031		19.3958	19.6147	19.6362	19.1515	8.76957	5.6738	2.61148	2.25116	1.9137	2.69821	2.98928	2.99261
2013-06-22	26.049	22.2291	19.9018		19.2823	19.332	19.2953	18.9301	7.15111	6.89029	2.82305	2.32137	1.93843	2.70212	2.97124	2.98855
2013-06-23	28.3382	25.514	22.8592		20.1469	19.6965	19.1653	18.7481	5.87695	7.36144	3.00551	2.40518	1.98846	2.73935	2.97124	2.97638
2013-06-24	29.8817	27.0788	24.3754		21.1882	20.442	19.3576	18.6916	4.66422	7.59683	3.16107	2.46744	2.03127	2.78482	2.98928	2.97233
2013-06-25	28.6714	27.0493	25.1842		22.0511	21.1464	19.6971	18.7792	3.81858	7.52145	3.23313	2.50164	2.06172	2.82272	3.01344	2.97841
2013-06-26	28.841	27.0739	25.2507		22.5188	21.6496	20.0669	18.9553	3.19816	7.41455	3.32132	2.53064	2.08109	2.84883	3.03567	2.99261
2013-06-27	30.0639	27.7431	25.6245		22.8559	21.9937	20.3682	19.1496	2.72418	7.38266	3.4374	2.56718	2.10058	2.87102	3.05397	3.00685
2013-06-28	31.5045	28.9586	26.6185		23.3899	22.4198	20.6577	19.3516	2.37391	7.28747	3.56043	2.60958	2.12508	2.89739	3.07231	3.00278
2013-06-29	31.6433	29.529	27.4361		24.0304	22.947	20.9985	19.5687	2.22775	6.95841	3.64232	2.64119	2.14974	2.92597	3.09275	3.015
2013-06-30	31.4251	29.8494	28.0297		24.5744	23.4416	21.3659	19.8148	2.08879	6.48658	3.69755	2.66928	2.17126	2.95264	3.11125	3.0293
2013-07-01	31.3041	29.7825	28.1129		24.9509	23.848	21.7292	20.0841	2.03535	6.03122	3.76729	2.69376	2.18458	2.96911	3.12772	3.04365
2013-07-02	31.9301	30.124	28.3168		25.2302	24.1549	22.045	20.3504	2.01059	5.57153	3.80479	2.707	2.19458	2.98567	3.14219	3.05597
2013-07-03	32.7191	30.7997	28.8992		25.5786	24.4707	22.3243	20.5951	1.95836	5.25968	3.91147	2.7393	2.20965	2.99811	3.15253	3.06422
2013-07-04	31.2515	29.7343	28.3419		25.7153	24.7103	22.6133	20.845	1.93744	4.85226	3.86401	2.7241	2.20379	2.99914	3.1598	3.0704
2013-07-05	29.7838	28.6688	27.7845		25.852	24.9498	22.9023	21.0948	1.91653	4.44484	3.81655	2.7089	2.19794	3.00018	3.16707	3.07658
2013-07-06	31.7691	29.537	27.9937		25.7006	24.8515	22.9956	21.2896	1.86893	4.35385	3.95223	2.74694	2.2063	2.99602	3.16292	3.07658
2013-07-07	32.8576	30.4098	28.8068		25.9928	25.0169	23.0922	21.4244	1.79733	4.13757	4.03935	2.78915	2.23152	3.01473	3.16499	3.07246
2013-07-08	32.481	30.515	29.2786		26.4149	25.3537	23.2845	21.5775	1.7927	3.81698	3.98354	2.79109	2.24168	3.0356	3.1754	3.07451
2013-07-09	28.2269	27.3257	27.0247		25.8955	25.1759	23.4141	21.7427	2.32241	3.63155	3.81638	2.71894	2.2015	3.00236	3.16916	3.07142
2013-07-10	23.9727	24.1363	24.7708		25.376	24.9982	23.5436	21.9078	2.85211	3.44612	3.64921	2.64679	2.16132	2.96911	3.16292	3.06834
2013-07-11	26.1118	24.5382	24.2051		24.3745	24.185	23.2457	21.9219	2.23651	3.6566	3.77898	2.67303	2.1514	2.9362	3.13391	3.05803
2013-07-12	29.0515	26.3533	25.2486		24.1835	23.8352	22.9338	21.8107	1.9681	3.74336	3.87096	2.72027	2.17293	2.94235	3.11946	3.04775
2013-07-13	29.9212	27.7898	26.6114		24.6017	23.9858	22.8182	21.7099	3.13776	3.66592	3.88997	2.75076	2.19626	2.96292	3.11742	3.0334
2013-07-14	28.2079	27.1237	26.51		24.9253	24.2595	22.8929	21.69	13.2282	3.64497	3.79773	2.71837	2.17791	2.96087	3.11946	2.98855
2013-07-15	25.7926	24.9483	24.6129		24.5272	24.1447	22.9572	21.7308	8.56524	11.8793	14.9868	2.87083	2.16961	2.94852	3.11742	3.015
2013-07-16	28.2144	26.3962	25.3082		24.1565	23.8203	22.8523	21.7321	6.8058	10.9078	15.3621	3.32396	2.1996	2.9444	3.10302	3.015
2013-07-17	29.4373	27.9369	26.8615		24.9595	24.2457	22.8474	21.7008	6.07212	10.3711	15.3028	3.71805	2.25184	2.98567	3.10712	3.00685
2013-07-18	27.9822	27.6506	27.1308		25.6918	24.9128	23.1247	21.7692	6.27762	9.67895	14.5907	3.9915	2.28078	3.02517	3.12772	3.00278
2013-07-19	27.4498	26.3065	25.6298		25.0439	24.7561	23.3531	21.928	4.68054	9.47232	14.2578	4.22955	2.28763	3.01891	3.13804	3.02522
2013-07-20	29.5085	27.8511	26.7491		25.2549	24.7921	23.3675	22.0145	3.83062	9.29674	14.1033	4.54773	2.32549	3.04397	3.14424	3.0293
2013-07-21	29.9147	28.413	27.3984		25.842	25.2597	23.5607	22.1102	3.28564	9.08302	13.8176	4.82878	2.36374	3.0755	3.16084	3.03749
2013-07-22	29.6933	28.4459	27.5929		26.2295	25.6609	23.8461	22.2727	2.8663	8.82105	13.4554	5.04554	2.39529	3.09872	3.17747	3.05186
2013-07-23	31.1904	29.3022	28.1372		26.4862	25.9219	24.1088	22.4719	2.53506	8.6528	13.2665	5.26234	2.43599	3.12632	3.19624	3.06215
2013-07-24	29.8064	29.2173	28.6239		27.1947	26.52	24.4321	22.6821	2.67712	8.15959	12.5891	5.32164	2.45381	3.15193	3.21511	3.07038
2013-07-25	25.3365	25.5763	25.8721		26.3606	26.2064	24.691	22.9379	8.79728	11.1235	14.481	5.26234	2.38475	3.10722	3.21511	3.07246
2013-07-26	24.0977	24.1205	24.2781		24.911	25.0038	24.2484	22.9054	7.89068	10.3804	13.9482	5.49178	2.33962	3.04644	3.17657	3.06216
2013-07-27	22.859	22.6647	22.684		23.4614	23.8012	23.8059	22.873	6.98409	9.63741	13.4155	5.72122	2.29449	2.98567	3.13804	3.05186
2013-07-28	26.5985	24.847	23.7713		23.0705	23.1914	23.2211	22.5849	5.70089	9.55878	13.7215	6.24357	2.35328	2.99188	3.10508	3.03545
2013-07-29	28.3787	26.7462	25.5847		24.1203	23.8372	23.0659	22.3226	4.5189	9.1875	13.5053	6.5695	2.43066	3.05026	3.11125	3.02113
2013-07-30	28.6459	27.319	26.3627		24.9556	24.5653	23.318	22.2859	3.5936	8.8407	13.153	6.61457	2.50592	3.10297	3.13391	3.02522
2013-07-31	27.2592	26.9394	26.4972		25.4813	25.0896	23.6593	22.4073	6.34919	8.1671	12.3744	6.59524	2.53861	3.13699	3.15876	3.02522
2013-08-01	27.1049	25.8468	25.19		24.8111	24.7377	23.8267	22.5748	4.28539	7.96934	12.1289	6.5695	2.53678	3.11996	3.16292	3.04365
2013-08-02	26.9644	25.973	25.4268		24.8692	24.7103	23.7796	22.6319	3.20034	7.57884	11.6422	6.48947	2.56418	3.13059	3.16499	3.04775
2013-08-03	28.2053	26.6516	25.7968		24.9117	24.7182	23.788	22.6626	2.5787	7.19301	11.3244	6.47992	2.61027	3.14126	3.16707	3.04775
2013-08-04	29.1312	27.3883	26.4477		25.3186	25.0332	23.8945	22.7104	2.30193	6.78884	10.8178	6.35323	2.6662	3.16908	3.17747	3.05392
2013-08-05	29.4587	27.7985	26.934		25.7864	25.4474	24.1175	22.8194	2.17222	6.30464	10.1596	6.20938	2.71906	3.19488	3.18998	3.06215
2013-08-06	28.7912	27.6317	27.0458		26.1427	25.8017	24.3814	22.9829	2.15332	5.74668	9.31204	6.00943	2.74761	3.20999	3.20462	3.07038
2013-08-07	26.5138	26.4847	26.4396		26.1424	25.8941	24.5949	23.1704	2.19469	5.31479	8.56515	5.74787	2.7457	3.20353	3.2088	3.07658
2013-08-08	27.2372	26.2331	25.7997		25.4689	25.3764	24.5545	23.2857	2.05197	4.91115	7.946	5.51926	2.76676	3.18412	3.19417	3.07451
2013-08-09	28.7859	27.1216	26.3467		25.4945	25.3033	24.4297	23.2807	2.00567	4.45269	6.97386	5.2258	2.80335	3.20135	3.18998	3.07038
2013-08-10	28.9255	27.4818	26.8288		25.9142	25.6227	24.4966	23.2933	1.98275	4.10756	6.05465	4.97718	2.82272	3.22733	3.19624	3.07038
2013-08-11	27.9049	27.6394	27.3416		26.3926	26.0013	24.672	23.3763	2.00073	3.78125	5.56756	4.95273	2.84218	3.25343	3.2088	3.07451
2013-08-12	28.7062	27.1214	26.5223		25.971	25.7913	24.796	23.5009	1.94544	3.70335	5.12429	4.73046	2.81496	3.2447	3.2088	3.07658
2013-08-13	29.0828	27.6434	27.0538		26.2022	25.9068	24.8047	23.5591	1.94382	3.55043	4.85624	4.56063	2.80915	3.25997	3.2088	3.07864
2013-08-14	30.1573	28.3665	27.6297		26.479	26.1058	24.903	23.6282	1.93095	3.45512	4.75627	4.45796	2.81109	3.28183	3.21511	3.08071
2013-08-15	30.7897	29.2666	28.5508		27.0613	26.542	25.1027	23.7358	1.89106	3.29093	4.64691	4.38437	2.81109	3.317	3.22771	3.08485
2013-08-16	30.7897	29.2666	28.5508		27.0613	26.542	25.1027	23.7358	1.89106	3.29093	4.64691	4.38437	2.81109	3.317	3.22771	3.08485
2013-08-17	26.6077	25.7905	25.563		25.4587	25.3882	24.7781	23.7682	2.47715	3.14417	4.41578	4.20469	2.72555	3.25379	3.19532	3.06938
2013-08-18	22.4257	22.3144	22.5753		23.8561	24.2344	24.4534	23.8007	3.06323	2.9974	4.18464	4.02501	2.64002	3.19058	3.16292	3.05392
2013-08-19	22.4257	22.3144	22.5753		23.8561	24.2344	24.4534	23.8007	3.06323	2.9974	4.18464	4.02501	2.64002	3.19058	3.16292	3.05392
2013-08-20	23.1644	22.8564	22.856		23.3982	23.6231	23.8426	23.446	2.63826	3.04937	4.17221	4.01541	2.63815	3.17981	3.13598	3.03545
2013-08-21	25.1071	23.5136	23.0702		23.1852	23.3315	23.457	23.1252	2.25761	3.23005	4.24211	4.00346	2.62882	3.17553	3.11742	3.02113
2013-08-22	25.6636	24.5434	24.1118		23.6117	23.4992	23.2607	22.8688	2.1226	3.23654	4.23457	4.01304	2.64562	3.1992	3.11536	3.00888
2013-08-23	25.6636	24.5434	24.1118		23.6117	23.4992	23.2607	22.8688	2.1226	3.23654	4.23457	4.01304	2.64562	3.1992	3.11536	3.00888
2013-08-24	26.008	23.9323	23.3362		23.1615	23.173	23.0332	22.5734	1.9746	3.19986	4.18215	3.92265	2.6047	3.17767	3.10508	2.99667
2013-08-25	26.008	23.9323	23.3362		23.1615	23.173	23.0332	22.5734	1.9746	3.19986	4.18215	3.92265	2.6047	3.17767	3.10508	2.99667
2013-08-26	27.7887	25.4705	24.6739		23.7096	23.4375	22.9509	22.4437	1.91334	3.15705	4.19959	3.92737	2.61583	3.20135	3.10712	2.99057
2013-08-27	27.6333	26.2056	25.5967		24.3698	23.9232	23.1022	22.4174	1.93417	3.02228	4.15484	3.91321	2.62698	3.22949	3.12153	2.98855
2013-08-28	26.2467	24.8216	24.4397		24.0489	23.8266	23.2029	22.4819	1.89762	2.97697	4.07766	3.85129	2.60384	3.21434	3.12566	2.99567
2013-08-29	24.8601	23.4375	23.2828		23.7279	23.7299	23.3036	22.5464	1.86106	2.93166	4.00049	3.78938	2.58071	3.1992	3.12979	3.00278
2013-08-30	25.7773	24.0309	23.6732		23.5764	23.4801	23.1056	22.4898	1.81121	2.9235	4.00049	3.7732	2.56968	3.19058	3.11946	2.99667
2013-08-31	27.0522	24.9406	24.3716		23.7646	23.5319	23.0207	22.4091	1.7667	2.87081	3.98597	3.76166	2.56786	3.19488	3.11946	2.99261
2013-09-01	26.9248	25.2177	24.7733		24.0521	23.7269	23.0528	22.3758	1.77586	2.79879	3.94021	3.73636	2.56602	3.1992	3.1236	2.99261
2013-09-02	26.0925	25.0549	24.8236		24.2407	23.8955	23.1359	22.3875	1.8236	2.7064	3.84488	3.69747	2.56236	3.1992	3.12772	2.99261
2013-09-03	25.6791	24.4859	24.3146		24.104	23.8642	23.1901	22.4223	1.79118	2.72786	3.8307	3.67018	2.54408	3.18195	3.12565	2.99261
2013-09-04	25.2486	24.3963	24.2366		23.9843	23.7637	23.1565	22.4293	1.78351	2.65609	3.76027	3.64524	2.54042	3.17767	3.1236	2.99057
2013-09-05	24.8987	23.9212	23.8163		23.7895	23.6318	23.1073	22.4116	1.75001	2.65994	3.74394	3.62943	2.52949	3.16692	3.11946	2.98855
2013-09-06	25.1372	23.7507	23.5888		23.5992	23.4717	23.0132	22.3695	1.72888	2.63497	3.71605	3.61367	2.52042	3.15835	3.11536	2.98651
2013-09-07	25.6128	24.0251	23.7564		23.5453	23.377	22.9177	22.3109	1.72587	2.6254	3.68832	3.60019	2.51498	3.15193	3.11125	2.98042
2013-09-08	25.5518	24.3591	24.061		23.6183	23.3904	22.8695	22.2594	1.71838	2.57977	3.64003	3.5845	2.51316	3.1498	3.11125	2.97841
2013-09-09	23.7747	23.356	23.5113		23.5784	23.3938	22.8612	22.2292	1.74697	2.54774	3.58079	3.55323	2.50411	3.14126	3.10712	2.97437
2013-09-10	23.6145	22.9655	23.022		23.2638	23.1861	22.7931	22.2005	1.71388	2.52154	3.53785	3.53323	2.49509	3.13271	3.10302	2.97233
2013-09-11	23.8305	22.725	22.7033		23.006	22.9674	22.6669	22.1373	1.68708	2.50478	3.49301	3.50664	2.48248	3.11782	3.09892	2.96829
2013-09-12	24.6083	23.0494	22.8261		22.881	22.8143	22.5341	22.0548	1.70194	2.52341	3.47961	3.49119	2.47171	3.10722	3.09071	2.96425
2013-09-13	25.5373	24.0125	23.5511		23.0082	22.824	22.4451	21.9744	1.65467	2.48624	3.4596	3.49341	2.47351	3.10722	3.08866	2.96022
2013-09-14	24.7041	23.5911	23.4313		23.1601	22.9428	22.4537	21.9263	1.66201	2.46226	3.41311	3.4692	2.46991	3.10297	3.0866	2.95819
2013-09-15	23.7368	23.2046	23.2197		23.1231	22.9418	22.4622	21.9109	1.64445	2.41108	3.34086	3.43199	2.45917	3.09451	3.08457	2.95416
2013-09-16	23.7915	22.5818	22.5819		22.8867	22.8089	22.4299	21.8917	1.66936	2.44208	3.33217	3.41022	2.4449	3.0776	3.07639	2.95013
2013-09-17	24.3754	23.3176	23.0623		22.8106	22.6822	22.3326	21.8442	1.68708	2.42746	3.30616	3.40589	2.44666	3.0755	3.07026	2.94611
2013-09-18	24.5973	23.5122	23.189		22.864	22.7002	22.2885	21.7966	2.64214	2.39476	3.28887	3.39071	2.44311	3.07127	3.06619	2.92803
2013-09-19	23.1793	22.2271	22.2044		22.5455	22.5201	22.2321	21.7597	2.23131	2.43219	3.23869	3.34878	2.42537	3.05553	3.06008	2.93204
2013-09-20	21.7613	20.942	21.2198		22.2271	22.3401	22.1756	21.7229	1.82049	2.46962	3.18851	3.30685	2.40764	3.0398	3.05397	2.93605
2013-09-21	24.5983	22.859	22.2743		22.0625	22.0615	21.9603	21.6243	1.70791	2.46962	3.23313	3.33038	2.41471	3.0356	3.04583	2.93002
2013-09-22	23.2492	22.3586	22.2999		22.2691	22.1568	21.8798	21.5212	1.68413	2.44757	3.21184	3.31114	2.41294	3.0356	3.04178	2.92403
2013-09-23	21.0731	21.6158	22.0652		22.2723	22.1676	21.857	21.4635	1.57387	2.34264	3.13169	3.2707	2.40234	3.03141	3.03975	2.92403
2013-09-24	18.8974	19.7837	20.6652		21.849	21.9445	21.7972	21.4229	1.55404	2.27888	3.05068	3.1991	2.37072	3.00432	3.02759	2.916
2013-09-25	18.497	18.6505	19.4589		21.1395	21.4354	21.588	21.3352	1.57387	2.29296	3.02803	3.15537	2.3411	2.97119	3.00941	2.90801
2013-09-26	19.0134	18.8242	19.314		20.6236	20.9415	21.2723	21.1718	1.55123	2.28064	3.01576	3.13671	2.32549	2.94852	2.98928	2.89405
2013-09-27	18.342	18.2758	18.9125		20.3092	20.6196	20.983	20.9738	1.5611	2.27712	2.98921	3.1058	2.30825	2.93005	2.96923	2.8861
2013-09-28	19.074	18.5576	18.8982		20.0222	20.3239	20.7245	20.7769	1.55828	2.28064	2.98309	3.09347	2.29792	2.91574	2.95525	2.87221
2013-09-29	19.7088	18.8928	19.0515		19.9023	20.1478	20.5088	20.5889	1.56819	2.27712	2.97701	3.08732	2.29449	2.90758	2.94132	2.8623
2013-09-30	19.4978	18.981	19.1875		19.8789	20.0617	20.3466	20.42	1.59528	2.27011	2.96077	3.0771	2.29277	2.9035	2.93336	2.85242
2013-10-01	19.356	18.8837	19.1051		19.8128	19.9869	20.2314	20.2833	1.55828	2.25613	2.95066	3.06893	2.28935	2.89944	2.92741	2.84453
2013-10-02	18.8519	18.4556	18.8217		19.7016	19.8853	20.1221	20.1687	1.54559	2.24915	2.92448	3.04652	2.27908	2.89129	2.92146	2.83862
2013-10-03	18.6118	18.3374	18.702		19.5557	19.7472	20.0053	20.0582	1.5218	2.22483	2.90042	3.02624	2.26885	2.87914	2.91354	2.83076
2013-10-04	18.1651	17.8491	18.3036		19.3704	19.5951	19.8811	19.9463	1.53576	2.21964	2.87847	3.00203	2.25693	2.86699	2.90367	2.82291
2013-10-05	18.8599	18.1806	18.3612		19.1879	19.4143	19.7361	19.8279	1.53297	2.21619	2.87249	2.99397	2.25014	2.85889	2.89379	2.81507
2013-10-06	18.3305	17.8798	18.2319		19.1155	19.3173	19.6121	19.7091	1.5611	2.22483	2.85067	2.97391	2.24168	2.84883	2.88594	2.80723
2013-10-07	19.0615	18.2912	18.403		19.0359	19.2155	19.5019	19.602	1.58956	2.2335	2.85464	2.97391	2.23998	2.84279	2.88004	2.79942
2013-10-08	19.3206	18.8476	18.8455		19.1005	19.2035	19.4136	19.5007	1.54138	2.19723	2.8467	2.97391	2.24168	2.84479	2.8761	2.79356
2013-10-09	18.3953	18.0379	18.3538		19.0874	19.2126	19.3731	19.4194	1.52318	2.18865	2.81911	2.94794	2.23152	2.83876	2.87415	2.78966
2013-10-10	17.6453	17.5273	17.9846		18.9143	19.0898	19.3054	19.3542	1.53437	2.17666	2.79165	2.92209	2.22141	2.82873	2.8663	2.78577
2013-10-11	17.5526	17.2417	17.6515		18.6782	18.907	19.1968	19.2741	1.53157	2.17325	2.77993	2.90231	2.20965	2.81472	2.85847	2.77995
2013-10-12	17.5809	17.2426	17.5899		18.5088	18.734	19.0655	19.1789	1.55404	2.17325	2.77019	2.89048	2.20296	2.80671	2.85065	2.77217
2013-10-13	17.3576	17.2629	17.5931		18.4008	18.6105	18.9411	19.074	1.55123	2.15112	2.75467	2.87671	2.19626	2.80073	2.84286	2.76636
2013-10-14	16.2407	16.5182	17.0411		18.1485	18.4215	18.8165	18.9728	1.52887	2.125	2.72671	2.85229	2.18709	2.78979	2.83604	2.76055
2013-10-15	15.1239	15.7736	16.4892		17.8961	18.2325	18.6919	18.8716	1.50651	2.09889	2.69876	2.82786	2.17791	2.77886	2.82923	2.75474
