# Supplementary material for: Uncertainty in Ecohydrological Modeling in an Arid Region Determined with Bayesian Methods
Source: PLoS One. 2016 Mar 10;11(3):e0151283. doi: 10.1371/journal.pone.0151283 (PMC4786118; doi:10.1371/journal.pone.0151283)
Supplement: S3 File — **: Correlation is significant at the 0.01 level (2-tailed). *: Correlation is significant at the 0.05 level (2-tailed). N: missing temperature data at 40 cm depth. Sig.: significant for two-tailed. (XLSX) [file pone.0151283.s003.xlsx]

## Sheet: Table 3
Dataset for Table 3:			Results in 2013																																				Results in 2013
	WaterContent	ES_WC_10CM	WaterContent	ES_WC_20CM	WaterContent	ES_WC_30CM	WaterContent	ES_WC_40CM	WaterContent	ES_WC_50CM	WaterContent	ES_WC_60CM	WaterContent	ES_WC_80CM	WaterContent	ES_WC_100CM			Temperature	Soil_T_Avg_10cm	Temperature	Soil_T_Avg_20cm	Temperature	Soil_T_Avg_30cm	Temperature	Soil_T_Avg_40cm	Temperature	Soil_T_Avg_50cm	Temperature	Soil_T_Avg_60cm	Temperature	Soil_T_Avg_80cm	Temperature	Soil_T_Avg_100cm			WaterContent	Water_m	WaterContent	Water_m	WaterContent	Water_m	WaterContent	Water_m	WaterContent	Water_m	WaterContent	Water_m	WaterContent
	05221	Smp	05221	Smp	05221	Smp	05221	Smp	05221	Smp	05221	Smp	05221	Smp	05221	Smp			05221	Avg	05221	Avg	05221	Avg	05221	Avg	05221	Avg	05221	Avg	05221	Avg	05221	Avg			23003	10 cm Wmeasured	23003	20 cm WMeasured	23003	30 cm WMeasured	23003	40 cm Wmeasured	23003	50 cm WMeasured	23003	60 cm WMeasured	23003
	vol %	%	vol %	%	vol %	%	vol %	%	vol %	%	vol %	%	vol %	%	vol %	%			°C	¡æ	°C	¡æ	°C	¡æ	°C	¡æ	°C	¡æ	°C	¡æ	°C	¡æ	°C	¡æ			vol %	vol %	vol %	vol %	vol %	vol %	vol %	vol %	vol %	vol %	vol %	vol %	vol %
Date	Observation	Simulation	Observation	Simulation	Observation	Simulation	Observation	Simulation	Observation	Simulation	Observation	Simulation	Observation	Simulation	Observation	Simulation		Date	Observation	Simulation	Observation	Simulation	Observation	Simulation	Observation	Simulation	Observation	Simulation	Observation	Simulation	Observation	Simulation	Observation	Simulation		Date	Observation	Simulation	Observation	Simulation	Observation	Simulation	Observation	Simulation	Observation	Simulation	Observation	Simulation	Observation
2013-02-01	0.73	2.08	0.77	2.01	1.03	2.2	0.91	1.96	0.74	1.59	0.98	2.02	0.8	2.1	1.58	2.08		2013-02-01	-1.9253	-1.2006	-2.6117	-3.2204	-2.8137	-1.7254			-2.6002	-0.2941	-2.2437	-0.4122	-1.0831	-0.1774	0.2658	0.1482		2013-05-17	5.23	5.28	4.62	4.6	4.52	4.49	3.88	3.88	3.31	3.34	3.29	3.25	2.82
2013-02-02	1.09	1.95	0.98	1.99	1.3	2.18	1.17	1.96	0.97	1.59	1.24	2.03	1	2.11	1.29	2.08		2013-02-02	-3.2946	-0.0865	-3.3617	-0.001702	-2.9602	-0.058			-2.1638	-0.008805	-1.8287	-0.0202	-0.8259	-0.0233	0.3991	0.1217		2013-05-18	5.09	4.78	4.64	4.45	4.61	4.38	3.87	3.84	3.24	3.36	3.41	3.26	2.8
2013-02-03	1.98	1.99	1.22	2	1.63	2.18	1.47	1.96	1.21	1.59	1.53	2.03	1.22	2.12	1.39	2.09		2013-02-03	-3.0441	-0.1185	-3.6295	-0.0003105	-3.2605	-0.017			-2.0653	-0.001542	-1.6388	-0.00505	-0.599	-0.005647	0.5536	0.118		2013-05-19	4.89	4.74	4.65	4.62	4.74	4.43	3.85	3.85	3.18	3.37	3.55	3.26	2.78
2013-02-04	2.16	2.02	1.39	2.02	1.73	2.19	1.56	1.96	1.28	1.59	1.61	2.04	1.28	2.12	1.45	2.1		2013-02-04	-2.6258	-0.0982	-3.2159	-0.0002991	-2.9669	-0.0124			-1.9503	-0.001112	-1.5193	-0.003866	-0.4471	-0.004225	0.6921	0.1085		2013-05-20	4.77	4.39	4.65	4.66	4.81	4.47	3.85	3.89	3.17	3.42	3.61	3.28	2.77
2013-02-05	2.16	1.91	1.61	2.01	1.79	2.19	1.61	1.97	1.32	1.6	1.67	2.04	1.32	2.13	1.49	2.1		2013-02-05	-2.8	-0.1443	-2.8971	-0.0004531	-2.5801	-0.012			-1.7371	-0.001039	-1.3416	-0.003526	-0.308	-0.003572	0.8114	0.1006		2013-05-21	4.67	4.11	4.63	4.77	4.87	4.53	3.85	3.93	3.16	3.46	3.66	3.3	2.76
2013-02-06	2.15	1.93	1.82	2.03	1.84	2.19	1.65	1.96	1.36	1.6	1.71	2.05	1.35	2.14	1.52	2.1		2013-02-06	-3.1235	-0.1831	-3.4874	-0.000696	-2.9864	-0.0111			-1.6421	-0.001001	-1.1945	-0.003384	-0.1584	-0.003302	0.9263	0.0944		2013-05-22	4.58	3.82	4.61	4.84	4.92	4.57	3.85	3.97	3.17	3.49	3.7	3.33	2.76
2013-02-07	2.17	1.73	3.05	2.02	1.99	2.2	1.79	1.98	1.47	1.61	1.85	2.07	1.46	2.16	1.63	2.13		2013-02-07	-2.9667	-0.3713	-2.755	-0.0101	-2.204	-0.009114			-0.9976	-0.0009117	-0.5873	-0.002848	0.3893	-0.002168	1.4175	0.0738		2013-05-23	4.51	3.47	4.58	4.74	4.95	4.54	3.86	3.99	3.18	3.53	3.73	3.35	2.76
2013-02-08	2.28	1.74	3.14	2.1	2.31	2.24	1.84	1.99	1.51	1.61	1.9	2.07	1.5	2.16	1.67	2.13		2013-02-08	-1.5266	-0.3587	-2.298	-0.0353	-2.1391	-0.009067			-1.0802	-0.0009521	-0.6324	-0.002829	0.4589	-0.001898	1.558	0.0731		2013-05-24	4.44	3.36	4.55	4.88	4.97	4.63	3.87	4.03	3.18	3.55	3.75	3.36	2.76
2013-02-09	2.29	1.72	3.13	2.09	2.37	2.23	1.85	1.99	1.52	1.62	1.91	2.07	1.5	2.17	1.68	2.14		2013-02-09	-1.9139	-0.3806	-2.2234	-0.04	-1.8965	-0.009095			-0.8997	-0.0009366	-0.4876	-0.002763	0.5379	-0.00181	1.5982	0.0738		2013-05-25	4.37	3.2	4.52	4.89	5	4.69	3.88	4.09	3.19	3.6	3.78	3.4	2.76
2013-02-10	2.3	1.63	3.12	2.07	2.59	2.23	1.87	1.99	1.53	1.62	1.93	2.08	1.52	2.17	1.7	2.14		2013-02-10	-2.8433	-0.5135	-3.0939	-0.0756	-2.5471	-0.0115			-0.8996	-0.001131	-0.3743	-0.003098	0.698	-0.001836	1.7125	0.0786		2013-05-26	4.32	2.94	4.49	4.78	5.01	4.7	3.9	4.14	3.2	3.65	3.8	3.43	2.76
2013-02-11	2.3	1.62	3.11	2.08	2.64	2.23	1.88	1.98	1.54	1.62	1.94	2.07	1.52	2.17	1.7	2.14		2013-02-11	-3.0176	-0.5347	-3.1723	-0.0865	-2.6087	-0.0121			-0.9948	-0.001169	-0.445	-0.003161	0.7056	-0.001834	1.7536	0.0803		2013-05-27	5	2.96	4.48	4.6	5.02	4.61	3.91	4.1	3.21	3.64	3.82	3.44	2.77
2013-02-12	2.3	1.61	3.11	2.1	2.75	2.23	1.89	1.98	1.55	1.61	1.95	2.07	1.53	2.17	1.71	2.14		2013-02-12	-2.4354	-0.5723	-3.0379	-0.1129	-2.6377	-0.0138			-1.0516	-0.00124	-0.4907	-0.003258	0.6967	-0.001794	1.7737	0.085		2013-05-28	5.52	3.22	4.63	4.66	5.03	4.63	3.92	4.08	3.22	3.61	3.83	3.4	2.77
2013-02-13	2.3	1.61	3.11	2.12	2.82	2.25	1.9	1.99	1.55	1.62	1.95	2.07	1.54	2.17	1.72	2.15		2013-02-13	-2.4267	-0.5914	-2.8375	-0.1336	-2.424	-0.0154			-1.0036	-0.00129	-0.4773	-0.003317	0.6936	-0.001749	1.7835	0.089		2013-05-29	5.32	3.26	4.73	4.68	5.06	4.69	3.93	4.12	3.23	3.63	3.85	3.4	2.78
2013-02-14	2.3	1.64	3.11	2.18	2.91	2.28	1.9	2	1.56	1.62	1.96	2.08	1.54	2.17	1.72	2.15		2013-02-14	-0.5553	-0.4281	-1.9608	-0.1438	-2.0059	-0.0165			-0.9103	-0.001263	-0.4199	-0.003232	0.7149	-0.001638	1.7965	0.0935		2013-05-30	5.14	3.13	4.79	4.68	5.11	4.74	3.94	4.16	3.24	3.66	3.86	3.42	2.78
2013-02-15	1.62	1.59	2.87	2.31	3.31	2.41	3.23	2.09	3.53	1.68	2.45	2.15	1.58	2.21	1.75	2.17		2013-02-15	4.4259	0	2.6164	0	1.8997	-0.0132			1.3332	-0.001067	1.314	-0.002611	1.6353	-0.000956	2.272	0.1206		2013-05-31	5.01	3.01	4.81	4.69	5.14	4.8	3.96	4.2	3.25	3.69	3.88	3.44	2.79
2013-02-16	1.54	1.51	1.79	2.21	2.84	2.37	3.24	2.07	3.3	1.68	3.15	2.16	1.67	2.24	1.76	2.19		2013-02-16	2.4252	1.7175	1.1787	0.4474	1.0216	-0.007889			1.6695	-0.0009922	1.9051	-0.002349	2.3782	-0.0006527	2.8677	0.1416		2013-06-01	4.89	2.92	4.82	4.68	5.18	4.85	3.98	4.25	3.26	3.73	3.89	3.46	2.8
2013-02-17	1.53	1.52	1.78	2.24	2.62	2.39	3.17	2.08	3.26	1.69	3.15	2.16	1.77	2.24	1.76	2.2		2013-02-17	3.046	3.5835	1.6023	1.6898	1.3947	-0.003235			1.7918	-0.0009721	1.972	-0.002294	2.456	-0.0005993	2.9896	0.1462		2013-06-02	4.78	2.83	4.81	4.65	5.21	4.92	4	4.32	3.27	3.78	3.9	3.49	2.8
2013-02-18	1.5	1.53	1.73	2.28	2.42	2.43	2.73	2.1	3.14	1.7	3.15	2.17	2.16	2.25	1.76	2.2		2013-02-18	5.2605	3.4455	3.1603	2.1815	2.4267	0.9996			2.1061	-0.0009108	2.1741	-0.002156	2.5692	-0.0004783	3.0972	0.1574		2013-06-03	4.69	2.77	4.79	4.61	5.24	4.97	4.02	4.36	3.28	3.82	3.92	3.52	2.81
2013-02-19	1.46	1.52	1.68	2.28	2.34	2.47	2.19	2.13	2.59	1.72	3.25	2.2	2.69	2.27	1.89	2.21		2013-02-19	6.5166	6.8971	4.4993	5.0634	3.7555	3.2885			3.1055	-5.818e-06	2.9968	-0.001848	3.0465	-0.0003185	3.388	0.1749		2013-06-04	4.61	2.7	4.76	4.49	5.27	4.99	4.04	4.41	3.29	3.85	3.94	3.55	2.82
2013-02-20	1.46	1.52	1.67	2.31	2.32	2.5	2.17	2.15	2.3	1.73	3.26	2.21	2.56	2.28	1.93	2.22		2013-02-20	7.6896	8.7439	5.4899	6.3799	4.5895	4.1868			3.5935	0.7535	3.3991	-0.001053	3.3278	-0.0002765	3.5828	0.1804		2013-06-05	6.29	2.85	4.81	4.31	5.28	4.93	4.06	4.41	3.31	3.87	3.95	3.59	2.82
2013-02-21	1.44	1.58	1.65	2.36	2.28	2.57	2.12	2.18	1.8	1.75	3.09	2.23	2.31	2.29	1.97	2.23		2013-02-21	10.3059	8.0637	7.3606	6.9751	5.9205	5.592			4.2237	1.9879	3.8964	0	3.6463	-0.0001742	3.798	0.194		2013-06-06	7.44	3.21	5.35	4.32	5.33	4.95	4.07	4.41	3.31	3.87	3.97	3.57	2.83
2013-02-22	1.42	1.52	1.62	2.25	2.24	2.54	2.08	2.2	1.77	1.77	2.64	2.26	2.19	2.31	1.98	2.24		2013-02-22	8.9732	6.7045	7.9565	5.9561	7.154	5.0347			5.1265	2.7698	4.5984	1.657	4.0473	-9.098e-06	4.0514	0.2075		2013-06-07	6.84	3.31	5.75	4.3	5.44	4.98	4.1	4.45	3.32	3.89	3.98	3.58	2.84
2013-02-23	1.5	1.5	1.68	2.23	2.28	2.53	2.09	2.19	1.75	1.78	2.26	2.27	2.05	2.33	1.99	2.25		2013-02-23	8.2837	4.6674	7.086	4.5898	6.6099	4.243			5.5301	2.6606	5.1215	1.6587	4.5069	0	4.3551	0.2231		2013-06-08	6.39	3.16	5.98	4.27	5.57	5	4.13	4.47	3.34	3.92	3.99	3.59	2.85
2013-02-24	1.63	1.46	1.81	2.18	2.42	2.51	2.18	2.19	1.79	1.77	2.25	2.28	1.77	2.35	1.97	2.27		2013-02-24	7.3986	6.6665	6.4708	5.6408	6.1655	4.6587			5.6884	2.8893	5.4887	2.1531	5.1114	1.2578	4.9302	0.6806		2013-06-09	6.07	2.98	6.07	4.25	5.69	4.98	4.16	4.5	3.35	3.94	4.01	3.61	2.86
2013-02-25	1.64	1.46	1.82	2.2	2.43	2.54	2.18	2.19	1.79	1.78	2.25	2.28	1.76	2.35	1.96	2.28		2013-02-25	8.4679	7.6895	6.5972	6.4339	6.1027	5.2745			5.7206	3.361	5.5655	2.6073	5.2852	1.6841	5.1473	0.9857		2013-06-10	5.86	2.84	6.07	4.18	5.8	4.9	4.2	4.54	3.36	3.96	4.02	3.63	2.86
2013-02-26	1.66	1.45	1.83	2.22	2.45	2.56	2.19	2.21	1.79	1.79	2.24	2.29	1.75	2.36	1.94	2.29		2013-02-26	9.8444	9.0058	7.5171	7.8285	6.7566	6.6694			5.9413	4.5933	5.7252	3.7416	5.4373	2.6448	5.3276	1.6582		2013-06-11	5.71	2.81	6	4.15	5.9	4.85	4.24	4.54	3.38	3.98	4.04	3.64	2.87
2013-02-27	1.66	1.47	1.84	2.21	2.45	2.58	2.19	2.22	1.79	1.8	2.24	2.31	1.75	2.37	1.94	2.29		2013-02-27	10.6213	10.6485	8.5962	9.152	7.7269	7.709			6.3868	5.3719	6.0499	4.4499	5.6376	3.2554	5.5	2.1121		2013-06-12	5.61	2.78	5.91	4.13	5.97	4.79	4.29	4.54	3.4	4	4.05	3.65	2.88
2013-02-28	1.66	1.46	1.84	2.2	2.46	2.59	2.19	2.24	1.79	1.81	2.24	2.32	1.75	2.38	1.94	2.3		2013-02-28	12.2158	7.8979	9.9321	7.7838	8.7107	7.4468			6.9265	6.0088	6.4936	5.1481	5.9211	3.8743	5.7038	2.5694		2013-06-13	5.52	2.72	5.82	4.07	6.03	4.67	4.33	4.53	3.41	4.03	4.07	3.68	2.89
2013-03-01	1.67	1.44	1.84	2.18	2.46	2.58	2.2	2.24	1.79	1.82	2.24	2.34	1.75	2.39	1.94	2.31		2013-03-01	10.3008	8.3756	8.8224	7.7747	8.3879	7.1202			7.3387	5.8076	6.9143	5.1503	6.2355	4.143	5.9251	2.9284		2013-06-14	5.43	2.7	5.75	3.99	6.08	4.53	4.37	4.49	3.43	4.06	4.09	3.7	2.9
2013-03-02	1.67	1.42	1.85	2.17	2.46	2.57	2.2	2.24	1.79	1.82	2.24	2.34	1.75	2.4	1.94	2.32		2013-03-02	10.1934	8.4008	8.8072	7.732	8.3947	7.077			7.4976	5.8228	7.1377	5.207	6.5187	4.2741	6.171	3.1467		2013-06-15	5.36	2.59	5.67	3.81	6.11	4.41	4.4	4.44	3.45	4.07	4.11	3.73	2.91
2013-03-03	1.67	1.4	1.85	2.17	2.46	2.58	2.2	2.25	1.79	1.82	2.24	2.35	1.75	2.41	1.94	2.33		2013-03-03	10.8815	9.3128	8.9889	8.3423	8.421	7.4413			7.6103	5.9568	7.3012	5.3131	6.7418	4.3925	6.3949	3.3196		2013-06-16	5.28	2.62	5.61	3.76	6.13	4.33	4.44	4.33	3.47	4.04	4.13	3.73	2.92
2013-03-04	1.67	1.4	1.85	2.16	2.46	2.58	2.2	2.25	1.79	1.83	2.24	2.35	1.75	2.42	1.94	2.34		2013-03-04	11.3426	9.4336	9.2683	8.6026	8.6679	7.7824			7.7977	6.2614	7.4814	5.5698	6.935	4.5904	6.5927	3.5036		2013-06-17	5.2	2.64	5.55	3.7	6.15	4.27	4.47	4.25	3.48	4.02	4.15	3.76	2.93
2013-03-05	1.67	1.44	1.85	2.17	2.47	2.59	2.2	2.26	1.79	1.84	2.25	2.36	1.75	2.43	1.94	2.35		2013-03-05	11.7321	11.8265	9.7617	10.1645	9.1283	8.6975			8.0652	6.6205	7.7106	5.8436	7.1316	4.8169	6.7814	3.7093		2013-06-18	4.94	2.5	5.47	3.41	6.16	4.12	4.5	4.18	3.5	4	4.17	3.77	2.94
2013-03-06	1.67	1.41	1.85	2.16	2.47	2.61	2.2	2.28	1.8	1.85	2.25	2.37	1.76	2.44	1.94	2.35		2013-03-06	13.4391	10.0453	11.0147	9.5486	9.9611	8.9138			8.4136	7.2585	7.9938	6.4102	7.3524	5.209	6.9714	3.9697		2013-06-19	4.56	2.62	5.38	3.47	6.15	4.05	4.52	4.05	3.51	3.91	4.19	3.72	2.95
2013-03-07	1.67	1.4	1.85	2.14	2.47	2.59	2.2	2.28	1.8	1.86	2.25	2.39	1.76	2.45	1.94	2.36		2013-03-07	12.7125	9.4199	10.8348	9.0244	10.1807	8.5083			8.8477	7.2104	8.3787	6.5164	7.6151	5.4633	7.1738	4.238		2013-06-20	3.93	2.63	5.22	3.49	6.14	4.02	4.54	3.99	3.53	3.87	4.2	3.7	2.96
2013-03-08	1.67	1.38	1.85	2.12	2.47	2.58	2.21	2.28	1.8	1.86	2.25	2.39	1.76	2.46	1.95	2.37		2013-03-08	12.0513	9.5135	10.6087	8.8786	10.1547	8.2668			9.0821	7.0777	8.6515	6.476	7.8857	5.5501	7.3945	4.4129		2013-06-21	3.38	2.58	4.99	3.45	6.11	3.99	4.56	3.96	3.54	3.85	4.22	3.71	2.97
2013-03-09	1.67	1.38	1.85	2.09	2.47	2.56	2.21	2.28	1.8	1.86	2.25	2.4	1.76	2.47	1.95	2.38		2013-03-09	12.4915	9.8148	10.7719	9.1029	10.1813	8.407			9.1954	7.1147	8.8194	6.5065	8.1128	5.6101	7.6155	4.5371		2013-06-22	2.91	2.56	4.71	3.42	6.06	3.97	4.57	3.93	3.55	3.84	4.23	3.72	2.98
2013-03-10	1.67	1.36	1.86	2.11	2.47	2.56	2.21	2.28	1.8	1.86	2.25	2.4	1.76	2.47	1.95	2.39		2013-03-10	12.5131	9.8135	10.506	9.2048	10.0147	8.5474			9.2928	7.2383	8.9595	6.6177	8.299	5.7151	7.8073	4.664		2013-06-23	2.5	2.56	4.4	3.4	5.98	3.95	4.58	3.9	3.56	3.83	4.25	3.73	2.99
2013-03-11	1.67	1.39	1.86	2.12	2.48	2.56	2.21	2.28	1.8	1.86	2.25	2.41	1.76	2.48	1.95	2.39		2013-03-11	12.2154	11.868	10.6431	10.4424	10.239	9.1921			9.4216	7.4272	9.0849	6.7529	8.4566	5.8382	7.9848	4.8004		2013-06-24	2.22	2.55	4	3.36	5.87	3.94	4.58	3.89	3.57	3.84	4.27	3.76	3
2013-03-12	1.67	1.39	1.86	2.13	2.48	2.58	2.21	2.29	1.8	1.88	2.26	2.41	1.76	2.48	1.95	2.4		2013-03-12	13.7004	11.9526	11.4131	10.9427	10.6229	9.911			9.5688	8.0292	9.2291	7.2162	8.6109	6.1209	8.1478	4.9843		2013-06-25	2.19	2.51	3.42	3.29	5.7	3.93	4.57	3.9	3.58	3.87	4.28	3.79	3.01
2013-03-13	1.67	1.4	1.86	2.1	2.48	2.56	2.21	2.3	1.8	1.89	2.26	2.43	1.76	2.49	1.95	2.4		2013-03-13	13.8117	12.6334	11.9918	11.4358	11.231	10.307			9.8956	8.3999	9.4769	7.5787	8.7834	6.4453	8.3092	5.2298		2013-06-26	2.18	2.42	2.89	3.16	5.47	3.88	4.55	3.89	3.59	3.89	4.3	3.81	3.02
2013-03-14	1.67	1.4	1.86	2.12	2.48	2.57	2.22	2.31	1.81	1.89	2.26	2.44	1.77	2.5	1.95	2.41		2013-03-14	14.8886	13.1419	12.276	11.96	11.3826	10.8225			10.1595	8.8303	9.7446	7.961	8.9997	6.7629	8.4797	5.4806		2013-06-27	2.17	2.36	2.44	3.03	5.2	3.78	4.51	3.83	3.59	3.86	4.32	3.8	3.03
2013-03-15	1.67	1.39	1.86	2.13	2.48	2.58	2.22	2.32	1.81	1.9	2.26	2.45	1.77	2.51	1.96	2.42		2013-03-15	15.8217	13.5924	13.2153	12.412	12.1557	11.2685			10.522	9.2346	10.0306	8.3356	9.2153	7.0877	8.6624	5.7413		2013-06-28	2.15	2.41	2.04	3.04	4.89	3.73	4.45	3.77	3.59	3.82	4.33	3.77	3.04
2013-03-16	1.67	1.38	1.86	2.12	2.49	2.58	2.22	2.32	1.81	1.91	2.26	2.46	1.77	2.52	1.96	2.43		2013-03-16	16.3863	14.1499	13.6492	12.9146	12.6133	11.7232			10.9367	9.6216	10.3924	8.6946	9.4706	7.4056	8.8581	6.0047		2013-06-29	2.1	2.47	1.9	3.08	4.41	3.74	4.38	3.76	3.58	3.8	4.33	3.76	3.05
2013-03-17	1.67	1.36	1.86	2.12	2.49	2.58	2.22	2.32	1.81	1.92	2.27	2.47	1.77	2.54	1.96	2.44		2013-03-17	16.8782	10.6568	14.1089	10.9808	13.0615	10.947			11.3202	9.7867	10.7412	8.9791	9.7465	7.714	9.0709	6.2701		2013-06-30	2.08	2.44	1.88	3.06	3.8	3.73	4.26	3.77	3.57	3.84	4.34	3.78	3.06
2013-03-18	1.68	1.36	1.86	2.06	2.49	2.53	2.22	2.31	1.81	1.92	2.27	2.48	1.77	2.55	1.96	2.45		2013-03-18	14.1366	6.1639	13.4936	7.6177	13.1629	8.6103			11.6692	8.8715	11.0749	8.5057	10.0242	7.6716	9.2962	6.4311		2013-07-01	2.07	2.39	1.87	3	3.22	3.71	4.12	3.79	3.55	3.89	4.34	3.81	3.07
2013-03-19	1.69	1.39	1.86	1.96	2.49	2.45	2.22	2.28	1.81	1.91	2.27	2.48	1.77	2.55	1.96	2.46		2013-03-19	10.6037	7.4561	11.4447	7.4443	11.9344	7.4957			11.5864	7.593	11.1858	7.5072	10.2691	7.1618	9.5291	6.341		2013-07-02	2.07	2.29	1.86	2.87	2.68	3.63	3.94	3.79	3.51	3.91	4.34	3.82	3.08
2013-03-20	1.69	1.35	1.86	2	2.49	2.44	2.22	2.25	1.81	1.89	2.27	2.45	1.77	2.55	1.96	2.46		2013-03-20	10.8316	9.3078	9.9534	8.5882	10.2996	8.0077			10.9954	7.3516	10.9064	7.1217	10.3536	6.7603	9.7087	6.1491		2013-07-03	2.06	2.31	1.86	2.81	2.18	3.55	3.75	3.75	3.47	3.89	4.33	3.79	3.09
2013-03-21	1.7	1.39	1.86	2.06	2.49	2.47	2.23	2.25	1.81	1.88	2.27	2.44	1.77	2.54	1.96	2.46		2013-03-21	12.5028	11.537	10.6234	10.2634	10.3932	9.147			10.5851	7.7278	10.5496	7.2689	10.2606	6.7066	9.7967	6.0763		2013-07-04	2.1	2.34	1.87	2.81	1.76	3.51	3.53	3.74	3.42	3.87	4.32	3.76	3.09
2013-03-22	1.71	1.36	1.86	2.05	2.49	2.48	2.23	2.27	1.82	1.89	2.27	2.45	1.78	2.54	1.97	2.46		2013-03-22	13.6295	10.465	12.0208	10.0065	11.4108	9.4829			10.665	8.2954	10.492	7.7274	10.18	6.9511	9.8185	6.168		2013-07-05	2.03	2.42	1.82	2.88	1.7	3.51	3.16	3.75	3.35	3.88	4.29	3.74	3.1
2013-03-23	1.72	1.31	1.86	2.02	2.49	2.47	2.23	2.26	1.82	1.89	2.27	2.46	1.78	2.55	1.97	2.47		2013-03-23	13.3782	9.1145	11.8697	9.1121	11.4579	8.9851			10.8636	8.2882	10.6385	7.8393	10.2149	7.136	9.8493	6.3185		2013-07-06	1.99	2.39	1.79	2.84	1.68	3.49	2.64	3.79	3.24	3.91	4.26	3.76	3.1
2013-03-24	1.72	1.31	1.86	2.03	2.5	2.45	2.23	2.25	1.82	1.89	2.28	2.45	1.78	2.55	1.97	2.47		2013-03-24	12.7764	11.435	11.131	10.306	11.0194	9.3592			10.8885	8.1649	10.7065	7.7348	10.2845	7.1378	9.9071	6.3978		2013-07-07	4.33	2.37	2.02	2.67	1.76	3.39	2.31	3.77	3.11	3.92	4.21	3.78	3.11
2013-03-25	1.73	1.32	1.86	2.06	2.5	2.47	2.23	2.26	1.82	1.88	2.28	2.44	1.78	2.55	1.97	2.47		2013-03-25	14.6013	13.0038	12.0131	11.6572	11.391	10.4532			10.8767	8.7221	10.698	8.0892	10.3266	7.2925	9.9721	6.4818		2013-07-08	6.46	2.9	2.74	2.83	1.9	3.4	2.37	3.74	3.01	3.87	4.14	3.72	3.11
2013-03-26	1.74	1.32	1.86	2.07	2.5	2.49	2.23	2.26	1.82	1.89	2.28	2.44	1.78	2.55	1.97	2.47		2013-03-26	15.8733	14.0529	13.0739	12.6853	12.1807	11.4253			11.1266	9.434	10.8431	8.6504	10.3865	7.6464	10.0304	6.6748		2013-07-09	6.42	3.09	3.37	2.93	2.14	3.43	2.43	3.79	2.95	3.9	4.08	3.72	3.1
2013-03-27	1.75	1.31	1.86	2.08	2.5	2.49	2.23	2.28	1.82	1.9	2.28	2.45	1.78	2.56	1.97	2.48		2013-03-27	16.8721	14.0045	14.0388	12.963	12.9855	11.9394			11.5354	10.0594	11.1361	9.2243	10.5228	8.0893	10.1121	6.9506		2013-07-10	6.47	2.92	3.84	2.92	2.41	3.4	2.49	3.8	2.91	3.93	4.01	3.75	3.1
2013-03-28	1.76	1.31	1.86	2.08	2.5	2.51	2.23	2.29	1.82	1.91	2.28	2.46	1.78	2.57	1.97	2.48		2013-03-28	17.4536	13.8492	14.5724	12.9752	13.5097	12.1028			11.9574	10.3984	11.4856	9.5946	10.7254	8.4496	10.2314	7.2324		2013-07-11	6.56	2.88	4.23	3.05	2.7	3.43	2.56	3.82	2.89	3.94	3.96	3.74	3.09
2013-03-29	1.77	1.31	1.86	2.09	2.5	2.51	2.24	2.29	1.82	1.92	2.28	2.47	1.78	2.58	1.98	2.49		2013-03-29	17.6186	20.1485	14.9263	16.5837	13.928	13.8733			12.3356	10.8927	11.8216	9.9464	10.959	8.7544	10.3833	7.489		2013-07-12	6.68	2.65	4.56	3	2.98	3.41	2.64	3.84	2.88	3.97	3.91	3.77	3.08
2013-03-30	1.78	1.35	1.86	2.11	2.5	2.52	2.24	2.31	1.82	1.93	2.28	2.49	1.78	2.59	1.98	2.49		2013-03-30	18.9852	18.3758	15.8945	17.1719	14.602	15.8218			12.7062	12.7753	12.148	11.3687	11.2047	9.5426	10.5605	7.8854		2013-07-13	6.82	2.66	4.88	3.04	3.25	3.42	2.72	3.84	2.88	3.97	3.88	3.77	3.07
2013-03-31	1.79	1.33	1.86	2.1	2.5	2.54	2.24	2.32	1.83	1.94	2.29	2.51	1.79	2.61	1.98	2.5		2013-03-31	20.4031	17.7617	17.0037	16.6863	15.4753	15.5384			13.189	13.1558	12.5426	11.976	11.4702	10.2478	10.7491	8.409		2013-07-14	6.97	2.6	5.16	3.03	3.52	3.43	2.81	3.87	2.88	4	3.85	3.79	3.06
2013-04-01	1.8	1.37	1.86	2.1	2.5	2.54	2.24	2.33	1.83	1.96	2.29	2.52	1.79	2.62	1.98	2.51		2013-04-01	21.383	13.2115	17.8136	13.6888	16.24	13.8994			13.7693	12.9837	13.028	12.1323	11.7914	10.6355	10.9698	8.8118		2013-07-15	7.12	2.52	5.44	2.99	3.77	3.44	2.91	3.91	2.89	4.04	3.83	3.82	3.05
2013-04-02	1.82	1.35	1.87	2.03	2.5	2.46	2.24	2.29	1.83	1.95	2.29	2.53	1.79	2.65	1.98	2.54		2013-04-02	17.6391	17.9747	15.8907	16.4187	15.3121	14.9741			14.221	12.7009	13.6793	11.777	12.4684	10.5124	11.4846	9.0554		2013-07-16	6.51	2.44	5.64	2.76	4.02	3.32	3	3.87	2.91	4.03	3.81	3.84	3.04
2013-04-03	1.83	1.35	1.87	2.04	2.5	2.47	2.24	2.3	1.83	1.95	2.29	2.53	1.79	2.66	1.98	2.55		2013-04-03	19.0331	18.7564	16.6018	17.1212	15.5826	15.5907			14.1474	13.1186	13.6548	12.0992	12.618	10.7138	11.7072	9.1843		2013-07-17	4.75	2.93	5.59	2.94	4.24	3.35	3.09	3.82	2.92	3.97	3.8	3.78	3.03
2013-04-04	1.83	1.36	1.89	2.07	2.5	2.48	2.24	2.3	1.83	1.95	2.29	2.53	1.79	2.66	1.98	2.55		2013-04-04	19.8437	21.0134	17.0745	19.0547	15.9321	17.2136			14.3088	14.2186	13.7795	12.987	12.745	11.3363	11.8703	9.5993		2013-07-18	2.12	2.7	5.02	2.86	4.4	3.31	3.18	3.83	2.94	4	3.79	3.79	3.02
2013-04-05	1.84	1.35	1.9	2.08	2.5	2.5	2.24	2.32	1.83	1.96	2.29	2.54	1.79	2.67	1.98	2.56		2013-04-05	21.0939	18.3511	18.1614	17.8015	16.7512	17.0453			14.6325	14.8794	14.0144	13.6847	12.9081	11.9158	12.0268	10.0012		2013-07-19	1.91	2.74	2.29	3	4.31	3.35	3.26	3.83	2.97	3.99	3.79	3.77	3.02
2013-04-06	1.84	1.31	1.91	2.06	2.5	2.49	2.24	2.32	1.83	1.97	2.29	2.55	1.79	2.68	1.99	2.57		2013-04-06	21.0107	17.414	18.2095	16.8456	17.0384	16.2014			15.0288	14.5981	14.3538	13.6802	13.1301	12.188	12.1978	10.3374		2013-07-20	1.73	2.66	1.64	3.01	2.2	3.37	3.23	3.87	2.99	4.02	3.79	3.79	3.01
2013-04-07	1.85	1.3	1.92	2.06	2.5	2.49	2.24	2.31	1.83	1.97	2.29	2.57	1.79	2.69	1.99	2.58		2013-04-07	21.3262	18.7247	18.2374	17.5003	17.1038	16.3585			15.2863	14.4358	14.6295	13.557	13.3747	12.2106	12.3945	10.5117		2013-07-21	1.6	2.56	1.46	3	1.42	3.39	1.62	3.9	2.76	4.05	3.78	3.82	3
2013-04-08	1.85	1.29	1.93	2.08	2.5	2.5	2.24	2.32	1.83	1.98	2.29	2.58	1.79	2.7	1.99	2.59		2013-04-08	22.8247	19.6975	19.0032	18.3175	17.5518	17.0055			15.5239	14.7722	14.8562	13.7928	13.5961	12.3566	12.5917	10.6659		2013-07-22	1.47	2.49	1.33	2.94	1.26	3.37	1.41	3.9	1.79	4.06	2.49	3.84	2.98
2013-04-09	1.86	1.29	1.94	2.09	2.5	2.51	2.24	2.33	1.83	1.99	2.3	2.59	1.8	2.71	1.99	2.6		2013-04-09	23.6738	20.333	20.0118	18.6959	18.3886	17.3601			15.9306	15.1604	15.1739	14.154	13.8252	12.6457	12.7872	10.8916		2013-07-23	1.39	2.49	1.24	2.95	1.16	3.37	1.28	3.9	1.57	4.06	1.93	3.84	2.1
2013-04-10	1.86	1.33	1.95	2.07	2.5	2.51	2.24	2.34	1.83	2	2.3	2.61	1.8	2.73	1.99	2.61		2013-04-10	23.9994	22.3964	20.7889	20.5582	19.1666	18.8195			16.4317	15.9367	15.5889	14.7241	14.1032	13.0289	12.996	11.173		2013-07-24	1.33	2.44	1.18	2.91	1.1	3.36	1.19	3.91	1.45	4.07	1.73	3.85	1.41
2013-04-11	1.87	1.32	1.96	2.04	2.5	2.49	2.24	2.33	1.83	2.01	2.3	2.62	1.8	2.74	1.99	2.62		2013-04-11	23.3226	23.8968	20.9529	21.9158	19.5573	20.0395			16.8767	16.8747	16.0036	15.5206	14.4234	13.6193	13.2339	11.5641		2013-07-25	1.23	2.31	1.09	2.76	1.04	3.29	1.12	3.89	1.36	4.08	1.6	3.87	1.26
2013-04-12	1.87	1.37	1.97	2.07	2.5	2.5	2.24	2.33	1.83	2.01	2.3	2.63	1.8	2.76	1.99	2.63		2013-04-12	24.0821	23.6329	20.8301	22.1514	19.3664	20.6545			17.0933	17.7254	16.2937	16.332	14.7295	14.2898	13.4851	12.0365		2013-07-26	1.13	2.4	1	2.82	0.96	3.28	1.03	3.85	1.27	4.03	1.48	3.84	1.16
2013-04-13	1.88	1.38	1.98	2.05	2.5	2.49	2.24	2.33	1.83	2.02	2.3	2.65	1.8	2.77	1.99	2.64		2013-04-13	24.0275	25.1888	21.566	23.2456	20.0729	21.4186			17.3965	18.2696	16.5506	16.8658	14.9827	14.826	13.7275	12.4985		2013-07-27	1.08	2.39	0.95	2.82	0.92	3.27	0.99	3.85	1.22	4.03	1.42	3.83	1.11
2013-04-14	1.88	1.35	2	2.06	2.5	2.49	2.24	2.33	1.84	2.02	2.3	2.66	1.8	2.78	1.99	2.65		2013-04-14	24.3035	25.1715	21.6389	23.5835	20.177	22.0219			17.6813	19.0037	16.8485	17.5537	15.249	15.4011	13.9585	12.95		2013-07-28	1.01	2.38	0.88	2.8	0.88	3.25	0.95	3.85	1.18	4.03	1.35	3.84	1.04
2013-04-15	1.89	1.32	2.01	2.06	2.5	2.49	2.24	2.32	1.84	2.02	2.3	2.67	1.8	2.79	2	2.66		2013-04-15	24.8768	25.238	21.6589	23.7755	20.2143	22.3171			17.9049	19.4404	17.0941	18.0297	15.5011	15.9	14.1924	13.3992		2013-07-29	0.87	2.36	0.78	2.78	0.82	3.24	0.89	3.85	1.07	4.04	1.27	3.84	1
2013-04-16	1.9	1.32	2.02	2.06	2.5	2.48	2.24	2.32	1.84	2.02	2.3	2.67	1.8	2.8	2	2.67		2013-04-16	25.1897	25.6472	22.0309	24.1625	20.5752	22.6765			18.1509	19.7969	17.3239	18.4023	15.7301	16.3011	14.4115	13.7978		2013-07-30	0.88	2.34	0.79	2.73	0.78	3.21	0.84	3.85	1.01	4.05	1.19	3.85	0.93
2013-04-17	1.9	1.34	2.03	2.05	2.5	2.48	2.24	2.32	1.84	2.02	2.3	2.69	1.8	2.82	2	2.68		2013-04-17	25.1045	27.1517	22.4149	25.209	20.9968	23.3978			18.4315	20.2474	17.5826	18.8073	15.962	16.6828	14.63	14.1674		2013-07-31	0.71	2.23	0.63	2.62	0.67	3.14	0.84	3.82	1	4.04	1.19	3.85	0.92
2013-04-18	1.91	1.36	2.04	2.06	2.5	2.49	2.24	2.32	1.84	2.03	2.3	2.71	1.8	2.83	2	2.69		2013-04-18	26.6145	25.0617	23.1928	24.215	21.4195	23.2302			18.6905	20.7425	17.8355	19.3522	16.1988	17.1704	14.8413	14.5687		2013-08-01	0.39	2.4	0.44	2.7	0.41	3.12	0.92	3.77	1.13	3.98	1.31	3.81	0.99
2013-04-19	4.81	1.37	2.26	2.05	2.5	2.47	2.24	2.32	1.84	2.04	2.3	2.72	1.8	2.84	2	2.7		2013-04-19	25.706	17.6592	23.1278	19.2965	21.7243	20.2714			19.0429	19.9185	18.1419	19.0563	16.4417	17.3228	15.0541	14.896		2013-08-02	0.4	2.34	0.51	2.6	0.53	3.09	0.83	3.77	1	3.99	1.17	3.82	0.91
2013-04-20	1.31	6.64	1.69	2.46	2.68	2.37	2.24	2.22	1.84	1.98	2.31	2.68	1.8	2.85	2	2.7		2013-04-20	19.1926	17.2316	18.0439	16.9486	18.1162	16.7236			18.5094	16.4104	18.1485	16.186	16.857	15.6307	15.4886	14.4154		2013-08-03	0.29	2.75	0.57	2.71	0.84	3.08	0.77	3.72	1.01	3.94	1.09	3.79	0.84
2013-04-21	1.11	5.42	1.37	2.78	2.04	2.44	1.81	2.22	1.53	1.96	2	2.66	1.67	2.84	1.96	2.71		2013-04-21	20.8473	18.6725	18.4932	17.8894	17.8598	17.2225			17.8025	16.3459	17.5759	15.9778	16.7134	15.3377	15.5939	14.2176		2013-08-04	0.38	2.72	0.47	2.81	0.51	3.12	0.59	3.74	0.95	3.96	1.12	3.79	0.86
2013-04-22	0.81	4.41	0.94	3.06	1.31	2.52	1.24	2.24	1.05	1.97	1.4	2.65	1.17	2.83	1.44	2.7		2013-04-22	23.2323	20.917	20.0429	19.6887	18.6538	18.5559			17.6479	16.8039	17.3258	16.1109	16.5287	15.1364	15.5855	13.984		2013-08-05	0.38	2.57	0.34	2.83	0.55	3.13	0.75	3.75	0.98	3.98	1.15	3.81	0.89
2013-04-23	0.72	3.59	0.82	3.3	1.15	2.6	1.07	2.26	0.91	1.98	1.2	2.66	1	2.83	1.2	2.7		2013-04-23	24.4417	21.7092	21.1036	20.4744	19.4931	19.3029			17.8655	17.3525	17.3943	16.5392	16.4664	15.3843	15.5635	14.0786		2013-08-06	0.31	2.53	0.3	2.82	0.49	3.12	0.61	3.75	0.97	3.99	1.14	3.82	0.87
2013-04-24	0.46	2.97	0.56	3.47	1.03	2.68	1.01	2.3	0.86	1.99	1.13	2.68	0.93	2.83	1.11	2.71		2013-04-24	25.5479	21.9464	22.3815	20.8421	20.5624	19.7582			18.2685	17.8089	17.643	16.9456	16.5243	15.6913	15.5791	14.2581		2013-08-07	-0.2	2.38	0.45	2.68	0.58	3.07	0.8	3.73	0.96	3.99	1.13	3.83	0.87
2013-04-25	0.38	2.5	0.52	3.57	0.9	2.73	0.95	2.32	0.81	2.01	1.06	2.7	0.87	2.84	1.03	2.71		2013-04-25	25.7772	25.3978	22.8951	22.7847	21.204	20.7576			18.7322	18.2288	18.0001	17.2949	16.6905	15.9785	15.6532	14.4613		2013-08-08	0.72	2.37	0.64	2.65	0.58	3.03	0.65	3.68	0.79	3.95	0.96	3.8	0.77
2013-04-26	0.51	2.28	0.6	3.38	0.88	2.7	0.88	2.31	0.74	2.02	0.96	2.71	0.79	2.86	0.93	2.72		2013-04-26	23.5166	24.9873	22.6807	23.6621	21.7498	22.3363			19.2065	19.667	18.3826	18.4121	16.916	16.6322	15.7841	14.7967		2013-08-09	-0.04	2.44	0.03	2.73	0.66	3.04	0.82	3.64	1	3.91	1.25	3.77	0.91
2013-04-27	0.01	2.17	0.18	3.37	0.98	2.7	0.9	2.3	0.77	2	1.16	2.7	0.94	2.86	1.05	2.74		2013-04-27	21.5821	25.3634	20.9829	24.0505	20.5957	22.7281			19.184	20.1834	18.535	18.976	17.1392	17.2311	15.9453	15.2567		2013-08-10	0.22	2.41	0.42	2.75	0.54	3.05	0.75	3.64	0.91	3.91	1.08	3.76	0.83
2013-04-28	0.41	2.08	0.51	3.32	0.81	2.7	0.88	2.29	0.78	1.99	1.03	2.69	0.85	2.86	0.99	2.74		2013-04-28	21.6303	23.1118	20.6056	22.7703	20.0944	22.2179			18.9544	20.4019	18.4317	19.331	17.237	17.635	16.0946	15.618		2013-08-11	0.21	2.37	0.43	2.75	0.56	3.06	0.69	3.65	0.91	3.92	1.09	3.77	0.83
2013-04-29	0.38	1.91	0.51	3.54	0.87	2.81	0.86	2.32	0.74	1.99	0.95	2.68	0.78	2.86	0.91	2.75		2013-04-29	24.5935	25.9177	21.5678	23.8894	20.1382	22.2777			18.7846	20.0922	18.3216	19.1551	17.2532	17.7125	16.1867	15.8383		2013-08-12	0.34	2.34	0.45	2.74	0.62	3.06	0.71	3.65	0.85	3.93	1.02	3.78	0.77
2013-04-30	-0.31	1.83	0.04	3.46	0.97	2.82	1	2.34	0.87	2	1.1	2.69	0.86	2.86	0.96	2.75		2013-04-30	23.1035	22.8585	21.8782	22.8219	21.0268	22.4505			19.0828	20.6908	18.4471	19.6272	17.2791	17.9719	16.2453	16.0395		2013-08-13	-0.34	2.25	0.32	2.64	0.76	3.03	0.85	3.64	1.01	3.94	1.19	3.79	0.9
2013-05-01	0.2	1.76	0.4	3.52	0.91	2.89	0.9	2.35	0.77	2.01	0.99	2.69	0.81	2.87	0.95	2.75		2013-05-01	24.4625	24.6397	22.0073	23.375	20.8476	22.2004			19.2143	20.2553	18.6121	19.382	17.3977	18.0156	16.3309	16.2159		2013-08-14	-0.35	2.35	0.49	2.62	0.62	2.98	0.7	3.59	1.06	3.9	1.26	3.76	0.88
2013-05-02	0.37	1.73	0.49	3.53	0.77	2.97	0.86	2.39	0.77	2.03	1.01	2.71	0.82	2.87	0.96	2.76		2013-05-02	27.1061	31.9925	23.7537	28.0544	21.9553	24.8464			19.5081	21.0054	18.8022	19.762	17.5122	18.1581	16.4283	16.3402		2013-08-15	0.7	2.31	0.63	2.62	0.61	2.97	0.68	3.58	0.81	3.88	0.94	3.73	0.72
2013-05-03	-0.2	1.7	-0.02	3.3	0.59	3	0.99	2.42	0.88	2.05	1.14	2.74	0.92	2.89	1	2.77		2013-05-03	27.0661	27.0275	24.9732	26.6227	23.3899	25.8475			20.1675	23.1294	19.2486	21.5725	17.7121	19.2291	16.5468	16.8277		2013-08-16	0.63	2.36	0.57	2.63	0.55	2.95	0.64	3.55	0.79	3.86	0.92	3.71	0.71
2013-05-04	0.03	1.65	0.32	3.2	0.78	3.08	0.89	2.45	0.77	2.06	1	2.75	0.81	2.9	0.93	2.78		2013-05-04	28.7457	26.3816	25.1814	25.2054	23.4088	24.2671			20.6143	22.467	19.7041	21.4387	18.0234	19.6767	16.7286	17.3608		2013-08-17	-0.32	2.46	0.02	2.55	0.66	2.91	0.86	3.54	1.05	3.86	1.18	3.73	0.86
2013-05-05	-0.12	1.6	0.23	2.81	0.81	2.96	0.85	2.43	0.69	2.07	1.01	2.76	0.82	2.92	0.95	2.79		2013-05-05	24.7814	23.1184	24.2814	23.427	23.7912	23.4102			21.122	22.2144	20.1184	21.3044	18.3192	19.7059	16.942	17.5783		2013-08-18	6.51	9.69	1.58	2.7	1.25	2.89	1.21	3.49	1.32	3.8	1.43	3.68	1.01
2013-05-06	-0.35	1.58	0.02	2.81	0.65	3	1	2.42	0.9	2.05	1.25	2.75	0.88	2.93	0.96	2.8		2013-05-06	25.3862	24.7265	22.8767	23.7249	22.1939	22.8568			20.9034	21.3449	20.1947	20.6154	18.5847	19.3938	17.1654	17.5963		2013-08-19	12.38	10.34	1.82	3.08	1.45	2.98	1.4	3.49	1.53	3.77	1.67	3.64	1.18
2013-05-07	-0.49	1.55	-0.1	2.74	0.96	3.04	0.94	2.45	0.79	2.06	1.12	2.75	0.86	2.93	0.97	2.81		2013-05-07	27.2382	24.7849	24.1988	23.9495	22.9231	23.0886			20.852	21.3493	20.1308	20.512	18.6723	19.229	17.3411	17.5424		2013-08-20	7.68	10.02	1.89	3.2	1.53	2.98	1.48	3.47	1.63	3.77	1.78	3.65	1.25
2013-05-08	-0.34	1.52	0.02	2.62	0.56	3.04	0.9	2.48	0.94	2.08	1.21	2.76	0.89	2.93	0.93	2.82		2013-05-08	28.234	23.1869	25.1642	22.6693	23.6826	22.0597			21.1313	20.7759	20.315	20.0718	18.7814	19.0129	17.4682	17.4839		2013-08-21	3.62	10.08	1.84	3.49	1.54	3.07	1.51	3.49	1.67	3.77	1.83	3.64	1.3
2013-05-09	0.46	1.53	0.53	2.44	0.74	2.95	0.73	2.47	0.67	2.08	0.87	2.78	0.71	2.95	0.83	2.82		2013-05-09	25.804	20.0511	24.649	20.4051	23.8521	20.427			21.485	18.9708	20.6121	18.7933	18.9671	18.2563	17.6118	17.1511		2013-08-22	1.41	10.09	1.26	3.75	1.17	3.13	1.25	3.51	1.47	3.78	1.7	3.64	1.26
2013-05-10	-0.38	1.51	-0.17	2.39	0.89	2.86	0.88	2.44	0.79	2.07	1.02	2.77	0.84	2.95	0.95	2.84		2013-05-10	24.0344	18.5211	22.9786	18.6157	22.6429	18.8148			21.3764	17.8314	20.6868	17.7473	19.1514	17.4391	17.7716	16.7036		2013-08-23	1.02	9.73	0.93	3.98	0.86	3.19	0.97	3.54	1.16	3.82	1.38	3.67	1.04
2013-05-11	-0.14	1.48	-0.12	2.4	0.82	2.83	0.82	2.43	0.75	2.05	0.98	2.76	0.81	2.95	0.91	2.84		2013-05-11	24.5213	18.4421	22.4202	18.323	21.9093	17.5721			21.0272	16.9631	20.498	16.9346	19.2045	16.8363	17.9061	16.3789		2013-08-24	0.91	8.82	0.79	3.9	0.87	3.1	0.84	3.48	1.02	3.79	1.16	3.67	0.89
2013-05-12	-0.54	1.49	-0.15	2.37	0.65	2.81	0.84	2.43	0.91	2.06	0.95	2.76	0.77	2.95	0.89	2.85		2013-05-12	24.5972	22.3617	23.0773	19.9608	22.3748	18.3494			20.9153	16.874	20.3619	16.6927	19.1713	16.4618	17.9764	16.0703		2013-08-25	0.66	8.87	0.6	4.15	0.6	3.11	0.79	3.42	0.94	3.72	1.1	3.61	0.86
2013-05-13	-0.1	1.49	0.16	2.39	0.67	2.84	0.67	2.45	0.64	2.07	1.08	2.77	0.81	2.95	0.85	2.85		2013-05-13	27.5966	23.37	24.1015	21.015	22.6683	19.3458			20.9381	17.6694	20.3673	17.103	19.1728	16.5428	18.0204	15.9817		2013-08-26	0.41	9.12	0.48	4.56	0.55	3.23	0.74	3.46	0.88	3.71	1.04	3.59	0.79
2013-05-14	-0.07	1.48	0.16	2.36	0.64	2.82	0.67	2.47	0.64	2.09	1.13	2.8	0.83	2.96	0.86	2.86		2013-05-14	28.7129	23.8756	25.433	22.0792	23.8331	20.5478			21.3256	18.5	20.5788	17.7634	19.231	16.9161	18.0728	16.1099		2013-08-27	0.34	8.96	0.45	4.76	0.61	3.27	0.71	3.49	0.86	3.74	1.01	3.62	0.78
2013-05-15	0.29	1.46	0.44	2.33	0.63	2.8	0.67	2.47	0.64	2.1	0.85	2.81	0.69	2.97	0.8	2.88		2013-05-15	29.5163	24.6775	26.1	22.8083	24.4593	21.2453			21.7874	19.202	20.9409	18.4192	19.4068	17.412	18.1657	16.3727		2013-08-28	-0.12	8.51	0.25	4.9	0.58	3.3	0.8	3.5	0.95	3.75	1.15	3.64	0.85
2013-05-16	-0.15	1.43	0.04	2.32	0.56	2.79	0.65	2.48	0.61	2.11	0.98	2.84	0.86	2.99	0.88	2.89		2013-05-16	30.8558	22.7593	27.0783	22.0526	25.1876	21.1783			22.2273	19.6713	21.3072	18.9087	19.6387	17.8375	18.3067	16.6333		2013-08-29	-0.09	8.48	0.36	5.21	0.4	3.37	0.72	3.52	0.84	3.75	1.05	3.64	0.8
2013-05-17	0.37	1.45	0.44	2.22	0.65	2.71	0.7	2.46	0.62	2.11	0.79	2.86	0.64	3.01	0.75	2.91		2013-05-17	28.2172	21.8941	26.6157	21.1453	25.4774	20.601			22.6755	19.3584	21.6984	18.8308	19.9018	17.9892	18.4809	16.8447		2013-08-30	-0.22	8.27	0.12	5.46	0.38	3.43	0.64	3.55	0.93	3.77	1.34	3.65	0.88
2013-05-18	-0.08	1.5	0.01	2.21	0.48	2.67	0.63	2.44	0.56	2.1	0.95	2.86	0.77	3.02	0.87	2.93		2013-05-18	27.7375	25.0558	25.6588	22.9668	24.6801	21.3227			22.6984	19.4033	21.8755	18.7769	20.1537	17.9549	18.6789	16.9088		2013-08-31	-0.26	7.89	0.03	5.6	0.39	3.46	0.73	3.56	0.94	3.78	1.32	3.66	0.88
2013-05-19	-0.23	1.49	0.01	2.26	0.48	2.69	0.61	2.44	0.57	2.1	1.1	2.86	0.81	3.03	0.84	2.94		2013-05-19	30.0329	20.3101	26.47	20.7424	24.8601	20.616			22.6503	19.7135	21.8866	19.167	20.2915	18.209	18.8547	17.0274		2013-09-01	0.14	7.62	0.27	5.79	0.38	3.49	0.53	3.57	0.81	3.79	1.03	3.67	0.79
2013-05-20	0.57	3.87	0.65	2.21	0.73	2.55	1.07	2.36	0.71	2.05	1.13	2.85	0.84	3.05	0.96	2.96		2013-05-20	23.8727	23.0569	23.5784	21.0249	23.5228	19.5944			22.6805	18.2763	22.0623	17.9295	20.5569	17.5248	19.1303	16.8762		2013-09-02	-0.2	7.27	0.16	5.95	0.34	3.55	0.54	3.6	0.84	3.81	1.04	3.69	0.8
2013-05-21	0.16	4.77	0.27	2.15	0.93	2.47	0.85	2.3	0.87	2.02	1.17	2.82	0.9	3.05	0.97	2.96		2013-05-21	20.3282	20.8754	21.8791	20.114	22.4754	19.5052			22.1442	18.6317	21.7174	18.2008	20.529	17.6209	19.2331	16.872		2013-09-03	-0.46	6.62	0.15	5.64	0.41	3.44	0.78	3.54	0.9	3.79	1.06	3.69	0.81
2013-05-22	-0.35	3.45	-0.03	2.42	0.28	2.55	0.93	2.29	0.85	1.99	1.18	2.78	0.91	3.04	0.98	2.98		2013-05-22	22.9679	23.3775	20.6727	21.4103	20.478	19.8668			21.2427	18.3646	21.1471	18.0045	20.3682	17.5703	19.2468	16.893		2013-09-04	-0.49	6.78	-0.31	5.71	0.16	3.45	0.85	3.52	1.02	3.74	1.23	3.66	0.89
2013-05-23	0.35	2.43	0.42	2.65	0.66	2.65	0.75	2.32	0.66	2	0.85	2.78	0.7	3.03	0.81	2.99		2013-05-23	26.5553	25.3156	23.2012	23.0881	21.8604	21.3258			20.9374	19.1657	20.7081	18.53	20.0696	17.7515	19.1668	16.9314		2013-09-05	7.74	12.52	1.56	5.15	1.22	3.21	1.17	3.37	1.27	3.64	1.38	3.6	0.97
2013-05-24	-0.39	1.9	-0.12	2.81	0.5	2.74	0.72	2.37	0.84	2.02	1.19	2.8	0.83	3.03	0.88	2.99		2013-05-24	29.012	26.4539	25.5204	24.2266	23.6609	22.4137			21.3709	20.096	20.8401	19.2786	19.9362	18.2425	19.0624	17.168		2013-09-06	18.62	12.81	1.81	5.51	1.41	3.2	1.36	3.28	1.48	3.51	1.6	3.47	1.12
2013-05-25	-0.55	1.75	0.09	2.75	0.7	2.82	0.89	2.41	0.66	2.05	0.96	2.84	0.79	3.05	0.9	3		2013-05-25	30.1559	27.155	26.8242	25.0057	24.965	23.3139			22.045	20.8503	21.2796	19.8524	20.0228	18.7087	19.0344	17.4628		2013-09-07	18.41	11.78	1.92	6.06	1.5	3.27	1.44	3.28	1.57	3.46	1.7	3.41	1.19
2013-05-26	0.42	1.65	0.59	2.63	1.1	2.86	1.04	2.44	0.87	2.07	1.2	2.86	0.9	3.06	1	3.01		2013-05-26	31.6784	25.0478	27.9853	24.3788	26.0094	23.472			22.7343	21.5411	21.8129	20.6233	20.2624	19.3181	19.108	17.8791		2013-09-08	16.88	11.66	1.94	6.79	1.54	3.4	1.48	3.32	1.62	3.45	1.76	3.38	1.23
2013-05-27	0.58	6.69	0.38	2.64	1.51	2.64	1.04	2.33	0.91	2.01	1.17	2.83	0.96	3.08	1.04	3.03		2013-05-27	20.8398	23.644	21.0945	23.343	21.8752	22.9046			22.5165	21.746	22.1346	21.0839	20.7967	20.0235	19.444	18.6258		2013-09-09	19.44	12.46	2.06	6.92	1.57	3.41	1.52	3.33	1.66	3.46	1.8	3.39	1.27
2013-05-28	4.15	8.77	1.73	5.67	2.12	2.61	1.79	2.25	1.4	1.91	1.69	2.7	1.27	2.99	1.35	2.99		2013-05-28	20.0823	24.1534	18.9824	23.1294	18.6031	22.0575			19.3958	20.5437	19.6147	20.0056	19.6362	19.3223	19.1515	18.5388		2013-09-10	18.43	12.09	6.24	7.71	1.64	3.6	1.56	3.37	1.7	3.44	1.85	3.36	1.3
2013-05-29	4.16	7.15	1.75	6.89	2.15	2.82	1.82	2.32	1.42	1.94	1.72	2.7	1.29	2.97	1.37	2.99		2013-05-29	26.049	25.5199	22.2291	24.4548	19.9018	23.2257			19.2823	21.1962	19.332	20.4554	19.2953	19.5554	18.93	18.6349		2013-09-11	18.29	14.49	8.51	7.93	1.72	3.7	1.62	3.42	1.76	3.48	1.9	3.39	1.33
2013-05-30	4.17	5.88	1.78	7.36	2.21	3.01	1.87	2.41	1.47	1.99	1.78	2.74	1.34	2.97	1.42	2.98		2013-05-30	28.3382	27.7476	25.514	26.3741	22.8592	24.992			20.1469	22.6492	19.6965	21.6786	19.1653	20.3906	18.7481	19.0766		2013-09-12	19.71	12.93	12.88	9.11	1.8	3.94	1.66	3.49	1.8	3.49	1.95	3.38	1.36
2013-05-31	4.31	4.66	1.8	7.6	2.24	3.16	1.9	2.47	1.49	2.03	1.81	2.78	1.36	2.99	1.45	2.97		2013-05-31	29.8817	27.6484	27.0788	26.6613	24.3754	25.5817			21.1882	23.4231	20.442	22.424	19.3576	21.0224	18.6916	19.5108		2013-09-13	17.93	11.78	17.81	9.22	2.12	4.01	1.68	3.52	1.83	3.51	1.98	3.4	1.39
2013-06-01	4.53	3.82	1.84	7.52	2.28	3.23	1.93	2.5	1.52	2.06	1.84	2.82	1.39	3.01	1.48	2.98		2013-06-01	28.6714	26.6531	27.0492	26.0842	25.1842	25.3299			22.0511	23.6401	21.1464	22.7598	19.6971	21.432	18.7792	19.8725		2013-09-14	16.94	11.78	18.17	9.9	2.56	4.31	1.7	3.62	1.85	3.53	2.01	3.35	1.41
2013-06-02	4.82	3.2	1.86	7.41	2.32	3.32	1.97	2.53	1.54	2.08	1.87	2.85	1.41	3.04	1.5	2.99		2013-06-02	28.841	27.554	27.0739	26.4729	25.2507	25.4457			22.5188	23.6468	21.6496	22.8171	20.0669	21.591	18.9553	20.0965		2013-09-15	16.62	11.29	17.93	9.83	3.03	4.45	1.71	3.69	1.87	3.57	2.03	3.45	1.42
2013-06-03	5.13	2.72	1.97	7.38	2.34	3.44	1.99	2.57	1.56	2.1	1.9	2.87	1.43	3.05	1.53	3.01		2013-06-03	30.0639	28.5458	27.7431	27.2831	25.6245	26.073			22.8559	23.986	21.9937	23.0703	20.3682	21.7791	19.1496	20.2769		2013-09-16	16.4	11.12	17.64	10	3.5	4.66	1.73	3.8	1.88	3.62	2.05	3.47	1.44
2013-06-04	5.39	2.37	2.2	7.29	2.36	3.56	2.01	2.61	1.58	2.13	1.92	2.9	1.45	3.07	1.55	3		2013-06-04	31.5045	28.9117	28.9586	27.7295	26.6185	26.5655			23.3899	24.4278	22.4198	23.4533	20.6577	22.0731	19.3516	20.5022		2013-09-17	16.21	11	17.38	10.07	3.96	4.84	1.74	3.89	1.9	3.68	2.07	3.52	1.46
2013-06-05	5.64	2.23	2.5	6.96	2.38	3.64	2.03	2.64	1.6	2.15	1.94	2.93	1.47	3.09	1.57	3.02		2013-06-05	31.6433	29.5485	29.529	28.3502	27.4361	27.1275			24.0304	24.8725	22.947	23.8534	20.9985	22.3942	19.5687	20.7541		2013-09-18	16.06	10.6	17.16	9.97	4.41	4.99	1.75	3.99	1.92	3.75	2.09	3.57	1.47
2013-06-06	5.91	2.09	2.84	6.49	2.39	3.7	2.05	2.67	1.61	2.17	1.96	2.95	1.48	3.11	1.59	3.03		2013-06-06	31.4251	29.9636	29.8494	28.7267	28.0297	27.5021			24.5744	25.2895	23.4416	24.275	21.3659	22.7794	19.8148	21.0528		2013-09-19	15.96	9.53	16.92	9.18	4.84	4.84	1.77	3.95	1.93	3.75	2.11	3.59	1.48
2013-06-07	6.19	2.04	3.2	6.03	2.41	3.77	2.06	2.69	1.63	2.18	1.98	2.97	1.5	3.13	1.6	3.04		2013-06-07	31.3041	29.9411	29.7825	28.8424	28.1129	27.7344			24.9509	25.6269	23.848	24.6308	21.7292	23.125	20.0841	21.3478		2013-09-20	15.91	9.53	16.71	9.2	5.26	4.91	1.78	3.95	1.95	3.72	2.12	3.54	1.5
2013-06-08	6.49	2.01	3.58	5.57	2.43	3.8	2.08	2.71	1.64	2.19	2	2.99	1.51	3.14	1.62	3.06		2013-06-08	31.9301	30.5042	30.124	29.3183	28.3168	28.096			25.2302	25.8817	24.1549	24.8851	22.045	23.3966	20.3504	21.6132		2013-09-21	15.84	9.37	16.56	9.18	5.67	5	1.79	4.01	1.96	3.75	2.14	3.55	1.51
2013-06-09	3.5	1.96	3.75	5.26	2.45	3.91	2.09	2.74	1.65	2.21	2.02	3	1.53	3.15	1.63	3.06		2013-06-09	32.7191	29.585	30.7997	28.5944	28.8992	27.7102			25.5786	25.9916	24.4708	25.0979	22.3244	23.66	20.5951	21.8638		2013-09-22	15.76	9.28	16.46	9.25	6.07	5.14	1.8	4.08	1.97	3.8	2.16	3.58	1.52
2013-06-10	2.67	1.92	2.93	4.44	2.44	3.82	2.11	2.71	1.67	2.2	2.04	3	1.55	3.17	1.66	3.08		2013-06-10	29.7838	30.0843	28.6688	29.1976	27.7845	28.3046			25.852	26.4388	24.9498	25.5151	22.9023	24.0668	21.0948	22.2949		2013-09-23	15.68	9.13	16.39	9.24	6.47	5.26	1.81	4.16	1.99	3.86	2.17	3.62	1.53
2013-06-11	2.51	1.87	2.71	4.35	2.44	3.95	2.11	2.75	1.67	2.21	2.04	3	1.55	3.16	1.67	3.08		2013-06-11	31.7691	30.3886	29.537	29.3806	27.9937	28.3764			25.7006	26.4509	24.8515	25.5372	22.9956	24.1416	21.2896	22.4052		2013-09-24	15.63	8.67	16.32	8.93	6.85	5.26	1.82	4.2	2	3.91	2.19	3.66	1.54
2013-06-12	2.16	1.8	2.21	4.14	2.43	4.04	2.11	2.79	1.68	2.23	2.05	3.01	1.56	3.16	1.68	3.07		2013-06-12	32.8576	36.6235	30.4098	33.5478	28.8068	30.7847			25.9928	27.1776	25.0169	25.9734	23.0922	24.4144	21.4244	22.6654		2013-09-25	15.61	8.56	16.27	8.87	7.24	5.32	1.82	4.22	2.01	3.93	2.2	3.68	1.55
2013-06-13	3.23	1.79	1.96	3.82	2.42	3.98	2.1	2.79	1.68	2.24	2.06	3.04	1.57	3.18	1.69	3.07		2013-06-13	32.481	27.5626	30.515	28.7296	29.2786	29.3964			26.4149	28.5306	25.3537	27.4379	23.2845	25.5004	21.5775	23.2522		2013-09-26	15.56	8.31	16.19	8.82	7.65	5.41	1.86	4.28	2.02	3.97	2.21	3.71	1.56
2013-06-14	3.41	2.85	2.18	3.45	2.43	3.65	2.12	2.65	1.69	2.16	2.07	2.97	1.58	3.16	1.7	3.07		2013-06-14	23.9727	26.0572	24.1363	26.312	24.7708	26.3874			25.376	25.9033	24.9982	25.4834	23.5436	24.703	21.9079	23.4119		2013-09-27	15.51	8.07	16	8.7	8.17	5.45	1.96	4.3	2.03	3.99	2.22	3.73	1.57
2013-06-15	3.15	2.24	2.18	3.66	2.44	3.78	2.12	2.67	1.69	2.15	2.08	2.94	1.58	3.13	1.71	3.06		2013-06-15	26.1118	27.2949	24.5382	26.887	24.2051	26.4615			24.3745	25.6237	24.185	25.1877	23.2457	24.4547	21.9219	23.2878		2013-09-28	15.43	7.73	15.73	8.53	8.76	5.47	2.09	4.31	2.03	4.01	2.23	3.74	1.58
2013-06-16	3.95	1.97	2.17	3.74	2.44	3.87	2.13	2.72	1.7	2.17	2.09	2.94	1.59	3.12	1.72	3.05		2013-06-16	29.0515	33.8865	26.3533	31.479	25.2486	29.2101			24.1835	26.2348	23.8352	25.3161	22.9338	24.2602	21.8107	23.12		2013-09-29	15.36	7.42	15.41	8.26	9.36	5.4	2.29	4.29	2.04	4.01	2.24	3.74	1.59
2013-06-17	6.51	3.14	2.71	3.67	2.46	3.89	2.13	2.75	1.7	2.2	2.09	2.96	1.6	3.12	1.73	3.03		2013-06-17	29.9212	32.0574	27.7898	31.3385	26.6114	30.3802			24.6017	28.0503	23.9858	26.8665	22.8182	25.2004	21.7099	23.5189		2013-09-30	15.29	7.21	15.22	8.21	9.74	5.46	2.58	4.31	2.05	4.02	2.25	3.74	1.59
2013-06-18	20.01	13.23	7.15	3.64	2.5	3.8	2.16	2.72	1.72	2.18	2.11	2.96	1.61	3.12	1.74	2.99		2013-06-18	28.2079	28.1606	27.1237	28.5746	26.51	28.7459			24.9253	27.9047	24.2595	27.1315	22.8929	25.7742	21.69	24.0323		2013-10-01	15.22	6.98	15.09	8.06	10.03	5.43	2.91	4.3	2.06	4.01	2.26	3.73	1.6
2013-06-19	13.51	8.57	17.81	11.88	13.8	14.99	2.45	2.87	1.77	2.17	2.15	2.95	1.63	3.12	1.75	3.02		2013-06-19	25.7926	29.7918	24.9483	29.1916	24.6129	28.4556			24.5272	27.0969	24.1448	26.5054	22.9572	25.5629	21.7307	24.1591		2013-10-02	15.18	6.71	14.99	7.88	10.25	5.4	3.26	4.28	2.07	3.99	2.27	3.72	1.61
2013-06-20	11.36	6.81	15.15	10.91	17.16	15.36	3.27	3.32	1.8	2.2	2.19	2.94	1.65	3.1	1.77	3.02		2013-06-20	28.2144	31.0527	26.3962	30.0118	25.3082	29.1179			24.1565	27.4189	23.8203	26.6638	22.8523	25.5668	21.7321	24.1884		2013-10-03	15.18	6.49	14.91	7.66	10.44	5.33	3.6	4.25	2.08	3.98	2.28	3.71	1.62
2013-06-21	10.52	6.07	14.55	10.37	17.35	15.3	4.03	3.72	1.83	2.25	2.22	2.99	1.67	3.11	1.79	3.01		2013-06-21	29.4373	29.6172	27.9369	29.6259	26.8615	29.2992			24.9595	27.9023	24.2457	27.0894	22.8474	25.8514	21.7008	24.3695		2013-10-04	15.17	6.34	14.88	7.61	10.6	5.35	3.94	4.25	2.09	3.96	2.29	3.68	1.63
2013-06-22	10.66	6.28	14.28	9.68	17.09	14.59	4.7	3.99	1.84	2.28	2.24	3.03	1.69	3.13	1.81	3		2013-06-22	27.9822	29.4068	27.6506	29.0954	27.1308	28.7164			25.6918	27.6318	24.9128	26.9908	23.1247	25.9499	21.7692	24.5506		2013-10-05	15.14	6.15	14.84	7.43	10.79	5.3	4.27	4.22	2.1	3.93	2.31	3.66	1.64
2013-06-23	10.51	4.68	14.2	9.47	16.92	14.26	5.27	4.23	1.89	2.29	2.25	3.02	1.7	3.14	1.82	3.03		2013-06-23	27.4498	30.3626	26.3065	29.6053	25.6298	28.9162			25.0439	27.5888	24.7561	26.9285	23.3531	25.9289	21.928	24.622		2013-10-06	15.13	5.99	14.81	7.4	10.98	5.35	4.61	4.24	2.1	3.93	2.32	3.64	1.64
2013-06-24	9.87	3.83	13.94	9.3	16.73	14.1	5.71	4.55	2.03	2.33	2.26	3.04	1.71	3.14	1.83	3.03		2013-06-24	29.5085	30.3638	27.8511	29.8393	26.7491	29.2537			25.2549	27.8769	24.7921	27.147	23.3675	26.0601	22.0145	24.7273		2013-10-07	15.12	5.74	14.78	7.16	11.19	5.26	4.91	4.21	2.14	3.9	2.32	3.63	1.65
2013-06-25	9.42	3.29	13.66	9.08	16.44	13.82	6.08	4.83	2.2	2.36	2.27	3.08	1.72	3.16	1.84	3.04		2013-06-25	29.9147	29.2856	28.413	29.2442	27.3984	29.0006			25.842	27.9494	25.2597	27.2789	23.5607	26.2207	22.1102	24.8808		2013-10-08	15.12	5.58	14.75	7.07	11.38	5.26	5.18	4.19	2.21	3.87	2.33	3.59	1.66
2013-06-26	9.07	2.87	13.39	8.82	16.11	13.46	6.39	5.05	2.39	2.4	2.28	3.1	1.73	3.18	1.85	3.05		2013-06-26	29.6933	31.7905	28.4459	30.442	27.5929	29.3804			26.2295	27.8616	25.6609	27.1944	23.8461	26.2278	22.2727	24.9778		2013-10-09	15.13	5.39	14.73	6.89	11.58	5.19	5.44	4.17	2.3	3.85	2.34	3.59	1.66
2013-06-27	8.77	2.54	13.11	8.65	15.75	13.27	6.65	5.26	2.59	2.44	2.29	3.13	1.73	3.2	1.86	3.06		2013-06-27	31.1905	29.0991	29.3022	29.601	28.1372	29.5584			26.4862	28.4287	25.9219	27.6604	24.1088	26.4924	22.4719	25.1252		2013-10-10	15.15	5.27	14.72	6.86	11.75	5.23	5.68	4.18	2.4	3.83	2.34	3.56	1.67
2013-06-28	16.47	2.68	14.29	8.16	15.5	12.59	6.89	5.32	2.79	2.45	2.3	3.15	1.74	3.22	1.87	3.07		2013-06-28	29.8064	26.2204	29.2174	27.1955	28.6239	27.7598			27.1947	27.6811	26.52	27.2929	24.4321	26.4908	22.6821	25.2678		2013-10-11	15.15	5.16	14.72	6.74	11.96	5.18	5.92	4.15	2.52	3.8	2.35	3.53	1.67
2013-06-29	6.38	8.8	16.97	11.12	20.86	14.48	7.87	5.26	3.04	2.38	2.31	3.11	1.75	3.22	1.87	3.07		2013-06-29	25.3365	25.342	25.5763	25.8626	25.8721	26.2752			26.3606	26.5222	26.2064	26.4062	24.691	26.005	22.9379	25.1363		2013-10-12	15.18	5.06	14.7	6.64	12.15	5.15	6.15	4.13	2.63	3.77	2.36	3.5	1.68
2013-06-30	3.22	6.98	14.49	9.64	18.33	13.42	8.91	5.72	4.08	2.29	2.34	2.99	1.76	3.14	1.89	3.05		2013-06-30	22.859	28.6143	22.6646	26.9865	22.684	26.0113			23.4614	25.347	23.8012	25.2082	23.8059	25.0102	22.873	24.583		2013-10-13	15.19	4.96	14.71	6.57	12.35	5.15	6.38	4.12	2.75	3.75	2.37	3.48	1.68
2013-07-01	2.77	5.7	13.98	9.56	17.81	13.72	8.85	6.24	4.32	2.35	2.4	2.99	1.77	3.11	1.89	3.04		2013-07-01	26.5985	29.3493	24.847	27.9737	23.7713	26.9912			23.0705	25.9068	23.1914	25.5384	23.2211	25.0733	22.5849	24.5319
2013-07-02	1.87	4.52	12.74	9.19	16.61	13.51	8.59	6.57	4.77	2.43	2.59	3.05	1.77	3.11	1.9	3.02		2013-07-02	28.3787	30.7299	26.7462	29.6255	25.5847	28.6634			24.1203	27.1432	23.8372	26.4754	23.0659	25.5738	22.3226	24.6886
2013-07-03	2.93	3.59	11.9	8.84	15.8	13.15	8.32	6.61	4.97	2.51	2.75	3.1	1.78	3.13	1.91	3.03		2013-07-03	28.6459	32.9016	27.319	31.0831	26.3627	29.7057			24.9556	27.8882	24.5653	27.1272	23.318	26.07	22.2859	24.9818
2013-07-04	3.51	6.35	11.44	8.17	15.08	12.37	8.13	6.6	5.11	2.54	2.93	3.14	1.78	3.16	1.92	3.03		2013-07-04	27.2592	29.4747	26.9394	30.3869	26.4972	30.3013			25.4813	28.8492	25.0896	27.9783	23.6593	26.686	22.4073	25.3478
2013-07-05	2.61	4.29	10.77	7.97	14.42	12.13	8.01	6.57	5.2	2.54	3.1	3.12	1.79	3.16	1.92	3.04		2013-07-05	27.1049	35.0332	25.8468	32.1362	25.19	30.3601			24.8111	28.604	24.7377	27.9451	23.8267	26.9447	22.5748	25.6677
2013-07-06	1.89	3.2	9.92	7.58	13.77	11.64	7.92	6.49	5.27	2.56	3.26	3.13	1.79	3.16	1.93	3.05		2013-07-06	26.9644	27.4277	25.973	27.8472	25.4268	28.2104			24.8692	28.2291	24.7104	27.8842	23.7796	27.085	22.6319	25.8576
2013-07-07	1.59	2.58	8.67	7.19	13.1	11.32	7.85	6.48	5.32	2.61	3.42	3.14	1.8	3.17	1.93	3.05		2013-07-07	28.2053	28.4153	26.6516	28.1177	25.7968	27.8996			24.9117	27.515	24.7182	27.2432	23.788	26.7052	22.6626	25.7945
2013-07-08	1.55	2.3	7.2	6.79	12.4	10.82	7.79	6.35	5.36	2.67	3.58	3.17	1.8	3.18	1.94	3.05		2013-07-08	29.1312	29.6988	27.3883	28.9446	26.4477	28.33			25.3186	27.475	25.0332	27.1	23.8945	26.5116	22.7104	25.6916
2013-07-09	1.53	2.17	5.98	6.3	11.48	10.16	7.72	6.21	5.4	2.72	3.72	3.19	1.8	3.19	1.94	3.06		2013-07-09	29.4587	27.5727	27.7985	28.0421	26.934	28.1596			25.7864	27.6477	25.4474	27.2447	24.1175	26.5723	22.8194	25.709
2013-07-10	1.56	2.15	4.97	5.75	10.56	9.31	7.62	6.01	5.41	2.75	3.86	3.21	1.81	3.2	1.95	3.07		2013-07-10	28.7912	24.8644	27.6317	25.7388	27.0458	26.4713			26.1427	26.9607	25.8018	26.8527	24.3814	26.4582	22.9829	25.7246
2013-07-11	1.51	2.19	4.05	5.31	9.72	8.57	7.49	5.75	5.41	2.75	3.99	3.2	1.81	3.21	1.95	3.08		2013-07-11	26.5138	26.4122	26.4847	25.0675	26.4396	26.0376			26.1424	26.2806	25.8941	26.2059	24.5949	26.0084	23.1704	25.5435
2013-07-12	1.49	2.05	2.87	4.91	8.96	7.95	7.31	5.52	5.37	2.77	4.11	3.18	1.82	3.19	1.96	3.07		2013-07-12	27.2372	27.1289	26.2331	26.1084	25.7997	25.4853			25.4689	25.3804	25.3764	25.4766	24.5545	25.5335	23.2857	25.3015
2013-07-13	1.45	2.01	1.78	4.45	8.25	6.97	7.1	5.23	5.28	2.8	4.21	3.2	1.82	3.19	1.96	3.07		2013-07-13	28.7859	26.578	27.1217	26.3926	26.3467	26.1902			25.4945	25.7893	25.3033	25.6183	24.4297	25.3847	23.2807	25.1023
2013-07-14	1.42	1.98	1.72	4.11	6.69	6.05	6.84	4.98	5.17	2.82	4.3	3.23	1.82	3.2	1.97	3.07		2013-07-14	28.9255	28.951	27.4818	27.398	26.8288	26.4945			25.9142	25.8393	25.6227	25.6662	24.4966	25.4155	23.2933	25.0799
2013-07-15	1.39	2	1.69	3.78	5.23	5.57	6.48	4.95	5.07	2.84	4.38	3.25	1.82	3.21	1.97	3.07		2013-07-15	27.9049	28.5774	27.6394	28.1463	27.3416	27.6692			26.3926	26.6557	26.0013	26.2181	24.672	25.6578	23.3764	25.1387
2013-07-16	1.38	1.95	1.67	3.7	3.75	5.12	6.03	4.73	4.95	2.81	4.44	3.24	1.82	3.21	1.98	3.08		2013-07-16	28.7062	28.7654	27.1214	28.2328	26.5223	27.733			25.971	26.8666	25.7913	26.4846	24.796	25.9378	23.5009	25.3151
2013-07-17	1.36	1.94	1.64	3.55	2.43	4.86	5.47	4.56	4.82	2.81	4.48	3.26	1.82	3.21	1.98	3.08		2013-07-17	29.0828	29.524	27.6434	28.7854	27.0538	28.1153			26.2022	27.0913	25.9068	26.6811	24.8047	26.1107	23.5591	25.4489
2013-07-18	1.3	1.93	1.55	3.46	2.26	4.76	3.98	4.46	4.59	2.81	4.5	3.28	1.82	3.22	1.98	3.08		2013-07-18	30.1573	29.8995	28.3665	29.3352	27.6297	28.6826			26.479	27.4865	26.1058	26.9937	24.903	26.3275	23.6282	25.5907
2013-07-19	1.29	1.89	1.53	3.29	2.22	4.65	2.44	4.38	4.21	2.81	4.49	3.32	1.82	3.23	1.98	3.08		2013-07-19	30.7897	24.0704	29.2666	25.6625	28.5508	26.7444			27.0613	27.2554	26.542	27.0534	25.1027	26.524	23.7358	25.76
2013-07-20	4.56	3.06	3.32	3	2.81	4.18	2.54	4.03	2.72	2.64	3.84	3.19	1.82	3.16	1.99	3.05		2013-07-20	22.4257	28.1509	22.3144	27.1631	22.5753	26.2567			23.8561	25.1753	24.2344	24.9323	24.4534	24.7683	23.8007	24.7582
2013-07-21	4.46	2.64	3.53	3.05	2.93	4.17	2.59	4.02	2.69	2.64	3.74	3.18	1.82	3.14	1.99	3.04		2013-07-21	23.1644	27.3429	22.8564	27.0229	22.856	26.5199			23.3982	25.611	23.6231	25.3134	23.8426	25.0142	23.446	24.8457
2013-07-22	4.27	2.26	3.89	3.23	3.23	4.24	2.7	4	2.62	2.63	3.53	3.18	1.82	3.12	1.99	3.02		2013-07-22	25.1071	25.3792	23.5136	25.6343	23.0702	25.7803			23.1852	25.742	23.3315	25.6214	23.457	25.3809	23.1252	25.066
2013-07-23	4.52	2.12	4.06	3.24	3.42	4.23	2.77	4.01	2.58	2.65	3.4	3.2	1.82	3.12	1.99	3.01		2013-07-23	25.6636	23.2958	24.5434	23.7615	24.1117	24.3763			23.6117	25.1518	23.4992	25.2725	23.2607	25.2616	22.8688	25.0691
2013-07-24	4.49	1.97	4.81	3.2	3.97	4.18	2.97	3.92	2.52	2.6	3.08	3.18	1.82	3.11	1.99	3		2013-07-24	26.008	28.2285	23.9323	27.2052	23.3362	26.3122			23.1615	25.191	23.173	24.8944	23.0332	24.6618	22.5734	24.6283
2013-07-25	4.49	1.91	4.88	3.16	4.06	4.2	3.01	3.93	2.52	2.62	3.03	3.2	1.82	3.11	1.99	2.99		2013-07-25	27.7887	27.4143	25.4705	27.0275	24.6739	26.5433			23.7096	25.6404	23.4375	25.3062	22.9509	24.9482	22.4437	24.7518
[truncated: 20 more columns]

## Sheet: Table 4
Dataset for Table 4:			Results in 2013																																		Results in 2013
	WaterContent	ES_WC_10CM	WaterContent	ES_WC_20CM	WaterContent	ES_WC_30CM	WaterContent	ES_WC_40CM	WaterContent	ES_WC_50CM	WaterContent	ES_WC_60CM	WaterContent	ES_WC_80CM	WaterContent	ES_WC_100CM			Temperature	Soil_T_Avg_10cm	Temperature	Soil_T_Avg_20cm	Temperature	Soil_T_Avg_30cm	Temperature	Soil_T_Avg_40cm	Temperature	Soil_T_Avg_50cm	Temperature	Soil_T_Avg_60cm	Temperature	Soil_T_Avg_80cm	Temperature	Soil_T_Avg_100cm			WaterContent	Water_m	WaterContent	Water_m	WaterContent	Water_m	WaterContent	Water_m	WaterContent	Water_m	WaterContent	Water_m	WaterContent
	05221	Smp	05221	Smp	05221	Smp	05221	Smp	05221	Smp	05221	Smp	05221	Smp	05221	Smp			05221	Avg	05221	Avg	05221	Avg	05221	Avg	05221	Avg	05221	Avg	05221	Avg	05221	Avg			23003	10 cm Wmeasured	23003	20 cm WMeasured	23003	30 cm WMeasured	23003	40 cm Wmeasured	23003	50 cm WMeasured	23003	60 cm WMeasured	23003
	vol %	%	vol %	%	vol %	%	vol %	%	vol %	%	vol %	%	vol %	%	vol %	%			°C	¡æ	°C	¡æ	°C	¡æ	°C	¡æ	°C	¡æ	°C	¡æ	°C	¡æ	°C	¡æ			vol %	vol %	vol %	vol %	vol %	vol %	vol %	vol %	vol %	vol %	vol %	vol %	vol %
Date	Observation	Simulation	Observation	Simulation	Observation	Simulation	Observation	Simulation	Observation	Simulation	Observation	Simulation	Observation	Simulation	Observation	Simulation		Date	Observation	Simulation	Observation	Simulation	Observation	Simulation	Observation	Simulation	Observation	Simulation	Observation	Simulation	Observation	Simulation	Observation	Simulation		Date	Observation	Simulation	Observation	Simulation	Observation	Simulation	Observation	Simulation	Observation	Simulation	Observation	Simulation	Observation
2013-03-01 12:00:00	1.55	1.8924	2.27	2.0926	2.4	3.2589	2.08	3.0897	1.68	3.4955	2.16	3.3147	2.22	1.8862	2.18	1.7645		2013-03-01 12:00:00	3.73	0.1221	2.22	0.2862	1.7	0.3404	1.55	0.3033	1.54	0.2143	1.6	-3.576e-07	1.93	-1.574e-05	2.48	0.0655		2009-06-17 12:00:00	2.64	6.8173	3.7	5.8852	4.27	4.972	4.25	4.1301	4.02	3.7996	3.76	3.4067	3.46
2013-03-02 12:00:00	1.52	1.8534	2.22	1.98	2.38	2.8576	2.07	3.0947	1.68	3.4399	2.16	3.4098	2.24	1.896	2.18	1.7655		2013-03-02 12:00:00	2.9	1.0394	1.58	0.6637	1.26	0.4551	1.39	0.2638	1.62	0.1583	1.8	-1.192e-07	2.2	-1.407e-05	2.69	0.0662		2009-06-18 12:00:00	2.5	6.7123	3.41	5.8719	4.12	4.9834	4.18	4.1417	4	3.8082	3.77	3.4137	3.49
2013-03-03 12:00:00	1.51	1.794	2.21	1.8512	2.37	2.0011	2.07	2.837	1.68	3.3216	2.16	3.4831	2.24	1.9733	2.19	1.7676		2013-03-03 12:00:00	2.43	2.5065	1.18	1.7099	1.02	1.1866	1.32	0.6244	1.67	0.3426	1.91	0	2.38	-1.097e-05	2.87	0.068		2009-06-19 12:00:00	2.62	6.1614	3.47	5.8411	4.05	5.006	4.05	4.1582	3.91	3.8213	3.72	3.4271	3.48
2013-03-04 12:00:00	1.52	1.7614	2.24	1.8158	2.39	1.9656	2.08	2.1359	1.69	3.1443	2.16	3.4373	2.24	2.1468	2.2	1.7689		2013-03-04 12:00:00	3.05	5.3891	1.6	3.4415	1.39	2.2897	1.57	1.1127	1.79	0.5681	1.97	0.0608	2.46	-8.821e-06	2.99	0.0694		2009-06-20 12:00:00	2.63	5.3848	3.49	5.7739	4.02	5.0252	3.99	4.176	3.87	3.8311	3.7	3.4331	3.48
2013-03-05 12:00:00	1.53	1.7252	2.28	1.7717	2.43	1.9067	2.1	1.9617	1.7	2.5576	2.17	3.3099	2.25	2.4653	2.2	1.7701		2013-03-05 12:00:00	5.26	4.2304	3.16	3.6788	2.43	3.0839	2.18	2.0422	2.11	1.3759	2.17	0.6765	2.57	-4.768e-07	3.1	0.0706		2009-06-21 12:00:00	2.58	4.6571	3.45	5.6615	3.99	5.0364	3.96	4.1949	3.85	3.8435	3.71	3.4401	3.49
2013-03-06 12:00:00	1.53	1.7053	2.29	1.7477	2.46	1.8742	2.12	1.9163	1.71	1.9992	2.19	2.8983	2.26	2.4471	2.2	1.9069		2013-03-06 12:00:00	6.29	6.7348	4.05	4.8057	3.18	3.6332	2.77	2.3333	2.58	1.5289	2.56	0.7312	2.78	0	3.23	0.0711		2009-06-22 12:00:00	2.56	3.9731	3.42	5.5115	3.97	5.0386	3.93	4.2139	3.84	3.8573	3.72	3.4483	3.51
2013-03-07 12:00:00	1.52	1.6751	2.28	1.7137	2.47	1.8352	2.13	1.8756	1.72	1.9597	2.2	2.022	2.27	2.2556	2.21	1.9372		2013-03-07 12:00:00	6.52	7.6925	4.5	5.9851	3.76	4.7775	3.36	3.1827	3.11	2.1257	3	0.9749	3.05	0.0008214	3.39	0.0715		2009-06-23 12:00:00	2.56	3.3314	3.4	5.3294	3.95	5.0295	3.9	4.2315	3.83	3.8717	3.73	3.458	3.52
2013-03-08 12:00:00	1.52	1.6289	2.31	1.6594	2.5	1.7652	2.15	1.7852	1.73	1.8351	2.21	1.8589	2.28	1.9428	2.22	1.8918		2013-03-08 12:00:00	7.69	10.8212	5.49	7.9516	4.59	6.1683	4	4.1412	3.59	2.937	3.4	1.7953	3.33	0.983	3.58	0.4146		2009-06-24 12:00:00	2.55	2.7287	3.36	5.1209	3.94	5.0083	3.89	4.2466	3.84	3.8863	3.76	3.4687	3.55
2013-03-09 12:00:00	1.58	1.5618	2.36	1.5851	2.57	1.6792	2.18	1.691	1.75	1.7311	2.23	1.748	2.29	1.8232	2.23	1.7946		2013-03-09 12:00:00	10.31	9.0108	7.36	8.0615	5.92	7.0848	4.9	5.3787	4.22	4.1219	3.9	2.7838	3.65	1.7352	3.8	0.819		2009-06-25 12:00:00	2.51	2.1632	3.29	4.8898	3.93	4.9742	3.9	4.2587	3.87	3.9008	3.79	3.4802	3.59
2013-03-10 12:00:00	1.52	1.5046	2.25	1.5233	2.54	1.61	2.2	1.6178	1.77	1.6533	2.26	1.6674	2.31	1.7378	2.24	1.7165		2013-03-10 12:00:00	8.97	7.8243	7.96	7.2785	7.15	6.672	6.08	5.5125	5.13	4.5517	4.6	3.3811	4.05	2.3504	4.05	1.2121		2009-06-26 12:00:00	2.42	1.857	3.16	4.4242	3.88	4.9202	3.89	4.2657	3.89	3.9143	3.81	3.4921	3.62
2013-03-11 12:00:00	1.5	1.5689	2.23	1.5662	2.53	1.6342	2.19	1.6236	1.78	1.6429	2.27	1.6433	2.33	1.6951	2.25	1.6634		2013-03-11 12:00:00	8.28	5.8184	7.09	6.0564	6.61	5.9231	6.06	5.2701	5.53	4.5818	5.12	3.6207	4.51	2.704	4.36	1.5175		2009-06-27 12:00:00	2.36	1.8488	3.03	3.722	3.78	4.8177	3.83	4.2633	3.86	3.9249	3.8	3.5033	3.64
2013-03-12 12:00:00	1.48	1.6171	2.2	1.6131	2.51	1.6807	2.19	1.6661	1.77	1.681	2.28	1.6755	2.34	1.718	2.26	1.6708		2013-03-12 12:00:00	7.62	7.3908	6.57	6.3295	6.24	5.6718	5.95	4.8938	5.66	4.3301	5.38	3.5954	4.87	2.8557	4.66	1.7342		2009-06-28 12:00:00	2.41	1.8388	3.04	3.0813	3.73	4.6727	3.77	4.2501	3.82	3.9317	3.77	3.5123	3.64
2013-03-13 12:00:00	1.46	1.6414	2.18	1.637	2.51	1.7047	2.19	1.6887	1.77	1.7022	2.28	1.6947	2.35	1.7341	2.27	1.6807		2013-03-13 12:00:00	7.4	7.8108	6.47	6.9034	6.17	6.2176	5.92	5.2454	5.69	4.5428	5.49	3.7181	5.11	2.9561	4.93	1.8785		2009-06-29 12:00:00	2.47	1.8281	3.08	2.4814	3.74	4.4983	3.76	4.2303	3.8	3.9373	3.76	3.5197	3.64
2013-03-14 12:00:00	1.46	1.6569	2.2	1.6522	2.54	1.7202	2.19	1.7034	1.78	1.7163	2.28	1.7077	2.35	1.7455	2.28	1.6888		2013-03-14 12:00:00	8.47	9.2763	6.6	7.8334	6.1	6.8604	5.88	5.6536	5.72	4.8492	5.57	3.9488	5.29	3.1355	5.15	2.0312		2009-06-30 12:00:00	2.44	1.7893	3.06	1.9997	3.73	4.2421	3.77	4.2027	3.84	3.9427	3.78	3.5271	3.65
2013-03-15 12:00:00	1.45	1.6678	2.22	1.663	2.56	1.7312	2.21	1.714	1.79	1.7264	2.29	1.7172	2.36	1.7542	2.29	1.6954		2013-03-15 12:00:00	9.84	9.9683	7.52	8.6503	6.76	7.6685	6.29	6.3178	5.94	5.378	5.73	4.3256	5.44	3.3982	5.33	2.2134		2009-07-01 12:00:00	2.39	1.7506	3	1.9587	3.71	3.5778	3.79	4.1437	3.89	3.9457	3.81	3.5352	3.67
2013-03-16 12:00:00	1.47	1.676	2.21	1.6712	2.58	1.7396	2.22	1.722	1.8	1.7342	2.31	1.7246	2.37	1.761	2.29	1.7008		2013-03-16 12:00:00	10.62	11.3341	8.6	9.663	7.73	8.4823	6.99	6.9492	6.39	5.9101	6.05	4.7539	5.64	3.7331	5.5	2.4378		2009-07-02 12:00:00	2.29	1.7469	2.87	1.9496	3.63	2.9	3.79	4.0378	3.91	3.9422	3.82	3.543	3.69
2013-03-17 12:00:00	1.46	1.6827	2.2	1.6776	2.59	1.7462	2.24	1.7284	1.81	1.7404	2.32	1.7304	2.38	1.7665	2.3	1.7054		2013-03-17 12:00:00	12.22	9.06	9.93	8.9498	8.71	8.5268	7.69	7.4406	6.93	6.4745	6.49	5.2448	5.92	4.1204	5.7	2.6946		2009-07-03 12:00:00	2.31	1.7431	2.81	1.9433	3.55	2.2772	3.75	3.8881	3.89	3.9273	3.79	3.5486	3.7
2013-03-18 12:00:00	1.44	1.688	2.18	1.683	2.58	1.7516	2.24	1.7336	1.82	1.7455	2.34	1.7353	2.39	1.7711	2.31	1.7092		2013-03-18 12:00:00	10.3	8.9304	8.82	8.4042	8.39	7.9247	7.88	7.0912	7.34	6.3722	6.91	5.3817	6.24	4.3926	5.93	2.9471		2009-07-04 12:00:00	2.34	1.7505	2.81	1.9235	3.51	1.9435	3.74	3.5778	3.87	3.8982	3.76	3.5502	3.68
2013-03-19 12:00:00	1.42	1.6925	2.17	1.6874	2.57	1.7561	2.24	1.738	1.82	1.7498	2.34	1.7394	2.4	1.775	2.32	1.7125		2013-03-19 12:00:00	10.19	9.6235	8.81	8.7055	8.39	8.0226	7.95	7.0607	7.5	6.335	7.14	5.4113	6.52	4.503	6.17	3.1206		2009-07-05 12:00:00	2.42	1.7005	2.88	1.8821	3.51	1.9161	3.75	3.0763	3.88	3.8389	3.74	3.5475	3.68
2013-03-20 12:00:00	1.4	1.6962	2.17	1.6911	2.58	1.76	2.25	1.7418	1.82	1.7535	2.35	1.743	2.41	1.7784	2.33	1.7154		2013-03-20 12:00:00	10.88	10.6407	8.99	9.4176	8.42	8.5361	7.99	7.3611	7.61	6.5316	7.3	5.5467	6.74	4.6177	6.39	3.2582		2009-07-06 12:00:00	2.39	1.6775	2.84	1.8551	3.49	1.8923	3.79	2.4656	3.91	3.7436	3.76	3.5392	3.68
2013-03-21 12:00:00	1.4	1.6995	2.16	1.6943	2.58	1.7633	2.25	1.745	1.83	1.7567	2.35	1.746	2.42	1.7814	2.34	1.718		2013-03-21 12:00:00	11.34	10.8365	9.27	9.8316	8.67	9.0173	8.21	7.7998	7.8	6.8962	7.48	5.8138	6.93	4.8102	6.59	3.4122		2009-07-07 12:00:00	2.37	4.1073	2.67	2.0695	3.39	1.9927	3.77	2.0637	3.92	3.6133	3.78	3.5235	3.69
2013-03-22 12:00:00	1.44	1.7022	2.17	1.6972	2.59	1.7662	2.26	1.7479	1.84	1.7595	2.36	1.7488	2.43	1.784	2.35	1.7203		2013-03-22 12:00:00	11.73	13.134	9.76	11.1724	9.13	9.8594	8.58	8.2793	8.07	7.2479	7.71	6.0954	7.13	5.0456	6.78	3.5944		2009-07-08 12:00:00	2.9	6.8693	2.83	2.4068	3.4	2.0247	3.74	2.1615	3.87	3.4939	3.72	3.4987	3.68
2013-03-23 12:00:00	1.41	1.7048	2.16	1.6996	2.61	1.7688	2.28	1.7503	1.85	1.7619	2.37	1.7511	2.44	1.7864	2.35	1.7224		2013-03-23 12:00:00	13.44	11.6531	11.01	11.0612	9.96	10.3575	9.09	9.0095	8.41	7.9187	7.99	6.5879	7.35	5.3795	6.97	3.8086		2009-07-09 12:00:00	3.09	7.4142	2.93	2.7608	3.43	2.1026	3.79	2.247	3.9	3.402	3.72	3.4685	3.67
2013-03-24 12:00:00	1.4	1.7071	2.14	1.7018	2.59	1.771	2.28	1.7526	1.86	1.7641	2.39	1.7532	2.45	1.7884	2.36	1.7242		2013-03-24 12:00:00	12.71	10.5168	10.83	10.2187	10.18	9.7882	9.5	8.8513	8.85	8.0023	8.38	6.8371	7.62	5.6918	7.17	4.0562		2009-07-10 12:00:00	2.92	7.9507	2.92	3.0879	3.4	2.2035	3.8	2.3235	3.93	3.3334	3.75	3.4377	3.68
2013-03-25 12:00:00	1.38	1.7091	2.12	1.7038	2.58	1.7731	2.28	1.7546	1.86	1.7661	2.39	1.7551	2.46	1.7903	2.37	1.7258		2013-03-25 12:00:00	12.05	10.8745	10.61	10.1252	10.15	9.5231	9.62	8.5978	9.08	7.8499	8.65	6.843	7.89	5.8256	7.39	4.2453		2009-07-11 12:00:00	2.88	8.4792	3.05	3.4022	3.43	2.3193	3.82	2.3901	3.94	3.2805	3.74	3.4079	3.69
2013-03-26 12:00:00	1.38	1.7108	2.09	1.7056	2.56	1.7749	2.28	1.7564	1.86	1.7679	2.4	1.7569	2.47	1.7919	2.38	1.7273		2013-03-26 12:00:00	12.49	11.3152	10.77	10.4204	10.18	9.7163	9.67	8.6794	9.2	7.8885	8.82	6.883	8.11	5.8951	7.62	4.3739		2009-07-12 12:00:00	2.65	9.003	3	3.6984	3.41	2.4458	3.84	2.4541	3.97	3.2412	3.77	3.3799	3.71
2013-03-27 12:00:00	1.36	1.7125	2.11	1.7072	2.56	1.7766	2.28	1.758	1.86	1.7694	2.4	1.7584	2.47	1.7934	2.39	1.7286		2013-03-27 12:00:00	12.51	10.948	10.51	10.3516	10.01	9.786	9.65	8.8147	9.29	8.0245	8.96	6.9997	8.3	5.999	7.81	4.4941		2009-07-13 12:00:00	2.66	9.5251	3.04	3.9906	3.42	2.5772	3.84	2.5101	3.97	3.21	3.77	3.3537	3.72
2013-03-28 12:00:00	1.39	1.7138	2.12	1.7087	2.56	1.7781	2.28	1.7594	1.86	1.7709	2.41	1.7598	2.48	1.7948	2.39	1.7298		2013-03-28 12:00:00	12.22	13.3943	10.64	11.5861	10.24	10.4026	9.84	9.0233	9.42	8.1253	9.08	7.0897	8.46	6.1045	7.98	4.6176		2009-07-14 12:00:00	2.6	10.0368	3.03	4.273	3.43	2.7171	3.87	2.5683	4	3.1874	3.79	3.3293	3.73
2013-03-29 12:00:00	1.39	1.7151	2.13	1.7099	2.58	1.7794	2.29	1.7607	1.88	1.7722	2.41	1.7611	2.48	1.7961	2.4	1.7309		2013-03-29 12:00:00	13.7	13.3205	11.41	12.1982	10.62	11.248	10.04	9.7925	9.57	8.72	9.23	7.4624	8.61	6.3182	8.15	4.7607		2009-07-15 12:00:00	2.52	10.5439	2.99	4.5497	3.44	2.8595	3.91	2.6256	4.04	3.1717	3.82	3.3075	3.75
2013-03-30 12:00:00	1.4	1.7162	2.1	1.7111	2.56	1.7806	2.3	1.7619	1.89	1.7734	2.43	1.7622	2.49	1.7972	2.4	1.7319		2013-03-30 12:00:00	13.81	14.3042	11.99	12.8299	11.23	11.7246	10.52	10.2014	9.9	9.1115	9.48	7.8186	8.78	6.6188	8.31	4.9636		2009-07-16 12:00:00	2.44	9.3254	2.76	4.7843	3.32	2.9954	3.87	2.6808	4.03	3.1616	3.84	3.2882	3.77
2013-03-31 12:00:00	1.4	1.7173	2.12	1.7121	2.57	1.7817	2.31	1.763	1.89	1.7744	2.44	1.7632	2.5	1.7982	2.41	1.7328		2013-03-31 12:00:00	14.89	14.9904	12.28	13.5257	11.38	12.3869	10.71	10.7646	10.16	9.5921	9.74	8.2065	9	6.9297	8.48	5.1855		2009-07-17 12:00:00	2.93	6.3752	2.94	4.8853	3.35	3.1279	3.82	2.7231	3.97	3.1476	3.78	3.2677	3.76
2013-04-01 12:00:00	1.39	1.7182	2.13	1.7131	2.58	1.7826	2.32	1.7639	1.9	1.7754	2.45	1.7642	2.51	1.7991	2.42	1.7336		2013-04-01 12:00:00	15.82	15.612	13.22	14.133	12.16	12.9713	11.26	11.297	10.52	10.0749	10.03	8.6182	9.22	7.2701	8.66	5.4276		2009-07-18 12:00:00	2.7	2.4182	2.86	4.704	3.31	3.2474	3.83	2.7793	4	3.1414	3.79	3.247	3.75
2013-04-02 12:00:00	1.38	1.719	2.12	1.7139	2.58	1.7835	2.32	1.7648	1.91	1.7762	2.46	1.765	2.52	1.7999	2.43	1.7344		2013-04-02 12:00:00	16.39	16.3192	13.65	14.7685	12.61	13.5562	11.71	11.8168	10.94	10.5473	10.39	9.0297	9.47	7.6206	8.86	5.6843		2009-07-19 12:00:00	2.74	1.4843	3	1.781	3.35	3.0887	3.83	2.8275	3.99	3.139	3.77	3.2289	3.75
2013-04-03 12:00:00	1.36	1.72	2.12	1.7147	2.58	1.7843	2.32	1.7655	1.92	1.7769	2.47	1.7657	2.54	1.8006	2.44	1.735		2013-04-03 12:00:00	16.88	12.5628	14.11	13.0413	13.06	12.9009	12.13	11.929	11.32	10.8913	10.74	9.4167	9.75	7.9749	9.07	5.9507		2009-07-20 12:00:00	2.66	1.2538	3.01	1.4236	3.37	1.499	3.87	1.5942	4.02	2.5851	3.79	3.2069	3.76
2013-04-04 12:00:00	1.36	1.721	2.06	1.7155	2.53	1.7851	2.31	1.7662	1.92	1.7776	2.48	1.7663	2.55	1.8012	2.45	1.7356		2013-04-04 12:00:00	14.14	8.1438	13.49	9.7933	13.16	10.5079	12.45	10.6075	11.67	10.1919	11.07	9.226	10.02	8.0927	9.3	6.167		2009-07-21 12:00:00	2.56	1.1359	3	1.266	3.39	1.2969	3.9	1.3159	4.05	1.5159	3.82	1.5723	3.78
2013-04-05 12:00:00	1.39	1.7217	1.96	1.7162	2.45	1.7859	2.28	1.7669	1.91	1.7783	2.48	1.767	2.55	1.8018	2.46	1.7361		2013-04-05 12:00:00	10.6	9.1355	11.44	9.0428	11.93	9.04	11.89	9.0468	11.59	8.9122	11.19	8.4552	10.27	7.7727	9.53	6.1968		2009-07-22 12:00:00	2.49	1.0571	2.94	1.1667	3.37	1.2008	3.9	1.1983	4.06	1.3645	3.84	1.3768	3.81
2013-04-06 12:00:00	1.35	1.7222	2	1.7169	2.44	1.7865	2.25	1.7676	1.89	1.7789	2.45	1.7676	2.55	1.8024	2.46	1.7366		2013-04-06 12:00:00	10.83	10.7861	9.95	9.9183	10.3	9.3904	10.75	8.8322	11	8.4592	10.91	7.9494	10.35	7.354	9.71	6.0704		2009-07-23 12:00:00	2.49	0.9705	2.95	1.0665	3.37	1.094	3.9	1.0877	4.06	1.2382	3.84	1.2216	3.82
2013-04-07 12:00:00	1.39	1.7226	2.06	1.7174	2.47	1.7871	2.25	1.7682	1.88	1.7795	2.44	1.7682	2.54	1.8029	2.46	1.737		2013-04-07 12:00:00	12.5	12.5979	10.62	11.2287	10.39	10.3236	10.5	9.2765	10.59	8.6168	10.55	7.8805	10.26	7.1713	9.8	5.9708		2009-07-24 12:00:00	2.44	0.8807	2.91	0.9655	3.36	0.9798	3.91	0.976	4.07	1.1101	3.85	1.1035	3.83
2013-04-08 12:00:00	1.36	1.7231	2.05	1.7178	2.48	1.7875	2.27	1.7687	1.89	1.78	2.45	1.7687	2.54	1.8034	2.46	1.7375		2013-04-08 12:00:00	13.63	12.2503	12.02	11.5421	11.41	10.8989	10.98	9.8578	10.67	9.069	10.49	8.1225	10.18	7.2434	9.82	5.9774		2009-07-25 12:00:00	2.31	0.7387	2.76	0.8083	3.29	0.9156	3.89	0.9569	4.08	1.0718	3.87	1.0717	3.85
2013-04-09 12:00:00	1.31	1.7237	2.02	1.7183	2.47	1.788	2.26	1.7691	1.89	1.7804	2.46	1.7691	2.55	1.8038	2.47	1.7378		2013-04-09 12:00:00	13.38	10.9159	11.87	10.8321	11.46	10.5638	11.15	9.8642	10.86	9.2076	10.64	8.2987	10.21	7.3994	9.85	6.0674		2009-07-26 12:00:00	2.4	0.7798	2.82	0.8837	3.28	0.8717	3.85	0.8821	4.03	0.9507	3.84	0.9344	3.85
2013-04-10 12:00:00	1.31	1.724	2.03	1.7187	2.45	1.7884	2.25	1.7695	1.89	1.7808	2.45	1.7695	2.55	1.8042	2.47	1.7382		2013-04-10 12:00:00	12.78	13.177	11.13	11.7285	11.02	10.8026	11	9.7608	10.89	9.0811	10.71	8.2643	10.28	7.4528	9.91	6.1506		2009-07-27 12:00:00	2.39	0.4228	2.82	0.4572	3.27	0.5773	3.85	0.8526	4.03	1.1206	3.83	1.0883	3.85
2013-04-11 12:00:00	1.32	1.7242	2.06	1.719	2.47	1.7888	2.26	1.7699	1.88	1.7812	2.44	1.7698	2.55	1.8046	2.47	1.7385		2013-04-11 12:00:00	14.6	14.9709	12.01	13.2394	11.39	12.0298	11.1	10.5328	10.88	9.5633	10.7	8.5068	10.33	7.5574	9.97	6.2195		2009-07-28 12:00:00	2.38	0.2876	2.8	0.4817	3.25	0.5129	3.85	0.7727	4.03	1.1202	3.84	1.0795	3.85
2013-04-12 12:00:00	1.32	1.7244	2.07	1.7193	2.49	1.7891	2.26	1.7702	1.89	1.7816	2.44	1.7702	2.55	1.8049	2.47	1.7388		2013-04-12 12:00:00	15.87	16.2638	13.07	14.4929	12.18	13.1859	11.59	11.4562	11.13	10.2886	10.84	8.9963	10.39	7.8536	10.03	6.3643		2009-07-29 12:00:00	2.36	0.5449	2.78	0.6084	3.24	0.6527	3.85	0.6803	4.04	0.7691	3.84	0.8364	3.86
2013-04-13 12:00:00	1.31	1.7247	2.08	1.7195	2.49	1.7893	2.28	1.7705	1.9	1.7818	2.45	1.7704	2.56	1.8052	2.48	1.739		2013-04-13 12:00:00	16.87	16.3129	14.04	14.9943	12.99	13.8918	12.18	12.2254	11.54	11.0005	11.14	9.5632	10.52	8.2664	10.11	6.5911		2009-07-30 12:00:00	2.34	-0.02	2.73	0.0209	3.21	0.8219	3.85	0.9003	4.05	1.0124	3.85	1.0291	3.87
2013-04-14 12:00:00	1.31	1.725	2.08	1.7198	2.51	1.7896	2.29	1.7707	1.91	1.7821	2.46	1.7707	2.57	1.8054	2.48	1.7393		2013-04-14 12:00:00	17.45	16.2409	14.57	15.1104	13.51	14.138	12.66	12.6142	11.96	11.4469	11.49	10.0112	10.73	8.6702	10.23	6.8564		2009-07-31 12:00:00	2.23	0.3913	2.62	0.4574	3.14	0.5767	3.82	0.7396	4.04	0.8805	3.85	0.874	3.88
2013-04-15 12:00:00	1.31	1.7251	2.09	1.72	2.51	1.7898	2.29	1.7709	1.92	1.7823	2.47	1.7709	2.58	1.8057	2.49	1.7395		2013-04-15 12:00:00	17.62	18.0103	14.93	16.1319	13.93	14.7779	13.08	13.0112	12.34	11.7842	11.82	10.3417	10.96	8.9944	10.38	7.1077		2009-08-01 12:00:00	2.4	0.386	2.7	0.4285	3.12	0.7861	3.77	0.8002	3.98	0.8795	3.81	0.8694	3.87
2013-04-16 12:00:00	1.35	1.7251	2.11	1.7202	2.52	1.79	2.31	1.7712	1.93	1.7825	2.49	1.7711	2.59	1.8059	2.49	1.7397		2013-04-16 12:00:00	18.99	20.5859	15.89	18.0353	14.6	16.235	13.55	13.9774	12.71	12.4864	12.15	10.8345	11.2	9.3495	10.56	7.3537		2009-08-02 12:00:00	2.34	0.5095	2.6	0.5791	3.09	0.5598	3.77	0.5583	3.99	0.8141	3.82	0.8138	3.86
2013-04-17 12:00:00	1.33	1.7252	2.1	1.7202	2.54	1.7901	2.32	1.7713	1.94	1.7827	2.51	1.7713	2.61	1.8061	2.5	1.7399		2013-04-17 12:00:00	20.4	20.6215	17	18.8496	15.48	17.3646	14.2	15.1275	13.19	13.4898	12.54	11.5829	11.47	9.8678	10.75	7.6607		2009-08-03 12:00:00	2.75	0.4721	2.71	0.5144	3.08	0.5558	3.72	0.5913	3.94	0.8061	3.79	0.8134	3.85
2013-04-18 12:00:00	1.37	1.7258	2.1	1.7204	2.54	1.7902	2.33	1.7713	1.96	1.7827	2.52	1.7713	2.62	1.8062	2.51	1.74		2013-04-18 12:00:00	21.38	15.5396	17.81	16.3251	16.24	16.2711	14.88	15.1802	13.77	13.9479	13.03	12.1637	11.79	10.4174	10.97	8.0308		2009-08-04 12:00:00	2.72	-0.3757	2.81	-0.0828	3.12	0.3913	3.74	0.8655	3.96	1.1136	3.79	1.1034	3.85
2013-04-19 12:00:00	1.37	1.7259	2.07	1.7207	2.5	1.7905	2.31	1.7715	1.96	1.7829	2.53	1.7714	2.63	1.8062	2.52	1.7401		2013-04-19 12:00:00	19.37	16.7412	16.83	15.7762	15.86	15.0715	14.96	14.0628	14.14	13.2088	13.46	11.9481	12.16	10.584	11.23	8.3168		2009-08-05 12:00:00	2.57	0.0558	2.83	0.6633	3.13	0.6671	3.75	0.7375	3.98	0.8554	3.81	0.8476	3.87
2013-04-20 12:00:00	1.35	1.726	2.03	1.7208	2.46	1.7906	2.29	1.7717	1.95	1.7831	2.53	1.7716	2.65	1.8064	2.54	1.7402		2013-04-20 12:00:00	17.64	18.0208	15.89	16.6155	15.31	15.5756	14.76	14.1649	14.22	13.1335	13.68	11.8353	12.47	10.5356	11.48	8.4334		2009-08-06 12:00:00	2.53	0.3095	2.82	0.5051	3.12	0.6391	3.75	0.758	3.99	0.8388	3.82	0.849	3.88
2013-04-21 12:00:00	1.35	1.726	2.04	1.7209	2.47	1.7907	2.3	1.7719	1.95	1.7832	2.53	1.7718	2.66	1.8065	2.55	1.7403		2013-04-21 12:00:00	19.03	19.3135	16.6	17.631	15.58	16.3735	14.78	14.6692	14.15	13.4581	13.65	12.009	12.62	10.624	11.71	8.542		2009-08-07 12:00:00	2.38	0.5442	2.68	0.6088	3.07	0.688	3.73	0.6917	3.99	0.7682	3.83	0.7481	3.88
2013-04-22 12:00:00	1.36	1.726	2.07	1.721	2.48	1.7908	2.3	1.772	1.95	1.7833	2.53	1.7719	2.66	1.8067	2.55	1.7404		2013-04-22 12:00:00	19.84	21.008	17.07	18.9406	15.93	17.4178	15.03	15.3994	14.31	13.9996	13.78	12.3744	12.75	10.8627	11.87	8.7101		2009-08-08 12:00:00	2.37	-0.1779	2.65	0.4088	3.03	0.5866	3.68	0.8093	3.95	0.897	3.8	0.8917	3.85
2013-04-23 12:00:00	1.35	1.726	2.08	1.721	2.5	1.7909	2.32	1.772	1.96	1.7834	2.54	1.772	2.67	1.8068	2.56	1.7405		2013-04-23 12:00:00	21.09	20.9386	18.16	19.4394	16.75	18.1582	15.56	16.1834	14.63	14.6974	14.01	12.905	12.91	11.2381	12.03	8.9476		2009-08-09 12:00:00	2.44	-0.3051	2.73	0.4449	3.04	0.4985	3.64	0.7407	3.91	0.9038	3.77	0.892	3.75
2013-04-24 12:00:00	1.31	1.7262	2.06	1.721	2.49	1.7909	2.32	1.7721	1.97	1.7835	2.55	1.772	2.68	1.8068	2.57	1.7406		2013-04-24 12:00:00	21.01	20.3942	18.21	19.2684	17.04	18.2255	15.96	16.4872	15.03	15.0981	14.35	13.3304	13.13	11.634	12.2	9.2321		2009-08-10 12:00:00	2.41	-0.1078	2.75	0.0909	3.05	0.5224	3.64	0.6083	3.91	1.062	3.76	1.0327	3.69
2013-04-25 12:00:00	1.3	1.7261	2.06	1.7211	2.49	1.791	2.31	1.7722	1.97	1.7835	2.57	1.7721	2.69	1.8069	2.58	1.7407		2013-04-25 12:00:00	21.33	21.9056	18.24	20.0271	17.1	18.6211	16.13	16.6994	15.29	15.3017	14.63	13.5857	13.37	11.9298	12.39	9.4979		2009-08-11 12:00:00	2.37	-0.4091	2.75	0.3834	3.06	0.7431	3.65	0.7804	3.92	0.8876	3.77	0.8624	3.63
2013-04-26 12:00:00	1.29	1.726	2.08	1.7211	2.5	1.791	2.32	1.7722	1.98	1.7836	2.58	1.7722	2.7	1.807	2.59	1.7407		2013-04-26 12:00:00	22.82	23.2866	19	21.1952	17.55	19.6017	16.43	17.4067	15.52	15.8384	14.86	13.9786	13.6	12.2316	12.59	9.7424		2009-08-12 12:00:00	2.34	-0.2574	2.74	-0.103	3.06	0.2989	3.65	0.7656	3.93	1.1162	3.78	1.0708	3.57
2013-04-27 12:00:00	1.29	1.7261	2.09	1.7211	2.51	1.791	2.33	1.7722	1.99	1.7836	2.59	1.7722	2.71	1.8071	2.6	1.7408		2013-04-27 12:00:00	23.67	22.8004	20.01	21.3895	18.39	20.1191	17.03	18.0684	15.93	16.4739	15.17	14.5001	13.83	12.6335	12.79	10.0234		2009-08-13 12:00:00	2.25	-0.2591	2.64	0.1035	3.03	0.7302	3.64	0.8865	3.94	1.0636	3.79	0.8752	3.52
2013-04-28 12:00:00	1.33	1.7262	2.07	1.7212	2.51	1.791	2.34	1.7722	2	1.7836	2.61	1.7722	2.73	1.8071	2.61	1.7408		2013-04-28 12:00:00	24	22.9699	20.79	21.4871	19.17	20.2325	17.66	18.2913	16.43	16.7804	15.59	14.8664	14.1	13.0121	13	10.3273		2009-08-14 12:00:00	2.35	0.2441	2.62	0.2929	2.98	0.5226	3.59	0.5748	3.9	0.8548	3.76	0.8409	3.48
2013-04-29 12:00:00	1.32	1.7261	2.04	1.7212	2.49	1.7911	2.33	1.7723	2.01	1.7837	2.62	1.7723	2.74	1.8071	2.62	1.7409		2013-04-29 12:00:00	23.32	24.1759	20.95	22.2428	19.56	20.7474	18.11	18.6377	16.88	17.0801	16	15.1634	14.42	13.315	13.23	10.6038		2009-08-15 12:00:00	2.31	-0.254	2.62	-0.2086	2.97	0.1605	3.58	0.9288	3.88	1.0314	3.73	1.0621	3.41
2013-04-30 12:00:00	1.37	1.7262	2.07	1.7212	2.5	1.7911	2.33	1.7723	2.01	1.7837	2.63	1.7723	2.76	1.8072	2.63	1.7409		2013-04-30 12:00:00	24.08	23.8159	20.83	22.4117	19.37	21.1565	18.12	19.1361	17.09	17.5513	16.29	15.5588	14.73	13.6417	13.49	10.8719		2009-08-16 12:00:00	2.36	0.4299	2.63	0.5342	2.95	0.5446	3.55	0.5938	3.86	0.7702	3.71	0.7558	3.37
2013-05-01 12:00:00	1.38	1.726	2.05	1.7212	2.49	1.7911	2.33	1.7723	2.02	1.7837	2.65	1.7723	2.77	1.8072	2.64	1.7409		2013-05-01 12:00:00	24.03	25.3449	21.57	23.2472	20.07	21.6546	18.6	19.4533	17.4	17.8426	16.55	15.8661	14.98	13.9567	13.73	11.1477		2009-08-17 12:00:00	2.46	-0.0519	2.55	0.4377	2.91	0.652	3.54	0.7219	3.86	0.8254	3.73	0.8032	3.34
2013-05-02 12:00:00	1.35	1.726	2.06	1.7211	2.49	1.7911	2.33	1.7723	2.02	1.7837	2.66	1.7723	2.78	1.8072	2.65	1.741		2013-05-02 12:00:00	24.3	25.3936	21.64	23.7139	20.18	22.2822	18.81	20.0761	17.68	18.3865	16.85	16.2961	15.25	14.2968	13.96	11.4211		2009-08-18 12:00:00	9.69	5.7013	2.7	1.5951	2.89	1.3731	3.49	1.2117	3.8	1.2257	3.68	1.1125	3.31
2013-05-03 12:00:00	1.32	1.7261	2.06	1.7211	2.49	1.791	2.32	1.7723	2.02	1.7837	2.67	1.7723	2.79	1.8072	2.66	1.741		2013-05-03 12:00:00	24.88	25.3365	21.66	23.8068	20.21	22.4809	18.95	20.3929	17.9	18.755	17.09	16.6773	15.5	14.6589	14.19	11.7154		2009-08-19 12:00:00	10.34	10.1004	3.08	1.8002	2.98	1.5773	3.49	1.4045	3.77	1.4285	3.64	1.3007	3.26
2013-05-04 12:00:00	1.32	1.7261	2.06	1.7211	2.48	1.791	2.32	1.7723	2.02	1.7837	2.67	1.7723	2.8	1.8072	2.67	1.741		2013-05-04 12:00:00	25.19	25.5934	22.03	24.0053	20.58	22.6677	19.26	20.6108	18.15	19.0071	17.32	16.9658	15.73	14.9662	14.41	11.9979		2009-08-20 12:00:00	10.02	4.1424	3.2	1.8326	2.98	1.6366	3.47	1.4713	3.77	1.5052	3.65	1.3758	3.25
2013-05-05 12:00:00	1.34	1.7259	2.05	1.7211	2.48	1.7911	2.32	1.7723	2.02	1.7838	2.69	1.7723	2.82	1.8072	2.68	1.741		2013-05-05 12:00:00	25.1	27.3141	22.41	25.055	21	23.3491	19.61	21.0141	18.43	19.3165	17.58	17.2441	15.96	15.2384	14.63	12.2582		2009-08-21 12:00:00	10.08	1.0638	3.49	1.1714	3.07	1.1763	3.49	1.1569	3.77	1.2719	3.64	1.2303	3.23
2013-05-06 12:00:00	1.36	1.7261	2.06	1.721	2.49	1.7909	2.32	1.7722	2.03	1.7837	2.71	1.7723	2.83	1.8073	2.69	1.7411		2013-05-06 12:00:00	26.61	25.2123	23.19	24.4073	21.42	23.4226	19.89	21.4906	18.69	19.8414	17.84	17.684	16.2	15.5808	14.84	12.5278		2009-08-22 12:00:00	10.09	0.2858	3.75	0.5678	3.13	0.9104	3.51	0.8996	3.78	1.0195	3.64	1.0076	3.23
2013-05-07 12:00:00	1.37	4.2434	2.05	1.9436	2.47	1.9469	2.32	1.8769	2.04	1.8548	2.72	1.8194	2.84	1.8309	2.7	1.7502		2013-05-07 12:00:00	25.71	17.107	23.13	18.92	21.72	20.0978	20.27	20.1757	19.04	19.3911	18.14	17.7159	16.44	15.8262	15.05	12.7994		2009-08-23 12:00:00	9.73	0.6283	3.98	0.6802	3.19	0.7125	3.54	0.7251	3.82	0.8035	3.67	0.7847	3.24
2013-05-08 12:00:00	4.25	4.2688	2.19	2.2366	2.4	2.017	2.27	1.9535	2.02	1.9313	2.71	1.8907	2.85	1.8933	2.7	1.7943		2013-05-08 12:00:00	21.86	17.4445	20.5	17.5296	20.08	17.5977	19.58	17.5921	19.01	17.3333	18.33	16.5504	16.72	15.4146	15.29	12.8711		2009-08-24 12:00:00	8.82	-0.2689	3.9	0.5842	3.1	0.6092	3.48	0.8493	3.79	0.9585	3.67	0.9898	3.24
2013-05-09 12:00:00	6.64	1.4643	2.46	1.5382	2.37	1.6883	2.22	1.7545	1.98	1.8329	2.68	1.8585	2.85	1.91	2.7	1.8205		2013-05-09 12:00:00	19.19	20.0481	18.04	18.3979	18.12	17.6388	18.4	16.9347	18.51	16.3871	18.15	15.5919	16.86	14.646	15.49	12.5803		2009-08-25 12:00:00	8.87	0.7179	4.15	0.7892	3.11	0.8345	3.42	0.8167	3.72	0.9364	3.61	0.9293	3.21
2013-05-10 12:00:00	5.42	1.1653	2.78	1.1951	2.44	1.3061	2.22	1.3329	1.96	1.4109	2.66	1.4323	2.84	1.5349	2.71	1.5634		2013-05-10 12:00:00	20.85	23.0236	18.49	20.1372	17.86	18.5573	17.78	17.1178	17.8	16.173	17.58	15.1658	16.71	14.1569	15.59	12.2584		2009-08-26 12:00:00	9.12	0.697	4.56	0.7952	3.23	0.8615	3.46	0.926	3.71	1.0454	3.59	1.0233	3.2
2013-05-11 12:00:00	4.41	0.634	3.06	0.8499	2.52	1.1701	2.24	1.2107	1.97	1.3078	2.65	1.366	2.83	1.3872	2.7	1.3544		2013-05-11 12:00:00	23.23	24.3999	20.04	22.0003	18.65	19.8531	17.98	17.6936	17.65	16.4588	17.33	15.1588	16.53	13.9681	15.59	12.0794		2009-08-27 12:00:00	8.96	0.5149	4.76	0.7206	3.27	1.1483	3.49	1.0948	3.74	1.1898	3.62	1.0724	3.21
2013-05-12 12:00:00	3.59	0.4735	3.3	0.5501	2.6	0.9594	2.26	1.0799	1.98	1.1515	2.66	1.1901	2.83	1.2647	2.7	1.2586		2013-05-12 12:00:00	24.44	25.6003	21.1	23.0651	19.49	20.782	18.5	18.2812	17.87	16.8209	17.39	15.3002	16.47	13.9695	15.56	12.0193		2009-08-28 12:00:00	8.51	0.9034	4.9	1.005	3.3	0.9951	3.5	0.9817	3.75	1.1095	3.64	1.0767	3.22
2013-05-13 12:00:00	2.97	0.3746	3.47	0.5892	2.68	1.0093	2.3	1.016	1.99	1.0959	2.68	1.1027	2.83	1.1668	2.71	1.1582		2013-05-13 12:00:00	25.55	26.1742	22.38	23.7913	20.56	21.6067	19.21	19.0659	18.27	17.2311	17.64	15.5531	16.52	14.0784	15.58	12.0201		2009-08-29 12:00:00	8.48	0.9105	5.21	1.0029	3.37	1.0413	3.52	1.0446	3.75	1.2107	3.64	1.1299	3.22
2013-05-14 12:00:00	2.5	0.2214	3.57	0.5927	2.73	0.7639	2.32	0.7764	2.01	1.0795	2.7	1.1123	2.84	1.1657	2.71	1.1532		2013-05-14 12:00:00	25.78	24.1192	22.9	23.3248	21.2	21.5443	19.79	19.2435	18.73	17.6304	18	15.9515	16.69	14.3809	15.65	12.1712		2009-08-30 12:00:00	8.27	0.9482	5.46	1.077	3.43	1.0642	3.55	1.1027	3.77	1.181	3.65	1.1652	3.23
2013-05-15 12:00:00	2.28	0.6959	3.38	0.7048	2.7	0.8464	2.31	0.8597	2.02	0.9165	2.71	0.927	2.86	0.9762	2.72	0.9754		2013-05-15 12:00:00	23.52	21.8813	22.68	21.618	21.75	20.696	20.42	19.0327	19.21	17.5231	18.38	15.9828	16.92	14.5304	15.78	12.2862		2009-08-31 12:00:00	7.89	1.0041	5.6	1.1269	3.46	1.1033	3.56	1.1317	3.78	1.2048	3.66	1.1808	3.24
2013-05-16 12:00:00	2.17	0.2518	3.37	0.6123	2.7	0.7156	2.3	0.8095	2	0.8513	2.7	0.9867	2.86	1.0356	2.74	1.0324		2013-05-16 12:00:00	21.58	21.6718	20.98	21.0158	20.6	19.9689	19.91	18.4414	19.18	17.2629	18.53	15.9411	17.14	14.5695	15.95	12.3499		2009-09-01 12:00:00	7.62	1.0667	5.79	1.1807	3.49	1.1446	3.57	1.1619	3.79	1.2291	3.67	1.1966	3.25
2013-05-17 12:00:00	2.08	-0.1658	3.32	0.0852	2.7	0.5952	2.29	0.8136	1.99	1.0115	2.69	1.3386	2.86	1.1919	2.74	1.1001		2013-05-17 12:00:00	21.63	26.1738	20.61	22.919	20.09	20.3669	19.5	18.31	18.95	17.0397	18.43	15.8159	17.24	14.5755	16.09	12.436		2009-09-02 12:00:00	7.27	1.1362	5.95	1.2381	3.55	1.1871	3.6	1.192	3.81	1.2527	3.69	1.2118	3.26
2013-05-18 12:00:00	1.91	-0.0374	3.54	0.1686	2.81	0.5014	2.32	0.8016	1.99	0.9077	2.68	1.1676	2.86	1.2209	2.75	1.1131		2013-05-18 12:00:00	24.59	23.7485	21.57	22.8	20.14	21.2195	19.3	19.0138	18.78	17.3591	18.32	15.8687	17.25	14.5399	16.19	12.4384		2009-09-03 12:00:00	6.62	1.3125	5.64	1.3733	3.44	1.2934	3.54	1.2491	3.79	1.2883	3.69	1.2341	3.27
2013-05-19 12:00:00	1.83	-0.3526	3.46	0.1595	2.82	0.698	2.34	0.7881	2	1.0826	2.69	1.1028	2.86	1.1723	2.75	1.1303		2013-05-19 12:00:00	23.1	26.2518	21.88	23.5927	21.03	21.2213	19.99	19.1704	19.08	17.7194	18.45	16.1353	17.28	14.6599	16.25	12.4751		2009-09-04 12:00:00	6.78	1.3598	5.71	1.4219	3.45	1.3606	3.52	1.2813	3.74	1.3569	3.66	1.2741	3.26
2013-05-20 12:00:00	1.76	0.5121	3.52	0.5629	2.89	0.7521	2.35	0.7844	2.01	0.8725	2.69	0.9063	2.87	0.9504	2.75	0.945		2013-05-20 12:00:00	24.46	29.253	22.01	25.7575	20.85	22.5787	19.93	19.6187	19.21	17.9387	18.61	16.3577	17.4	14.8618	16.33	12.6087		2009-09-05 12:00:00	12.52	12.2344	5.15	1.8423	3.21	1.6256	3.37	1.4615	3.64	1.501	3.6	1.3795	3.24
2013-05-21 12:00:00	1.73	-0.2267	3.53	-0.1168	2.97	0.2032	2.39	0.9048	2.03	1.0519	2.71	1.1866	2.87	1.1945	2.76	1.1209		2013-05-21 12:00:00	27.11	29.3035	23.75	26.45	21.96	23.8215	20.55	20.6835	19.51	18.4824	18.8	16.5448	17.51	14.9935	16.43	12.6889		2009-09-06 12:00:00	12.81	24.9102	5.51	2.1073	3.2	1.7908	3.28	1.5934	3.51	1.6247	3.47	1.4846	3.18
2013-05-22 12:00:00	1.7	-0.5485	3.3	0.4713	3	0.7392	2.42	0.8008	2.05	0.9904	2.74	1.0186	2.89	1.078	2.77	1.0649		2013-05-22 12:00:00	27.07	31.7108	24.97	28.1236	23.39	24.7301	21.63	21.4368	20.17	19.379	19.25	17.2788	17.71	15.4149	16.55	12.8978		2009-09-07 12:00:00	11.78	25.2219	6.06	2.9018	3.27	1.8353	3.28	1.6428	3.46	1.6796	3.41	1.5365	3.12
2013-05-23 12:00:00	1.65	-0.477	3.2	0.1715	3.08	0.5999	2.45	0.9601	2.06	0.989	2.75	1.0096	2.9	1.0631	2.78	1.036		2013-05-23 12:00:00	28.75	24.9209	25.18	25.566	23.41	24.5585	21.86	21.9784	20.61	19.8916	19.7	17.7017	18.02	15.7954	16.73	13.1224		2009-09-08 12:00:00	11.66	23.9697	6.79	3.547	3.4	1.8629	3.32	1.6736	3.45	1.7144	3.38	1.57	3.09
2013-05-24 12:00:00	1.6	-0.0545	2.81	-0.0113	2.96	0.4194	2.43	0.7518	2.07	0.9551	2.76	1.0341	2.92	1.0859	2.79	1.0562		2013-05-24 12:00:00	24.78	26.3176	24.28	24.75	23.79	23.3055	22.5	21.0231	21.12	19.6519	20.12	17.8746	18.32	16.1138	16.94	13.3683		2009-09-09 12:00:00	12.46	26.3191	6.92	4.6478	3.41	1.8861	3.33	1.6974	3.46	1.741	3.39	1.5959	3.09
2013-05-25 12:00:00	1.58	-0.1726	2.81	-0.0347	3	0.4272	2.42	0.7372	2.05	0.9487	2.75	1.0749	2.93	1.125	2.8	1.0872		2013-05-25 12:00:00	25.39	29.205	22.88	26.2255	22.19	23.6704	21.56	21.0846	20.9	19.397	20.19	17.6869	18.58	16.1176	17.17	13.4793		2009-09-10 12:00:00	12.09	23.0383	7.71	11.7683	3.6	1.9579	3.37	1.7403	3.44	1.7764	3.36	1.6248	3.07
2013-05-26 12:00:00	1.55	-0.3261	2.74	-0.0214	3.04	0.4326	2.45	0.7242	2.06	1.1333	2.75	1.2127	2.93	1.1061	2.81	1.0194		2013-05-26 12:00:00	27.24	30.6089	24.2	27.9134	22.92	24.9802	21.79	21.58	20.85	19.7885	20.13	17.9469	18.67	16.2874	17.34	13.6636		2009-09-11 12:00:00	14.49	22.2281	7.93	15.2234	3.7	2.1569	3.42	1.7856	3.48	1.8185	3.39	1.6598	3.08
2013-05-27 12:00:00	1.52	-0.4087	2.62	-0.0771	3.04	0.4354	2.48	0.9036	2.08	1.1269	2.76	1.184	2.93	1.0454	2.82	1.0298		2013-05-27 12:00:00	28.23	26.4048	25.16	26.3321	23.68	25.1066	22.29	22.0584	21.13	20.1453	20.31	18.2904	18.78	16.5491	17.47	13.8512		2009-09-12 12:00:00	12.93	23.8315	9.11	19.627	3.94	2.6463	3.49	1.8016	3.49	1.8389	3.38	1.6805	3.07
2013-05-28 12:00:00	1.53	-0.3718	2.44	0.1294	2.95	0.6296	2.47	0.7019	2.08	0.9288	2.78	1.0225	2.95	1.0715	2.82	1.0525		2013-05-28 12:00:00	25.8	24.6077	24.65	24.2987	23.85	23.4322	22.65	21.6981	21.49	20.0589	20.61	18.2776	18.97	16.6133	17.61	13.9305		2009-09-13 12:00:00	11.78	23.6235	9.22	23.1049	4.01	3.3636	3.52	1.8171	3.51	1.8567	3.4	1.6981	3.09
2013-05-29 12:00:00	1.51	-0.1439	2.39	-0.0464	2.86	0.4409	2.44	0.6931	2.07	0.9214	2.77	1.0607	2.95	1.1141	2.84	1.0777		2013-05-29 12:00:00	24.03	25.5864	22.98	24.3887	22.64	22.87	22.05	21.0595	21.38	19.7933	20.69	18.1439	19.15	16.6595	17.77	14.0508		2009-09-14 12:00:00	11.78	23.2885	9.9	22.9533	4.31	4.136	3.62	1.8324	3.53	1.8734	3.35	1.7142	3.08
2013-05-30 12:00:00	1.48	-0.2371	2.4	-0.0917	2.83	0.442	2.43	0.6856	2.05	0.9144	2.76	1.0869	2.95	1.1331	2.84	1.0938		2013-05-30 12:00:00	24.52	26.1792	22.42	24.7612	21.91	23.0495	21.49	20.9941	21.03	19.6621	20.5	18.0896	19.2	16.6784	17.91	14.1629		2009-09-15 12:00:00	11.29	23.0854	9.83	22.7452	4.45	4.8689	3.69	1.8472	3.57	1.8896	3.45	1.7296	3.1
2013-05-31 12:00:00	1.49	-0.0279	2.37	0.1763	2.81	0.2479	2.43	0.672	2.06	0.9065	2.76	1.0179	2.95	1.1537	2.85	1.0465		2013-05-31 12:00:00	24.6	30.498	23.08	26.9088	22.37	23.8643	21.61	21.1029	20.92	19.6331	20.36	18.0303	19.17	16.6351	17.98	14.1965		2009-09-16 12:00:00	11.12	22.8864	10	22.5006	4.66	5.6662	3.8	1.8616	3.62	1.9049	3.47	1.7442	3.11
2013-06-01 12:00:00	1.49	-0.6771	2.39	-0.0303	2.84	0.3899	2.45	0.8474	2.07	1.0604	2.77	1.0754	2.95	1.1267	2.85	1.0881		2013-06-01 12:00:00	27.6	30.8875	24.1	28.4958	22.67	25.4896	21.68	22.0761	20.94	20.1661	20.37	18.2822	19.17	16.7276	18.02	14.265		2009-09-17 12:00:00	11	22.5946	10.07	22.1042	4.84	6.7298	3.89	1.8782	3.68	1.9214	3.52	1.7591	3.13
2013-06-02 12:00:00	1.48	0.4497	2.36	0.5955	2.82	0.7489	2.47	0.7693	2.09	0.7933	2.8	0.806	2.96	0.8878	2.86	0.8815		2013-06-02 12:00:00	28.71	31.1903	25.43	29.0709	23.83	26.249	22.44	22.8023	21.33	20.7675	20.58	18.6986	19.23	16.9795	18.07	14.3966		2009-09-18 12:00:00	10.6	22.1809	9.97	21.5168	4.99	8.1216	3.99	1.8976	3.75	1.9393	3.57	1.7748	3.16
2013-06-03 12:00:00	1.46	-0.4003	2.33	0.1104	2.8	0.5729	2.47	0.7762	2.1	0.9048	2.81	0.9174	2.97	0.994	2.88	0.9789		2013-06-03 12:00:00	29.52	33.0311	26.1	30.3123	24.46	26.9927	22.99	23.3637	21.79	21.2709	20.94	19.112	19.41	17.2939	18.17	14.5789		2009-09-19 12:00:00	9.53	21.672	9.18	20.6575	4.84	9.9001	3.95	1.9096	3.75	1.9588	3.59	1.792	3.18
2013-06-04 12:00:00	1.43	0.1236	2.32	0.1983	2.79	0.5589	2.48	0.9388	2.11	0.8008	2.84	0.847	2.99	0.8988	2.89	0.8909		2013-06-04 12:00:00	30.86	30.0937	27.08	29.4784	25.19	27.4328	23.54	24.0785	22.23	21.8875	21.31	19.6234	19.64	17.6671	18.31	14.8055		2009-09-20 12:00:00	9.53	21.114	9.2	19.6603	4.91	11.805	3.95	2.0296	3.72	1.9657	3.54	1.8013	3.15
2013-06-05 12:00:00	1.45	-0.4437	2.22	-0.168	2.71	0.3809	2.46	0.718	2.11	0.9981	2.86	1.1248	3.01	1.0579	2.91	0.9567		2013-06-05 12:00:00	28.22	28.7251	26.62	28.1218	25.48	26.4469	24.02	23.7905	22.68	21.9953	21.7	19.8039	19.9	17.9504	18.48	15.0212		2009-09-21 12:00:00	9.37	20.5702	9.18	18.9621	5	13.2011	4.01	2.3734	3.75	1.9738	3.55	1.8098	3.14
2013-06-06 12:00:00	1.5	-0.5984	2.21	0.0382	2.67	0.5826	2.44	0.8852	2.1	0.8097	2.86	0.9411	3.02	0.9876	2.93	0.9733		2013-06-06 12:00:00	27.74	32.431	25.66	29.4462	24.68	26.5483	23.65	23.6509	22.7	21.9277	21.88	19.9013	20.15	18.1088	18.68	15.213		2009-09-22 12:00:00	9.28	20.1704	9.25	18.5654	5.14	14.0271	4.08	2.8576	3.8	1.9839	3.58	1.8195	3.14
2013-06-07 12:00:00	1.49	-0.1799	2.26	-0.1362	2.69	0.3986	2.44	0.6743	2.1	0.8099	2.86	0.9293	3.03	1.0302	2.94	1.0075		2013-06-07 12:00:00	30.03	26.1937	26.47	27.4131	24.86	26.703	23.61	24.1828	22.65	22.2842	21.89	20.1066	20.29	18.2438	18.85	15.378		2009-09-23 12:00:00	9.13	19.8743	9.24	18.2904	5.26	14.5962	4.16	3.3871	3.86	1.9949	3.62	1.8298	3.15
2013-06-08 12:00:00	2.38	-0.4644	2.28	0.0508	2.65	0.5935	2.41	0.9682	2.08	1.0137	2.86	1.1454	3.04	1.1877	2.95	1.1257		2013-06-08 12:00:00	28.49	23.0013	25.58	24.2425	24.4	24.4277	23.49	23.2587	22.74	21.9457	22.03	20.2728	20.45	18.5407	19	15.6321		2009-09-24 12:00:00	8.67	19.6825	8.93	18.0865	5.26	14.9923	4.2	3.9274	3.91	2.0059	3.66	1.8402	3.16
2013-06-09 12:00:00	3.87	0.3207	2.21	0.5229	2.55	0.8215	2.36	1.0421	2.05	1.1707	2.85	1.3878	3.05	1.2121	2.96	1.1163		2013-06-09 12:00:00	23.87	20.0024	23.58	21.554	23.52	22.2198	23.17	21.9078	22.68	21.1895	22.06	20.0227	20.56	18.6024	19.13	15.823		2009-09-25 12:00:00	8.56	19.567	8.87	17.9691	5.32	15.2482	4.22	4.4594	3.93	2.0165	3.68	1.8501	3.17
2013-06-10 12:00:00	4.77	0.4491	2.15	0.6145	2.47	0.9443	2.3	0.9669	2.02	1.0053	2.82	1.0331	3.05	1.0997	2.96	1.0814		2013-06-10 12:00:00	20.33	22.1875	21.88	21.5411	22.48	21.0254	22.44	20.5406	22.14	20.1553	21.72	19.3706	20.53	18.3161	19.23	15.8479		2009-09-26 12:00:00	8.31	19.468	8.82	17.9033	5.41	15.4619	4.28	4.9788	3.97	2.027	3.71	1.86	3.18
2013-06-11 12:00:00	3.45	0.4144	2.42	0.5026	2.55	0.8118	2.29	0.8778	1.99	0.9123	2.78	0.9316	3.04	1.0405	2.98	1.034		2013-06-11 12:00:00	22.97	28.5212	20.67	24.8192	20.48	22.1722	20.88	20.4765	21.24	19.6418	21.15	18.8148	20.37	17.874	19.25	15.6955		2009-09-27 12:00:00	8.07	19.3968	8.7	17.8518	5.45	15.6584	4.3	5.4849	3.99	2.0374	3.73	1.8697	3.19
2013-06-12 12:00:00	2.43	-0.5096	2.65	0.1129	2.65	0.4413	2.32	0.8697	2	1.1346	2.78	1.1544	3.03	1.2163	2.99	1.1591		2013-06-12 12:00:00	26.56	31.9253	23.2	28.0844	21.86	24.6877	21.24	21.6386	20.94	20.0615	20.71	18.738	20.07	17.6195	19.17	15.5416		2009-09-28 12:00:00	7.73	19.3565	8.53	17.8264	5.47	15.8257	4.31	5.9817	4.01	2.0385	3.74	1.88	3.21
2013-06-13 12:00:00	1.9	0.1533	2.81	0.2662	2.74	0.8599	2.37	0.8854	2.02	0.9128	2.8	0.9565	3.03	1.0225	2.99	1.0129		2013-06-13 12:00:00	29.01	34.2011	25.52	30.6364	23.66	26.7415	22.29	22.9474	21.37	20.9186	20.84	19.1294	19.94	17.7093	19.06	15.5171		2009-09-29 12:00:00	7.42	19.3454	8.26	17.8099	5.4	15.9812	4.29	6.4625	4.01	2.0423	3.74	1.8884	3.22
2013-06-14 12:00:00	1.75	0.0432	2.75	0.4397	2.82	0.6886	2.41	0.7853	2.05	0.8968	2.84	0.97	3.05	1.021	3	1.006		2013-06-14 12:00:00	30.16	35.4741	26.82	32.1021	24.96	28.4357	23.31	24.1866	22.05	21.8518	21.28	19.7216	20.02	18.0359	19.03	15.621		2009-09-30 12:00:00	7.21	19.3557	8.21	17.8304	5.46	16.1065	4.31	6.8967	4.02	2.0875	3.74	1.8921	3.22
2013-06-15 12:00:00	1.65	0.5089	2.63	0.5712	2.86	0.7032	2.44	0.9687	2.07	1.3033	2.86	1.3662	3.06	1.2759	3.01	1.1669		2013-06-15 12:00:00	31.68	22.3217	27.99	26.0827	26.01	26.7822	24.18	25.0494	22.73	23.0253	21.81	20.7579	20.26	18.6652	19.11	15.9126		2009-10-01 12:00:00	6.98	19.3554	8.06	17.857	5.43	16.2559	4.3	7.2887	4.01	2.1715	3.73	1.8956	3.22
2013-06-16 12:00:00	3.68	0.1798	2.56	0.2112	2.78	0.5323	2.4	0.7236	2.05	1.1409	2.85	1.2391	3.07	1.2299	3.02	1.0958		2013-06-16 12:00:00	27.64	21.0685	25.44	22.3693	24.58	22.9002	23.71	22.7678	22.89	22.0679	22.15	20.7046	20.58	19.1162	19.28	16.2742		2009-10-02 12:00:00	6.71	19.3809	7.88	17.8866	5.4	16.3948	4.28	7.6462	3.99	2.2837	3.72	1.8993	3.22
2013-06-17 12:00:00	6.69	0.4256	2.64	0.6626	2.64	0.9846	2.33	1.182	2.01	1.0853	2.83	1.1199	3.08	1.1774	3.03	1.1298		2013-06-17 12:00:00	20.84	19.336	21.09	20.5083	21.88	21.0529	22.4	21.1888	22.52	20.8596	22.13	20.0382	20.8	18.9063	19.44	16.3982		2009-10-03 12:00:00	6.49	19.4266	7.66	17.9244	5.33	16.5225	4.25	7.9765	3.98	2.4169	3.71	1.903	3.22
2013-06-18 12:00:00	8.84	0.559	2.98	0.9039	2.52	1.1036	2.27	1.1359	1.97	1.1807	2.8	1.3392	3.07	1.2856	3.03	1.2078		2013-06-18 12:00:00	16.06	16.9112	17.99	18.6111	19.81	19.3293	21.12	19.773	21.79	19.7384	21.71	19.2658	20.74	18.4572	19.51	16.3519		2009-10-04 12:00:00	6.34	19.4669	7.61	17.9915	5.35	16.6428	4.25	8.2847	3.96	2.5657	3.68	1.9068	3.2
2013-06-19 12:00:00	9.84	1.4328	3.59	1.3976	2.47	1.384	2.23	1.4265	1.93	1.384	2.76	1.4022	3.05	1.3516	3.01	1.2601		2013-06-19 12:00:00	14.31	15.65	16.67	16.773	18.65	17.6077	20.09	18.3393	20.9	18.5587	21.02	18.3734	20.46	17.8476	19.47	16.1262		2009-10-05 12:00:00	6.15	19.4908	7.43	18.0475	5.3	16.8002	4.22	8.5779	3.93	2.7283	3.66	1.9109	3.19
2013-06-20 12:00:00	9.79	2.6582	4.49	1.802	2.49	1.7519	2.22	1.6482	1.91	1.5937	2.72	1.532	3.02	1.4989	3	1.3834		2013-06-20 12:00:00	15.63	18.8662	17.03	18.3413	18.29	17.8459	19.34	17.5564	20.04	17.503	20.26	17.4132	20.06	17.125	19.34	15.8219		2009-10-06 12:00:00	5.99	19.5271	7.4	18.113	5.35	16.9474	4.24	8.8574	3.93	2.9007	3.64	1.915	3.18
2013-06-21 12:00:00	8.77	2.6973	5.67	1.8412	2.61	1.8061	2.25	1.708	1.91	1.6568	2.7	1.5959	2.99	1.5647	2.99	1.4456		2013-06-21 12:00:00	20.08	23.6855	18.98	22.2094	18.6	20.5701	18.91	18.8243	19.4	17.9493	19.61	17.2658	19.64	16.684	19.15	15.5061		2009-10-07 12:00:00	5.74	19.5597	7.16	18.1701	5.26	17.1147	4.21	9.1277	3.9	3.0814	3.63	1.9193	3.18
2013-06-22 12:00:00	7.15	2.7079	6.89	1.8638	2.82	1.8387	2.32	1.7448	1.94	1.6965	2.7	1.6369	2.97	1.6079	2.99	1.4877		2013-06-22 12:00:00	26.05	29.2542	22.23	27.0146	19.9	24.49	19.19	21.4037	19.28	19.6404	19.33	18.1011	19.3	16.9037	18.93	15.4266		2009-10-08 12:00:00	5.58	19.6109	7.07	18.2395	5.26	17.2616	4.19	9.3887	3.87	3.2676	3.59	1.9235	3.17
2013-06-23 12:00:00	5.88	2.7425	7.36	1.8797	3.01	1.8621	2.41	1.772	1.99	1.7263	2.74	1.6681	2.97	1.6413	2.98	1.5209		2013-06-23 12:00:00	28.34	32.0036	25.51	30.0016	22.86	27.6111	21.09	24.2281	20.15	21.9804	19.7	19.6845	19.17	17.7879	18.75	15.6968		2009-10-09 12:00:00	5.39	19.6664	6.89	18.3043	5.19	17.4171	4.17	9.6436	3.85	3.4585	3.59	1.9278	3.16
2013-06-24 12:00:00	4.66	2.9355	7.6	1.895	3.16	1.8827	2.47	1.7952	2.03	1.7516	2.78	1.6945	2.99	1.6696	2.97	1.5492		2013-06-24 12:00:00	29.88	31.1992	27.08	30.0865	24.38	28.5558	22.4	25.8832	21.19	23.774	20.44	21.2471	19.36	18.9643	18.69	16.2523		2009-10-10 12:00:00	5.27	19.7308	6.86	18.3912	5.23	17.5523	4.18	9.8914	3.83	3.652	3.56	1.932	3.14
2013-06-25 12:00:00	3.82	3.2446	7.52	1.9114	3.23	1.9026	2.5	1.8167	2.06	1.7745	2.82	1.7182	3.01	1.6948	2.98	1.5744		2013-06-25 12:00:00	28.67	31.7616	27.05	30.5803	25.18	29.0593	23.39	26.5415	22.05	24.5919	21.15	22.1959	19.7	19.9212	18.78	16.8692		2009-10-11 12:00:00	5.16	19.7776	6.74	18.4712	5.18	17.7181	4.15	10.1359	3.8	3.8487	3.53	1.9364	3.13
2013-06-26 12:00:00	3.2	3.6433	7.41	1.9289	3.32	1.9225	2.53	1.8376	2.08	1.7962	2.85	1.7404	3.04	1.7181	2.99	1.5974		2013-06-26 12:00:00	28.84	32.9176	27.07	31.6119	25.25	29.9819	23.66	27.3396	22.52	25.3513	21.65	22.9421	20.07	20.6388	18.96	17.4007		2009-10-12 12:00:00	5.06	19.851	6.64	18.5505	5.15	17.8666	4.13	10.3758	3.77	4.0497	3.5	1.9367	3.11
2013-06-27 12:00:00	2.72	4.1139	7.38	1.9475	3.44	1.9426	2.57	1.858	2.1	1.8172	2.87	1.7615	3.05	1.74	3.01	1.619		2013-06-27 12:00:00	30.06	34.4102	27.74	32.9785	25.62	31.2158	23.97	28.3536	22.86	26.2377	21.99	23.7085	20.37	21.2988	19.15	17.8852		2009-10-13 12:00:00	4.96	19.9167	6.57	18.6454	5.15	18.0153	4.12	10.6124	3.75	4.2517	3.48	1.9372	3.1
2013-06-28 12:00:00	2.37	4.6479	7.29	1.9623	3.56	1.9633	2.61	1.8784	2.13	1.8378	2.9	1.782	3.07	1.761	3	1.6394		2013-06-28 12:00:00	31.5	35.0318	28.96	33.7707	26.62	32.1588	24.71	29.3469	23.39	27.1901	22.42	24.5417	20.66	21.9928	19.35	18.378
2013-06-29 12:00:00	2.23	5.2293	6.96	1.9883	3.64	1.98	2.64	1.8967	2.15	1.8569	2.93	1.8014	3.09	1.7811	3.02	1.6588		2013-06-29 12:00:00	31.64	34.3357	29.53	33.4586	27.44	32.2429	25.49	29.8629	24.03	27.8599	22.95	25.2477	21	22.657	19.57	18.8821
2013-06-30 12:00:00	2.09	5.7453	6.49	2.1556	3.7	1.9897	2.67	1.9088	2.17	1.871	2.95	1.8166	3.11	1.798	3.03	1.6761		2013-06-30 12:00:00	31.43	35.0631	29.85	33.973	28.03	32.6039	26.11	30.164	24.57	28.1843	23.44	25.6663	21.37	23.1512	19.81	19.3391
2013-07-01 12:00:00	2.04	6.2205	6.03	2.4116	3.77	2.0004	2.69	1.921	2.18	1.8844	2.97	1.8308	3.13	1.8134	3.04	1.6918		2013-07-01 12:00:00	31.3	35.1008	29.78	34.1463	28.11	32.9158	26.36	30.6198	24.95	28.6566	23.85	26.1231	21.73	23.5856	20.08	19.7381
2013-07-02 12:00:00	2.01	6.6806	5.57	2.7202	3.8	2.0121	2.71	1.9336	2.19	1.8977	2.99	1.8445	3.14	1.8281	3.06	1.7066		2013-07-02 12:00:00	31.93	37.2113	30.12	35.7696	28.32	34.0992	26.58	31.351	25.23	29.1707	24.15	26.5523	22.04	23.991	20.35	20.1161
2013-07-03 12:00:00	1.96	5.5922	5.26	2.9801	3.91	2.0231	2.74	1.9454	2.21	1.9105	3	1.8579	3.15	1.8424	3.06	1.7208		2013-07-03 12:00:00	32.72	31.679	30.8	32.265	28.9	32.2398	27.03	31.1708	25.58	29.6291	24.47	27.1549	22.32	24.5207	20.6	20.5196
2013-07-04 12:00:00	1.94	4.0219	4.81	2.8958	3.87	2.0267	2.72	1.9525	2.21	1.9197	3	1.8684	3.16	1.8545	3.07	1.7336		2013-07-04 12:00:00	30.98	31.7848	29.71	31.2292	28.46	30.6416	27.05	29.5268	25.84	28.368	24.8	26.5722	22.65	24.5205	20.85	20.8166
2013-07-05 12:00:00	1.92	2.8138	4.44	2.5866	3.82	2.0239	2.71	1.9547	2.2	1.9252	3	1.876	3.17	1.8644	3.08	1.7447		2013-07-05 12:00:00	29.78	35.2691	28.67	33.3561	27.78	31.7715	26.76	29.6715	25.85	28.1043	24.95	26.2143	22.9	24.2659	21.09	20.873
2013-07-06 12:00:00	1.87	1.9032	4.35	2.0349	3.95	2.0153	2.75	1.9523	2.21	1.9267	3	1.8803	3.16	1.8717	3.08	1.7539		2013-07-06 12:00:00	31.77	36.514	29.54	34.7628	27.99	33.1711	26.68	30.7813	25.7	28.8954	24.85	26.6132	23	24.383	21.29	20.9639
2013-07-07 12:00:00	1.8	1.6437	4.14	1.6705	4.04	1.7673	2.79	1.7713	2.23	1.7978	3.01	1.7932	3.16	1.8281	3.07	1.7402		2013-07-07 12:00:00	32.86	33.9935	30.41	33.5079	28.81	32.7556	27.26	31.0522	25.99	29.3995	25.02	27.1041	23.09	24.7612	21.42	21.2086
2013-07-08 12:00:00	1.79	2.3297	3.82	1.877	3.98	1.878	2.79	1.8093	2.24	1.7879	3.04	1.7545	3.18	1.7666	3.07	1.6873		2013-07-08 12:00:00	32.48	23.6731	30.51	26.3734	29.28	28.2093	27.78	28.9972	26.41	28.4996	25.35	26.9024	23.28	24.9125	21.58	21.453
2013-07-09 12:00:00	2.49	3.4947	3.51	1.9553	3.76	1.9716	2.72	1.9016	2.2	1.8742	3.02	1.83	3.18	1.8259	3.07	1.7215		2013-07-09 12:00:00	27.75	22.8562	27.31	23.6425	27.28	24.4148	26.84	25.2829	26.21	25.51	25.42	25.093	23.51	24.1298	21.76	21.3841
2013-07-10 12:00:00	2.85	3.8429	3.45	1.9652	3.65	2.0025	2.65	1.9347	2.16	1.9079	2.97	1.8627	3.16	1.8569	3.07	1.7464		2013-07-10 12:00:00	23.97	28.8719	24.14	27.2342	24.77	25.9611	25.23	24.7775	25.38	24.2345	25	23.6947	23.54	22.9872	21.91	20.9284
2013-07-11 12:00:00	2.24	4.0913	3.66	2.0617	3.78	2.0129	2.67	1.9497	2.15	1.9256	2.94	1.8815	3.13	1.8766	3.06	1.7644		2013-07-11 12:00:00	26.11	32.3241	24.54	30.3186	24.21	28.6334	24.27	26.5043	24.37	25.1718	24.19	23.8211	23.25	22.5883	21.92	20.5659
2013-07-12 12:00:00	1.97	5.6471	3.74	2.2885	3.87	2.0219	2.72	1.9602	2.17	1.9375	2.94	1.8942	3.12	1.8905	3.05	1.778		2013-07-12 12:00:00	29.05	30.7753	26.35	30.1155	25.25	29.239	24.6	27.6008	24.18	26.232	23.84	24.5128	22.93	22.873	21.81	20.5545
2013-07-13 12:00:00	3.14	8.7983	3.67	3.0612	3.89	2.041	2.75	1.9755	2.2	1.9511	2.96	1.9069	3.12	1.903	3.03	1.7898		2013-07-13 12:00:00	29.92	27.8807	27.79	27.9938	26.61	27.8871	25.5	27.1436	24.6	26.2166	23.99	24.743	22.82	23.1694	21.71	20.7113
2013-07-14 12:00:00	13.23	25.1495	3.64	5.4375	3.8	2.1168	2.72	1.9953	2.18	1.9695	2.96	1.9237	3.12	1.918	2.99	1.8026		2013-07-14 12:00:00	28.21	25.6911	27.12	25.8789	26.51	26.0333	25.71	25.8841	24.93	25.3888	24.26	24.3537	22.89	23.0975	21.69	20.781
2013-07-15 12:00:00	8.57	22.4854	11.88	22.7731	14.99	4.0843	2.87	2.021	2.17	1.9999	2.95	1.9465	3.12	1.935	3.02	1.8159		2013-07-15 12:00:00	25.79	30.9266	24.95	29.601	24.61	28.3365	24.56	26.6657	24.53	25.313	24.14	23.9507	22.96	22.7585	21.73	20.686
2013-07-16 12:00:00	6.81	20.7001	10.91	21.0414	15.36	7.5231	3.32	2.398	2.2	2.0174	2.94	1.9651	3.1	1.9538	3.02	1.8318		2013-07-16 12:00:00	28.21	33.5596	26.4	32.2576	25.31	30.9192	24.59	29.0341	24.16	27.4342	23.82	25.1768	22.85	23.2111	21.73	20.7487
2013-07-17 12:00:00	6.07	19.5819	10.37	19.4278	15.3	9.7325	3.72	3.3281	2.25	2.0341	2.99	1.9876	3.11	1.9721	3.01	1.8466		2013-07-17 12:00:00	29.44	30.4141	27.94	30.4352	26.86	30.2637	25.82	29.51	24.96	28.5355	24.25	26.4463	22.85	24.1745	21.7	21.1727
2013-07-18 12:00:00	6.28	19.4873	9.68	18.8558	14.59	10.4713	3.99	4.3229	2.28	2.157	3.03	2.0007	3.13	1.9875	3	1.861		2013-07-18 12:00:00	27.98	31.122	27.65	30.5708	27.13	29.9553	26.4	28.9709	25.69	28.1032	24.91	26.4676	23.12	24.5536	21.77	21.5681
2013-07-19 12:00:00	4.68	19.078	9.47	18.7392	14.26	11.0454	4.23	5.0923	2.29	2.45	3.02	2.0116	3.14	1.9987	3.03	1.8721		2013-07-19 12:00:00	27.45	33.0896	26.31	32.0922	25.63	31.0525	25.22	29.6002	25.04	28.5326	24.76	26.7783	23.35	24.7826	21.93	21.7939
2013-07-20 12:00:00	3.83	18.4655	9.3	18.2908	14.1	11.4751	4.55	5.7359	2.33	2.8097	3.04	2.0194	3.14	2.011	3.03	1.8831		2013-07-20 12:00:00	29.51	33.1073	27.85	32.4148	26.75	31.6221	25.85	30.3376	25.25	29.3087	24.79	27.4804	23.37	25.2963	22.01	22.0881
2013-07-21 12:00:00	3.29	18.0936	9.08	17.8868	13.82	11.6992	4.83	6.2877	2.36	3.1922	3.08	2.0221	3.16	2.0234	3.04	1.8943		2013-07-21 12:00:00	29.91	31.6708	28.41	31.4255	27.4	31.0483	26.5	30.2173	25.84	29.4259	25.26	27.8411	23.56	25.7756	22.11	22.447
2013-07-22 12:00:00	2.87	17.8222	8.82	17.5882	13.46	11.7988	5.05	6.7628	2.4	3.5243	3.1	2.0972	3.18	2.0298	3.05	1.9026		2013-07-22 12:00:00	29.69	35.3932	28.45	33.9621	27.59	32.5444	26.8	30.7185	26.23	29.5686	25.66	27.9028	23.85	25.9548	22.27	22.7077
2013-07-23 12:00:00	2.54	17.6172	8.65	17.3336	13.27	11.8576	5.26	7.169	2.44	3.8059	3.13	2.2374	3.2	2.0359	3.06	1.9096		2013-07-23 12:00:00	31.19	31.4384	29.3	31.6011	28.14	31.5481	27.16	30.9577	26.49	30.2301	25.92	28.6673	24.11	26.5611	22.47	23.0359
2013-07-24 12:00:00	2.68	24.4638	8.16	19.5079	12.59	12.0475	5.32	7.4719	2.45	4.0799	3.15	2.41	3.22	2.0424	3.07	1.9164		2013-07-24 12:00:00	29.81	23.7595	29.22	25.3456	28.62	26.8741	27.84	28.1678	27.19	28.4023	26.52	27.8306	24.43	26.5118	22.68	23.2938
2013-07-25 12:00:00	8.8	15.7465	11.12	21.3951	14.48	17.5324	5.26	7.7307	2.38	4.4081	3.11	2.6102	3.22	2.0491	3.07	1.923		2013-07-25 12:00:00	25.34	23.5247	25.58	23.9844	25.87	24.4606	26.14	25.1077	26.36	25.4075	26.21	25.4866	24.69	25.1303	22.94	22.9789
2013-07-26 12:00:00	9.65	4.0138	11.14	17.9261	14.37	17.8537	5.37	7.9798	2.31	4.7814	3.04	2.8397	3.19	2.0568	3.06	1.93		2013-07-26 12:00:00	22.3	22.2589	22.82	22.7969	23.42	23.2526	24.15	23.7628	24.82	23.9866	25.07	24.0532	24.42	23.829	23.01	22.3382
2013-07-27 12:00:00	6.98	1.5567	9.64	10.2128	13.42	16.6966	5.72	8.0701	2.29	5.1362	2.99	3.0993	3.14	2.0587	3.05	1.9387		2013-07-27 12:00:00	22.86	30.4209	22.66	28.136	22.68	26.3583	23.01	24.6619	23.46	23.9251	23.8	23.3717	23.81	22.9225	22.87	21.7633
2013-07-28 12:00:00	5.7	1.4144	9.56	1.6473	13.72	13.9661	6.24	8.1015	2.35	5.4442	2.99	3.3674	3.11	2.0595	3.04	1.947		2013-07-28 12:00:00	26.6	32.2541	24.85	30.6627	23.77	29.2495	23.21	27.419	23.07	26.3044	23.19	24.9319	23.22	23.5454	22.58	21.6881
2013-07-29 12:00:00	4.52	1.3289	9.19	1.5078	13.51	3.6691	6.57	7.3867	2.43	5.5937	3.05	3.6033	3.11	2.0777	3.02	1.9515		2013-07-29 12:00:00	28.38	33.382	26.75	31.9707	25.58	30.6974	24.67	28.9617	24.12	27.8366	23.84	26.3119	23.07	24.6397	22.32	22.1449
2013-07-30 12:00:00	3.59	1.2658	8.84	1.3467	13.15	1.5244	6.61	1.6903	2.51	4.2755	3.1	3.7136	3.13	2.1166	3.03	1.9549		2013-07-30 12:00:00	28.65	31.3289	27.32	30.9262	26.36	30.4207	25.52	29.4298	24.96	28.6129	24.57	27.2491	23.32	25.5704	22.29	22.709
2013-07-31 12:00:00	6.35	0.475	8.17	0.8958	12.37	1.3487	6.6	1.3065	2.54	1.4211	3.14	1.3853	3.16	1.5223	3.03	1.6817		2013-07-31 12:00:00	27.26	30.5455	26.94	30.2007	26.5	29.7873	25.92	29.0264	25.48	28.403	25.09	27.3221	23.66	25.9127	22.41	23.1153
2013-08-01 12:00:00	4.29	0.7587	7.97	0.7771	12.13	0.84	6.57	0.9605	2.54	1.0255	3.12	1.0688	3.16	1.1512	3.04	1.1969		2013-08-01 12:00:00	27.1	31.0899	25.85	30.4358	25.19	29.8004	24.87	28.8732	24.81	28.2267	24.74	27.2152	23.83	25.9331	22.57	23.3034
2013-08-02 12:00:00	3.2	0.5122	7.58	0.5288	11.64	0.6267	6.49	0.9336	2.56	1.0155	3.13	1.0318	3.16	1.0881	3.05	1.0975		2013-08-02 12:00:00	26.96	32.8381	25.97	31.6623	25.43	30.6285	25.06	29.2961	24.87	28.4786	24.71	27.3458	23.78	26.0089	22.63	23.4333
2013-08-03 12:00:00	2.58	-0.0488	7.19	0.537	11.32	0.6438	6.48	0.7871	2.61	0.9842	3.14	1.0362	3.17	1.0889	3.05	1.0845		2013-08-03 12:00:00	28.21	33.9746	26.65	32.6874	25.8	31.5616	25.22	30.0616	24.91	29.1308	24.72	27.8374	23.79	26.3438	22.66	23.6518
2013-08-04 12:00:00	2.3	0.5206	6.79	0.5437	10.82	0.6475	6.35	0.7817	2.67	0.8543	3.17	0.8823	3.18	0.9298	3.05	0.927		2013-08-04 12:00:00	29.13	33.8844	27.39	32.8601	26.45	31.9336	25.74	30.5826	25.32	29.6874	25.03	28.3645	23.89	26.8011	22.71	23.9749
2013-08-05 12:00:00	2.17	0.521	6.3	0.5535	10.16	0.6507	6.21	0.7708	2.72	0.7987	3.19	0.8122	3.19	0.8587	3.06	0.8528		2013-08-05 12:00:00	29.46	30.9302	27.8	31.0475	26.93	30.8981	26.23	30.283	25.79	29.6848	25.45	28.5706	24.12	27.125	22.82	24.2965
2013-08-06 12:00:00	2.15	-0.6654	5.75	-0.0921	9.31	0.3529	6.01	0.9877	2.75	1.0474	3.21	1.1868	3.2	1.0495	3.07	1.0337		2013-08-06 12:00:00	28.79	26.9606	27.63	28.1548	27.05	28.7062	26.51	28.8743	26.14	28.6804	25.8	28.0041	24.38	26.9463	22.98	24.4312
2013-08-07 12:00:00	2.19	-0.0481	5.31	0.4867	8.57	0.7187	5.75	0.7874	2.75	0.9232	3.2	0.9388	3.21	0.9846	3.08	0.978		2013-08-07 12:00:00	26.51	29.6117	26.48	28.647	26.44	28.1351	26.28	27.6716	26.14	27.3995	25.89	26.9348	24.59	26.2359	23.17	24.2482
2013-08-08 12:00:00	2.05	-0.3654	4.91	0.5381	7.95	0.7121	5.52	0.7401	2.77	0.7919	3.18	0.916	3.19	0.9636	3.07	0.9547		2013-08-08 12:00:00	27.24	32.5682	26.23	30.4786	25.8	29.3346	25.56	28.1726	25.47	27.5517	25.38	26.7588	24.55	25.8577	23.29	24.0006
2013-08-09 12:00:00	2.01	-0.2587	4.45	0.5477	6.97	0.7002	5.23	0.7153	2.8	0.8469	3.2	0.8616	3.19	0.9008	3.07	0.8932		2013-08-09 12:00:00	28.79	31.8419	27.12	30.6943	26.35	29.8898	25.81	28.8201	25.49	28.1333	25.3	27.1388	24.43	26.0107	23.28	24.0006
2013-08-10 12:00:00	1.98	-0.3741	4.11	-0.0283	6.05	0.152	4.98	0.7873	2.82	0.9193	3.23	1.1523	3.2	1.0056	3.07	0.9931		2013-08-10 12:00:00	28.93	29.7227	27.48	29.5921	26.83	29.2757	26.29	28.6233	25.91	28.1085	25.62	27.2381	24.5	26.17	23.29	24.1245
2013-08-11 12:00:00	2	-0.3928	3.78	-0.0529	5.57	0.1818	4.95	0.5803	2.84	0.8399	3.25	1.0088	3.21	1.0626	3.07	1.0362		2013-08-11 12:00:00	27.9	31.8752	27.64	30.233	27.34	29.2474	26.83	28.2725	26.39	27.7348	26	26.9716	24.67	26.0528	23.38	24.1532
2013-08-12 12:00:00	1.95	-0.3569	3.7	-0.237	5.12	0.2077	4.73	0.5695	2.81	0.828	3.24	1.0381	3.21	1.0995	3.08	1.0683		2013-08-12 12:00:00	28.71	32.4871	27.12	30.9899	26.52	29.8764	26.16	28.6536	25.97	27.9802	25.79	27.0657	24.8	26.0367	23.5	24.1426
2013-08-13 12:00:00	1.94	-0.5118	3.55	-0.2288	4.86	0.2305	4.56	0.5606	2.81	1.0076	3.26	1.1758	3.21	1.0848	3.08	0.992		2013-08-13 12:00:00	29.08	33.3343	27.64	31.6257	27.05	30.3614	26.55	28.956	26.2	28.2084	25.91	27.2326	24.8	26.1497	23.56	24.2119
2013-08-14 12:00:00	1.93	-0.6665	3.46	-0.0286	4.76	0.4417	4.46	0.7449	2.81	0.8058	3.28	0.9772	3.22	1.0303	3.08	1.0111		2013-08-14 12:00:00	30.16	33.1061	28.37	31.7818	27.63	30.6925	26.98	29.2468	26.48	28.4503	26.11	27.4281	24.9	26.3005	23.63	24.3181
2013-08-15 12:00:00	1.89	-0.2483	3.29	-0.2086	4.65	0.2683	4.38	0.5479	2.81	0.796	3.32	1.0169	3.23	1.0609	3.08	1.0366		2013-08-15 12:00:00	30.79	27.7772	29.27	29.0832	28.55	29.3772	27.74	28.8622	27.06	28.324	26.54	27.4482	25.1	26.3917	23.74	24.4235
2013-08-16 12:00:00	2.17	-0.0744	3.14	0.2885	4.52	0.2858	4.28	0.5442	2.78	0.7848	3.32	0.9546	3.23	1.0397	3.08	1.0179		2013-08-16 12:00:00	29.38	21.9291	28.31	24.6158	27.85	26.0592	27.32	26.971	26.87	27.0455	26.48	26.6879	25.21	26.0402	23.87	24.3749
2013-08-17 12:00:00	2.64	-0.1464	3.06	0.2903	4.38	0.4961	4.17	0.7069	2.72	1.0269	3.28	1.175	3.21	1.2218	3.07	1.1121		2013-08-17 12:00:00	26.66	18.3291	25.97	20.3137	25.86	22.2087	25.89	24.1613	25.96	24.8788	25.9	25.1845	25.16	25.1011	23.98	24.0065
2013-08-18 12:00:00	3.03	0.4778	3.01	0.679	4.26	0.9509	4.08	1.1638	2.67	1.0082	3.23	1.026	3.18	1.0839	3.06	1.0747		2013-08-18 12:00:00	23.9	22.3448	23.53	22.1283	23.71	22.129	24.25	22.6196	24.8	23.0429	25.06	23.513	24.92	23.7904	23.98	23.333
2013-08-19 12:00:00	3.06	0.0745	3	0.6152	4.18	0.9258	4.03	1.3575	2.64	1.2523	3.19	1.2662	3.16	1.1524	3.05	1.1298		2013-08-19 12:00:00	22.43	24.275	22.31	23.8359	22.58	23.4593	23.22	23.1429	23.86	23.0626	24.23	23.0624	24.45	23.0507	23.8	22.7181
2013-08-20 12:00:00	2.64	0.7976	3.05	0.9013	4.17	1.0418	4.02	1.0258	2.64	1.0485	3.18	1.079	3.14	1.123	3.04	1.1112		2013-08-20 12:00:00	23.16	28.6764	22.86	27.2277	22.86	25.8815	23.1	24.4003	23.4	23.7358	23.62	23.2443	23.84	22.8999	23.45	22.4181
2013-08-21 12:00:00	2.26	0.3389	3.23	0.5063	4.24	1.1979	4	1.2514	2.63	1.4116	3.18	1.2835	3.12	1.2043	3.02	1.1333		2013-08-21 12:00:00	25.11	29.0309	23.51	28.178	23.07	27.2539	23.06	25.9	23.19	25.0608	23.33	24.1335	23.46	23.3338	23.13	22.4379
2013-08-22 12:00:00	2.12	0.7871	3.24	0.8832	4.23	0.9693	4.01	1.0542	2.65	1.2975	3.2	1.3138	3.12	1.275	3.01	1.2007		2013-08-22 12:00:00	25.66	23.1108	24.54	24.2034	24.11	24.9972	23.82	25.3816	23.61	25.2216	23.5	24.5958	23.26	23.8133	22.87	22.6493
2013-08-23 12:00:00	2.06	0.4552	3.22	0.8908	4.2	1.2362	3.99	1.4368	2.64	1.3582	3.2	1.396	3.12	1.298	3.01	1.2189		2013-08-23 12:00:00	25.35	23.4477	24.43	23.575	24.07	23.7117	23.8	23.8792	23.59	23.9141	23.46	23.7962	23.17	23.5137	22.73	22.6355
2013-08-24 12:00:00	2.02	0.9285	3.21	1.0276	4.17	1.2669	3.94	1.1954	2.61	1.307	3.19	1.2667	3.11	1.2867	3.01	1.2362		2013-08-24 12:00:00	25.17	30.7795	23.78	28.6896	23.37	26.8458	23.26	24.9479	23.25	24.1262	23.26	23.5367	23.11	23.1168	22.66	22.3965
2013-08-25 12:00:00	1.97	0.941	3.2	0.9993	4.18	1.2355	3.92	1.28	2.6	1.3979	3.18	1.3343	3.11	1.3109	3	1.2524		2013-08-25 12:00:00	26.01	32.773	23.93	31.1947	23.34	29.5942	23.18	27.4543	23.16	26.1918	23.17	24.8248	23.03	23.6738	22.57	22.4588
2013-08-26 12:00:00	1.91	1.1636	3.16	1.228	4.2	1.2933	3.93	1.3224	2.62	1.3235	3.2	1.2973	3.11	1.3283	2.99	1.2641		2013-08-26 12:00:00	27.79	30.1175	25.47	29.8337	24.67	29.3383	24.13	28.239	23.71	27.3187	23.44	25.9563	22.95	24.5844	22.44	22.8872
2013-08-27 12:00:00	1.93	1.2266	3.02	1.2803	4.15	1.3365	3.91	1.3555	2.63	1.3555	3.23	1.3209	3.12	1.3504	2.99	1.2847		2013-08-27 12:00:00	27.63	21.926	26.21	23.936	25.6	25.3507	24.96	26.3857	24.37	26.4816	23.92	25.8981	23.1	24.9519	22.42	23.2477
2013-08-28 12:00:00	1.91	1.1257	2.94	1.1927	4.06	1.265	3.85	1.3383	2.61	1.349	3.22	1.3867	3.13	1.3836	2.99	1.3197		2013-08-28 12:00:00	25.96	27.2805	24.82	26.0451	24.52	25.3054	24.36	24.7838	24.22	24.6214	23.99	24.4799	23.29	24.2104	22.49	23.1291
2013-08-29 12:00:00	1.86	1.0682	2.93	1.1354	4	1.2026	3.79	1.2708	2.58	1.2948	3.2	1.3463	3.13	1.3608	3	1.3071		2013-08-29 12:00:00	24.86	28.0954	23.44	27.0803	23.28	26.4143	23.5	25.616	23.73	25.1301	23.73	24.5232	23.3	23.906	22.55	22.8719
2013-08-30 12:00:00	1.81	1.1267	2.92	1.1315	4	1.2291	3.77	1.2368	2.57	1.2651	3.19	1.3017	3.12	1.3187	3	1.273		2013-08-30 12:00:00	25.78	29.0745	24.03	27.7947	23.67	26.9803	23.61	26.0425	23.58	25.4789	23.48	24.7459	23.11	23.9956	22.49	22.8529
2013-08-31 12:00:00	1.77	0.8732	2.87	0.9416	3.99	1.2339	3.76	1.2821	2.57	1.3194	3.19	1.357	3.12	1.3691	2.99	1.3027		2013-08-31 12:00:00	27.05	29.06	24.94	28.1118	24.37	27.3457	24.04	26.3681	23.76	25.778	23.53	24.9888	23.02	24.1655	22.41	22.9251
2013-09-01 12:00:00	1.78	0.9786	2.8	1.0572	3.94	1.1368	3.74	1.3019	2.57	1.3427	3.2	1.3835	3.12	1.3341	2.99	1.2846		2013-09-01 12:00:00	26.92	27.1675	25.22	27.2018	24.77	26.9705	24.41	26.3095	24.05	25.8017	23.73	25.0852	23.05	24.2922	22.38	23.0141
2013-09-02 12:00:00	1.82	1.126	2.71	1.1304	3.84	1.2471	3.7	1.2463	2.56	1.2989	3.2	1.2983	3.13	1.3239	2.99	1.2808		2013-09-02 12:00:00	26.09	26.9594	25.05	26.6669	24.82	26.3781	24.56	25.848	24.24	25.4354	23.9	24.8691	23.14	24.2261	22.39	23.0384
2013-09-03 12:00:00	1.79	1.0263	2.73	1.0413	3.83	1.1839	3.67	1.2481	2.54	1.2935	3.18	1.33	3.13	1.3614	2.99	1.3022		2013-09-03 12:00:00	25.68	26.0628	24.49	26.0939	24.31	25.9682	24.23	25.5701	24.1	25.1606	23.86	24.6135	23.19	24.0407	22.42	22.9745
2013-09-04 12:00:00	1.78	0.9929	2.66	1.0272	3.76	1.1602	3.65	1.2167	2.54	1.349	3.18	1.3513	3.12	1.3531	2.99	1.2857		2013-09-04 12:00:00	25.25	27.1614	24.4	26.3619	24.24	25.8773	24.13	25.3086	23.98	24.8951	23.76	24.3522	23.16	23.8029	22.43	22.8575
2013-09-05 12:00:00	1.75	1.0501	2.66	1.1528	3.74	1.1993	3.63	1.2395	2.53	1.2403	3.17	1.2586	3.12	1.3242	2.99	1.2807		2013-09-05 12:00:00	24.9	27.5287	23.92	26.7596	23.82	26.2148	23.83	25.47	23.79	24.9251	23.63	24.2788	23.11	23.6608	22.41	22.7221
2013-09-06 12:00:00	1.73	0.8257	2.63	1.0787	3.72	1.2389	3.61	1.3604	2.52	1.2957	3.16	1.3385	3.12	1.3098	2.99	1.2766		2013-09-06 12:00:00	25.14	27.4006	23.75	26.8068	23.59	26.3296	23.61	25.592	23.6	25.0138	23.47	24.3097	23.01	23.629	22.37	22.6413
2013-09-07 12:00:00	1.73	1.0475	2.63	1.1688	3.69	1.1528	3.6	1.2541	2.51	1.2418	3.15	1.2995	3.11	1.3082	2.98	1.2771		2013-09-07 12:00:00	25.61	27.1463	24.03	26.6704	23.76	26.2627	23.66	25.5894	23.55	25.0333	23.38	24.3355	22.92	23.6522	22.31	22.6151
2013-09-08 12:00:00	1.72	0.9839	2.58	1.117	3.64	1.1782	3.58	1.2361	2.51	1.2436	3.15	1.2666	3.11	1.334	2.98	1.2896		2013-09-08 12:00:00	25.55	23.8499	24.36	25.0653	24.06	25.4309	23.84	25.3005	23.62	24.9285	23.39	24.3053	22.87	23.6454	22.26	22.5875
2013-09-09 12:00:00	1.75	0.6655	2.55	0.9002	3.58	1.3223	3.55	1.341	2.5	1.4245	3.14	1.3584	3.11	1.3608	2.97	1.2804		2013-09-09 12:00:00	23.77	24.4366	23.36	24.4218	23.51	24.4403	23.61	24.4274	23.58	24.2993	23.39	23.9668	22.86	23.5035	22.23	22.531
2013-09-10 12:00:00	1.71	0.8965	2.52	1.0343	3.54	1.2943	3.53	1.258	2.5	1.3183	3.13	1.2792	3.1	1.335	2.97	1.2762		2013-09-10 12:00:00	23.61	24.1682	22.97	24.2621	23.02	24.253	23.17	24.1326	23.26	23.9551	23.19	23.6502	22.79	23.2613	22.2	22.4098
2013-09-11 12:00:00	1.69	1.0784	2.5	1.0663	3.49	1.1612	3.51	1.1895	2.48	1.2452	3.12	1.3001	3.1	1.3321	2.97	1.2913		2013-09-11 12:00:00	23.83	25.9736	22.73	24.8723	22.7	24.3915	22.88	23.9866	23.01	23.7293	22.97	23.4157	22.67	23.0533	22.14	22.2772
2013-09-12 12:00:00	1.7	1.0292	2.52	1.0658	3.48	1.1158	3.49	1.1977	2.47	1.2963	3.11	1.3097	3.09	1.3486	2.96	1.2785		2013-09-12 12:00:00	24.61	27.3915	23.05	25.9184	22.83	25.1334	22.86	24.3437	22.88	23.8534	22.81	23.3764	22.53	22.9301	22.05	22.1639
2013-09-13 12:00:00	1.65	1.046	2.49	1.0907	3.46	1.221	3.49	1.1856	2.47	1.2546	3.11	1.271	3.09	1.3266	2.96	1.2845		2013-09-13 12:00:00	25.54	26.3143	24.01	25.9199	23.55	25.4773	23.25	24.7278	23.01	24.1273	22.82	23.4991	22.45	22.9377	21.97	22.1049
2013-09-14 12:00:00	1.66	1.0867	2.46	1.0904	3.41	1.1698	3.47	1.1964	2.47	1.2519	3.1	1.265	3.09	1.3306	2.96	1.2888		2013-09-14 12:00:00	24.7	24.2111	23.59	24.8111	23.43	24.887	23.32	24.5609	23.16	24.1353	22.94	23.5632	22.45	22.9888	21.93	22.0925
2013-09-15 12:00:00	1.64	0.9676	2.41	1.0343	3.34	1.1872	3.43	1.2155	2.46	1.2903	3.09	1.2955	3.08	1.3502	2.95	1.2977		2013-09-15 12:00:00	23.74	25.7216	23.2	24.8534	23.22	24.4185	23.21	24.0944	23.12	23.8097	22.94	23.4058	22.46	22.9467	21.91	22.0772
2013-09-16 12:00:00	1.67	0.9539	2.44	1.0744	3.33	1.163	3.41	1.2154	2.44	1.3388	3.08	1.3479	3.08	1.3486	2.95	1.2833		2013-09-16 12:00:00	23.79	25.0495	22.58	24.793	22.58	24.5248	22.78	24.0951	22.89	23.725	22.81	23.2934	22.43	22.8437	21.89	22.0221
2013-09-17 12:00:00	1.69	0.9381	2.43	1.0724	3.31	1.3254	3.41	1.2709	2.45	1.3723	3.08	1.3249	3.07	1.3399	2.95	1.2871		2013-09-17 12:00:00	24.38	26.0954	23.32	25.0123	23.06	24.5077	22.93	23.9606	22.81	23.585	22.68	23.1819	22.33	22.7636	21.84	21.971
2013-09-18 12:00:00	2.64	1.1373	2.39	1.1998	3.29	1.2753	3.39	1.3427	2.44	1.3549	3.07	1.3913	3.07	1.3855	2.93	1.3206		2013-09-18 12:00:00	24.6	20.1639	23.51	22.6927	23.19	23.6323	23.01	23.8115	22.86	23.5758	22.7	23.1546	22.29	22.7079	21.8	21.9212
2013-09-19 12:00:00	2.49	1.1526	2.42	1.2154	3.23	1.2857	3.34	1.3541	2.42	1.3641	3.05	1.3986	3.06	1.403	2.93	1.3454		2013-09-19 12:00:00	22.44	23.6177	21.72	22.6686	21.93	22.4667	22.33	22.6637	22.61	22.8005	22.6	22.7531	22.28	22.55	21.77	21.8639
2013-09-20 12:00:00	1.82	1.1136	2.47	1.1805	3.19	1.2549	3.31	1.3282	2.41	1.3442	3.04	1.3847	3.05	1.3918	2.94	1.3387		2013-09-20 12:00:00	21.76	27.5963	20.94	25.1723	21.22	23.6542	21.78	22.9343	22.23	22.6665	22.34	22.4829	22.18	22.2881	21.72	21.7386
2013-09-21 12:00:00	1.71	1.0939	2.47	1.1628	3.23	1.2389	3.33	1.3147	2.41	1.3333	3.04	1.3768	3.05	1.3846	2.93	1.3334		2013-09-21 12:00:00	24.6	25.162	22.86	25.0631	22.27	24.5691	22.09	23.7649	22.06	23.164	22.06	22.6327	21.96	22.2234	21.62	21.6332
2013-09-22 12:00:00	1.68	1.0815	2.45	1.1519	3.21	1.2291	3.31	1.3066	2.41	1.3266	3.04	1.3719	3.04	1.3799	2.92	1.3296		2013-09-22 12:00:00	23.25	21.8551	22.36	23.1879	22.3	23.5681	22.31	23.4979	22.27	23.1982	22.16	22.7419	21.88	22.2977	21.52	21.6148
2013-09-23 12:00:00	1.57	1.0662	2.34	1.0894	3.13	1.2562	3.27	1.2991	2.4	1.3963	3.03	1.3588	3.04	1.3783	2.92	1.3183		2013-09-23 12:00:00	21.07	18.3109	21.62	20.6025	22.07	21.8232	22.26	22.5159	22.27	22.6445	22.17	22.516	21.86	22.2462	21.46	21.5993
2013-09-24 12:00:00	1.55	1.127	2.28	1.1493	3.05	1.3093	3.2	1.2966	2.37	1.3149	3	1.3208	3.03	1.3548	2.92	1.3195		2013-09-24 12:00:00	18.9	18.0214	19.78	19.2509	20.67	20.3501	21.4	21.3821	21.85	21.7342	21.94	21.961	21.8	21.972	21.42	21.5135
2013-09-25 12:00:00	1.57	1.1208	2.29	1.1188	3.03	1.2168	3.16	1.2862	2.34	1.3397	2.97	1.3865	3.01	1.3772	2.91	1.3222		2013-09-25 12:00:00	18.5	20.3662	18.65	20.0686	19.46	20.0573	20.42	20.6027	21.14	21.0372	21.44	21.3807	21.59	21.5664	21.34	21.3357
2013-09-26 12:00:00	1.55	1.1367	2.28	1.19	3.02	1.232	3.14	1.2734	2.33	1.2844	2.95	1.3296	2.99	1.3717	2.89	1.325		2013-09-26 12:00:00	19.01	18.5996	18.82	19.6369	19.31	20.1449	20.03	20.5861	20.62	20.8232	20.94	21.0594	21.27	21.2148	21.17	21.1208
2013-09-27 12:00:00	1.56	1.0759	2.28	1.1444	2.99	1.212	3.11	1.3112	2.31	1.3366	2.93	1.3901	2.97	1.366	2.89	1.3178		2013-09-27 12:00:00	18.34	19.7419	18.28	19.6408	18.91	19.8056	19.7	20.1642	20.31	20.4841	20.62	20.7583	20.98	20.9519	20.97	20.9368
2013-09-28 12:00:00	1.56	1.0251	2.28	1.1609	2.98	1.2451	3.09	1.3387	2.3	1.3231	2.92	1.3732	2.96	1.3638	2.87	1.32		2013-09-28 12:00:00	19.07	21.0716	18.56	20.474	18.9	20.156	19.5	20.2244	20.02	20.3607	20.32	20.5543	20.72	20.7267	20.78	20.7681
[truncated: 20 more columns]
