# Supplementary material for: Uncertainty in Ecohydrological Modeling in an Arid Region Determined with Bayesian Methods
Source: PLoS One. 2016 Mar 10;11(3):e0151283. doi: 10.1371/journal.pone.0151283 (PMC4786118; doi:10.1371/journal.pone.0151283)
Supplement: S4 File — OWC = observed soil moisture, SWC = simulated soil moisture; OST = observed soil temperature, SST = simulated soil temperature; Lambda(8) was pore size distribution index at 100 cm soil depth. Air Entry(1) and Air Entry(7) were the air entry pressure at 10 and at 80 cm soil depth, respectively. MinimumCondValue was the minimum hydraulic conductivity in the hydraulic conductivity function; Saturation(1) and Saturation(2) denoted water content at saturation in the 10 and 20 cm soil layer, respectively. Wilting Point(3) and Wilting Point(5) meant water content at wilting point in the 30 and in the 50 cm soil layer, respectively. Total Conductivity(1) and Total Conductivity(2) implied water content at saturation in the 10 and 20 cm soil layers, respectively. Residual Water(5) and Residual Water(7) were residual soil moisture at 50, and 70 cm soil depth, respectively. (XLSX) [file pone.0151283.s004.xlsx]

## Sheet: Figure 2
Dataset for Figure 2:
Date	Precipitation	10cm	20cm	30cm	40cm	50cm	60cm	80cm	100cm		Date	Precipitation	OWC_10cm	OWC_20cm	OWC_30cm	OWC_40cm	OWC_50cm	OWC_60cm	OWC_80cm	OWC_100cm
2009	mm	vol%	vol%	vol%	vol%	vol%	vol%	vol%	vol%		2013	mm	vol%	vol%	vol%	vol%	vol%	vol%	vol%	vol%
2009-05-17	2	5.28	4.6	4.49	3.88	3.34	3.25	2.83	2.8		2013-02-01	0	2.08	2.01	2.2	1.96	1.59	2.02	2.1	2.08
2009-05-18	0	4.78	4.45	4.38	3.84	3.36	3.26	2.84	2.81		2013-02-02	0	1.95	1.99	2.18	1.96	1.59	2.03	2.11	2.08
2009-05-19	0	4.74	4.62	4.43	3.85	3.37	3.26	2.85	2.81		2013-02-03	0	1.99	2	2.18	1.96	1.59	2.03	2.12	2.09
2009-05-20	0	4.39	4.66	4.47	3.89	3.42	3.28	2.87	2.82		2013-02-04	0	2.02	2.02	2.19	1.96	1.59	2.04	2.12	2.1
2009-05-21	0	4.11	4.77	4.53	3.93	3.46	3.3	2.89	2.83		2013-02-05	0	1.91	2.01	2.19	1.97	1.6	2.04	2.13	2.1
2009-05-22	0	3.82	4.84	4.57	3.97	3.49	3.33	2.92	2.84		2013-02-06	0	1.93	2.03	2.19	1.96	1.6	2.05	2.14	2.1
2009-05-23	0	3.47	4.74	4.54	3.99	3.53	3.35	2.95	2.86		2013-02-07	0	1.95	2.04	2.19	1.95	1.6	2.06	2.15	2.1
2009-05-24	0	3.36	4.88	4.63	4.03	3.55	3.36	2.97	2.87		2013-02-08	0	1.93	2.04	2.19	1.95	1.6	2.07	2.15	2.11
2009-05-25	0	3.2	4.89	4.69	4.09	3.6	3.4	3	2.89		2013-02-09	0	1.88	2.03	2.19	1.95	1.6	2.07	2.16	2.12
2009-05-26	0	2.94	4.78	4.7	4.14	3.65	3.43	3.03	2.91		2013-02-10	0	1.83	2.02	2.19	1.96	1.61	2.07	2.16	2.12
2009-05-27	3.3	2.96	4.6	4.61	4.1	3.64	3.44	3.05	2.93		2013-02-11	0	1.77	2.02	2.19	1.97	1.61	2.07	2.16	2.13
2009-05-28	0	3.22	4.66	4.63	4.08	3.61	3.4	3.05	2.93		2013-02-12	0	1.73	2.02	2.2	1.98	1.61	2.07	2.16	2.13
2009-05-29	0	3.26	4.68	4.69	4.12	3.63	3.4	3.05	2.93		2013-02-13	0	1.72	2.04	2.21	1.99	1.61	2.07	2.16	2.13
2009-05-30	0	3.13	4.68	4.74	4.16	3.66	3.42	3.07	2.94		2013-02-14	0	1.73	2.07	2.23	1.99	1.6	2.07	2.15	2.13
2009-05-31	0	3.01	4.69	4.8	4.2	3.69	3.44	3.09	2.95		2013-02-15	0	1.74	2.09	2.24	1.99	1.6	2.07	2.15	2.12
2009-06-01	0	2.92	4.68	4.85	4.25	3.73	3.46	3.11	2.97		2013-02-16	0	1.74	2.1	2.24	1.99	1.61	2.07	2.16	2.13
2009-06-02	0	2.83	4.65	4.92	4.32	3.78	3.49	3.14	2.98		2013-02-17	0	1.72	2.09	2.23	1.99	1.62	2.07	2.17	2.14
2009-06-03	0	2.77	4.61	4.97	4.36	3.82	3.52	3.17	3		2013-02-18	0	1.67	2.08	2.23	1.99	1.62	2.08	2.17	2.14
2009-06-04	0.1	2.7	4.49	4.99	4.41	3.85	3.55	3.2	3.02		2013-02-19	0	1.63	2.07	2.23	1.99	1.62	2.08	2.17	2.14
2009-06-05	4.4	2.85	4.31	4.93	4.41	3.87	3.59	3.22	3.05		2013-02-20	0	1.62	2.08	2.23	1.98	1.62	2.07	2.17	2.14
2009-06-06	0	3.21	4.32	4.95	4.41	3.87	3.57	3.23	3.06		2013-02-21	0	1.61	2.1	2.23	1.98	1.61	2.07	2.17	2.14
2009-06-07	0	3.31	4.3	4.98	4.45	3.89	3.58	3.25	3.07		2013-02-22	0	1.61	2.12	2.25	1.99	1.62	2.07	2.17	2.15
2009-06-08	0	3.16	4.27	5	4.47	3.92	3.59	3.27	3.08		2013-02-23	0	1.64	2.18	2.28	2	1.62	2.08	2.17	2.15
2009-06-09	0	2.98	4.25	4.98	4.5	3.94	3.61	3.29	3.09		2013-02-24	0	1.66	2.24	2.32	2.02	1.63	2.09	2.17	2.15
2009-06-10	0	2.84	4.18	4.9	4.54	3.96	3.63	3.31	3.11		2013-02-25	0	1.66	2.29	2.35	2.04	1.64	2.11	2.18	2.15
2009-06-11	0	2.81	4.15	4.85	4.54	3.98	3.64	3.33	3.12		2013-02-26	0	1.65	2.32	2.38	2.06	1.66	2.13	2.19	2.16
2009-06-12	0	2.78	4.13	4.79	4.54	4	3.65	3.34	3.13		2013-02-27	0	1.62	2.33	2.41	2.08	1.67	2.14	2.2	2.16
2009-06-13	0	2.72	4.07	4.67	4.53	4.03	3.68	3.37	3.15		2013-02-28	0	1.59	2.31	2.41	2.09	1.68	2.15	2.21	2.17
2009-06-14	0	2.7	3.99	4.53	4.49	4.06	3.7	3.39	3.17		2013-03-01	0	1.55	2.27	2.4	2.08	1.68	2.16	2.22	2.18
2009-06-15	0	2.59	3.81	4.41	4.44	4.07	3.73	3.42	3.19		2013-03-02	0	1.52	2.22	2.38	2.07	1.68	2.16	2.24	2.18
2009-06-16	0	2.62	3.76	4.33	4.33	4.04	3.73	3.44	3.21		2013-03-03	0	1.51	2.21	2.37	2.07	1.68	2.16	2.24	2.19
2009-06-17	1.2	2.64	3.7	4.27	4.25	4.02	3.76	3.46	3.22		2013-03-04	0	1.52	2.24	2.39	2.08	1.69	2.16	2.24	2.2
2009-06-18	0.1	2.5	3.41	4.12	4.18	4	3.77	3.49	3.24		2013-03-05	0	1.53	2.28	2.43	2.1	1.7	2.17	2.25	2.2
2009-06-19	0	2.62	3.47	4.05	4.05	3.91	3.72	3.48	3.25		2013-03-06	0	1.53	2.29	2.46	2.12	1.71	2.19	2.26	2.2
2009-06-20	0	2.63	3.49	4.02	3.99	3.87	3.7	3.48	3.25		2013-03-07	0	1.52	2.28	2.47	2.13	1.72	2.2	2.27	2.21
2009-06-21	0	2.58	3.45	3.99	3.96	3.85	3.71	3.49	3.25		2013-03-08	0	1.52	2.31	2.5	2.15	1.73	2.21	2.28	2.22
2009-06-22	0	2.56	3.42	3.97	3.93	3.84	3.72	3.51	3.26		2013-03-09	0	1.58	2.36	2.57	2.18	1.75	2.23	2.29	2.23
2009-06-23	0	2.56	3.4	3.95	3.9	3.83	3.73	3.52	3.28		2013-03-10	0	1.52	2.25	2.54	2.2	1.77	2.26	2.31	2.24
2009-06-24	0	2.55	3.36	3.94	3.89	3.84	3.76	3.55	3.29		2013-03-11	0	1.5	2.23	2.53	2.19	1.78	2.27	2.33	2.25
2009-06-25	0	2.51	3.29	3.93	3.9	3.87	3.79	3.59	3.31		2013-03-12	0	1.48	2.2	2.51	2.19	1.77	2.28	2.34	2.26
2009-06-26	0	2.42	3.16	3.88	3.89	3.89	3.81	3.62	3.33		2013-03-13	0	1.46	2.18	2.51	2.19	1.77	2.28	2.35	2.27
2009-06-27	0	2.36	3.03	3.78	3.83	3.86	3.8	3.64	3.35		2013-03-14	0	1.46	2.2	2.54	2.19	1.78	2.28	2.35	2.28
2009-06-28	0	2.41	3.04	3.73	3.77	3.82	3.77	3.64	3.35		2013-03-15	0	1.45	2.22	2.56	2.21	1.79	2.29	2.36	2.29
2009-06-29	0	2.47	3.08	3.74	3.76	3.8	3.76	3.64	3.36		2013-03-16	0	1.47	2.21	2.58	2.22	1.8	2.31	2.37	2.29
2009-06-30	0	2.44	3.06	3.73	3.77	3.84	3.78	3.65	3.37		2013-03-17	0	1.46	2.2	2.59	2.24	1.81	2.32	2.38	2.3
2009-07-01	0	2.39	3	3.71	3.79	3.89	3.81	3.67	3.38		2013-03-18	0	1.44	2.18	2.58	2.24	1.82	2.34	2.39	2.31
2009-07-02	0	2.29	2.87	3.63	3.79	3.91	3.82	3.69	3.39		2013-03-19	0	1.42	2.17	2.57	2.24	1.82	2.34	2.4	2.32
2009-07-03	0	2.31	2.81	3.55	3.75	3.89	3.79	3.7	3.4		2013-03-20	0	1.4	2.17	2.58	2.25	1.82	2.35	2.41	2.33
2009-07-04	0	2.34	2.81	3.51	3.74	3.87	3.76	3.68	3.4		2013-03-21	0	1.4	2.16	2.58	2.25	1.83	2.35	2.42	2.34
2009-07-05	0	2.42	2.88	3.51	3.75	3.88	3.74	3.68	3.4		2013-03-22	0	1.44	2.17	2.59	2.26	1.84	2.36	2.43	2.35
2009-07-06	0	2.39	2.84	3.49	3.79	3.91	3.76	3.68	3.4		2013-03-23	0	1.41	2.16	2.61	2.28	1.85	2.37	2.44	2.35
2009-07-07	4	2.37	2.67	3.39	3.77	3.92	3.78	3.69	3.4		2013-03-24	0	1.4	2.14	2.59	2.28	1.86	2.39	2.45	2.36
2009-07-08	0	2.9	2.83	3.4	3.74	3.87	3.72	3.68	3.4		2013-03-25	0	1.38	2.12	2.58	2.28	1.86	2.39	2.46	2.37
2009-07-09	0	3.09	2.93	3.43	3.79	3.9	3.72	3.67	3.4		2013-03-26	0	1.38	2.09	2.56	2.28	1.86	2.4	2.47	2.38
2009-07-10	0	2.92	2.92	3.4	3.8	3.93	3.75	3.68	3.4		2013-03-27	0	1.36	2.11	2.56	2.28	1.86	2.4	2.47	2.39
2009-07-11	0	2.88	3.05	3.43	3.82	3.94	3.74	3.69	3.4		2013-03-28	0	1.39	2.12	2.56	2.28	1.86	2.41	2.48	2.39
2009-07-12	0	2.65	3	3.41	3.84	3.97	3.77	3.71	3.41		2013-03-29	0	1.39	2.13	2.58	2.29	1.88	2.41	2.48	2.4
2009-07-13	0	2.66	3.04	3.42	3.84	3.97	3.77	3.72	3.42		2013-03-30	0	1.4	2.1	2.56	2.3	1.89	2.43	2.49	2.4
2009-07-14	0	2.6	3.03	3.43	3.87	4	3.79	3.73	3.43		2013-03-31	0	1.4	2.12	2.57	2.31	1.89	2.44	2.5	2.41
2009-07-15	0	2.52	2.99	3.44	3.91	4.04	3.82	3.75	3.44		2013-04-01	0	1.39	2.13	2.58	2.32	1.9	2.45	2.51	2.42
2009-07-16	3.1	2.44	2.76	3.32	3.87	4.03	3.84	3.77	3.45		2013-04-02	0	1.38	2.12	2.58	2.32	1.91	2.46	2.52	2.43
2009-07-17	0	2.93	2.94	3.35	3.82	3.97	3.78	3.76	3.46		2013-04-03	0	1.36	2.12	2.58	2.32	1.92	2.47	2.54	2.44
2009-07-18	0	2.7	2.86	3.31	3.83	4	3.79	3.75	3.46		2013-04-04	0	1.36	2.06	2.53	2.31	1.92	2.48	2.55	2.45
2009-07-19	0	2.74	3	3.35	3.83	3.99	3.77	3.75	3.46		2013-04-05	0	1.39	1.96	2.45	2.28	1.91	2.48	2.55	2.46
2009-07-20	0	2.66	3.01	3.37	3.87	4.02	3.79	3.76	3.46		2013-04-06	0	1.35	2	2.44	2.25	1.89	2.45	2.55	2.46
2009-07-21	0	2.56	3	3.39	3.9	4.05	3.82	3.78	3.47		2013-04-07	0	1.39	2.06	2.47	2.25	1.88	2.44	2.54	2.46
2009-07-22	0	2.49	2.94	3.37	3.9	4.06	3.84	3.81	3.48		2013-04-08	0	1.36	2.05	2.48	2.27	1.89	2.45	2.54	2.46
2009-07-23	0	2.49	2.95	3.37	3.9	4.06	3.84	3.82	3.49		2013-04-09	0	1.31	2.02	2.47	2.26	1.89	2.46	2.55	2.47
2009-07-24	0	2.44	2.91	3.36	3.91	4.07	3.85	3.83	3.51		2013-04-10	0	1.31	2.03	2.45	2.25	1.89	2.45	2.55	2.47
2009-07-25	0	2.31	2.76	3.29	3.89	4.08	3.87	3.85	3.52		2013-04-11	0	1.32	2.06	2.47	2.26	1.88	2.44	2.55	2.47
2009-07-26	0	2.4	2.82	3.28	3.85	4.03	3.84	3.85	3.52		2013-04-12	0	1.32	2.07	2.49	2.26	1.89	2.44	2.55	2.47
2009-07-27	0	2.39	2.82	3.27	3.85	4.03	3.83	3.85	3.52		2013-04-13	0	1.31	2.08	2.49	2.28	1.9	2.45	2.56	2.48
2009-07-28	0	2.38	2.8	3.25	3.85	4.03	3.84	3.85	3.52		2013-04-14	0	1.31	2.08	2.51	2.29	1.91	2.46	2.57	2.48
2009-07-29	0	2.36	2.78	3.24	3.85	4.04	3.84	3.86	3.52		2013-04-15	0	1.31	2.09	2.51	2.29	1.92	2.47	2.58	2.49
2009-07-30	0	2.34	2.73	3.21	3.85	4.05	3.85	3.87	3.51		2013-04-16	0	1.35	2.11	2.52	2.31	1.93	2.49	2.59	2.49
2009-07-31	0.4	2.23	2.62	3.14	3.82	4.04	3.85	3.88	3.49		2013-04-17	0	1.33	2.1	2.54	2.32	1.94	2.51	2.61	2.5
2009-08-01	0	2.4	2.7	3.12	3.77	3.98	3.81	3.87	3.44		2013-04-18	0	1.37	2.1	2.54	2.33	1.96	2.52	2.62	2.51
2009-08-02	2.8	2.34	2.6	3.09	3.77	3.99	3.82	3.86	3.38		2013-04-19	0	1.37	2.07	2.5	2.31	1.96	2.53	2.63	2.52
2009-08-03	0	2.75	2.71	3.08	3.72	3.94	3.79	3.85	3.3		2013-04-20	0	1.35	2.03	2.46	2.29	1.95	2.53	2.65	2.54
2009-08-04	0	2.72	2.81	3.12	3.74	3.96	3.79	3.85	3.21		2013-04-21	0	1.35	2.04	2.47	2.3	1.95	2.53	2.66	2.55
2009-08-05	0	2.57	2.83	3.13	3.75	3.98	3.81	3.87	3.13		2013-04-22	0	1.36	2.07	2.48	2.3	1.95	2.53	2.66	2.55
2009-08-06	0	2.53	2.82	3.12	3.75	3.99	3.82	3.88	3.06		2013-04-23	0	1.35	2.08	2.5	2.32	1.96	2.54	2.67	2.56
2009-08-07	0	2.38	2.68	3.07	3.73	3.99	3.83	3.88	3.04		2013-04-24	0	1.31	2.06	2.49	2.32	1.97	2.55	2.68	2.57
2009-08-08	0	2.37	2.65	3.03	3.68	3.95	3.8	3.85	2.99		2013-04-25	0	1.3	2.06	2.49	2.31	1.97	2.57	2.69	2.58
2009-08-09	0	2.44	2.73	3.04	3.64	3.91	3.77	3.75	2.86		2013-04-26	0	1.29	2.08	2.5	2.32	1.98	2.58	2.7	2.59
2009-08-10	0	2.41	2.75	3.05	3.64	3.91	3.76	3.69	2.77		2013-04-27	0	1.29	2.09	2.51	2.33	1.99	2.59	2.71	2.6
2009-08-11	0	2.37	2.75	3.06	3.65	3.92	3.77	3.63	2.68		2013-04-28	0	1.33	2.07	2.51	2.34	2	2.61	2.73	2.61
2009-08-12	0	2.34	2.74	3.06	3.65	3.93	3.78	3.57	2.59		2013-04-29	0	1.32	2.04	2.49	2.33	2.01	2.62	2.74	2.62
2009-08-13	0.8	2.25	2.64	3.03	3.64	3.94	3.79	3.52	2.55		2013-04-30	0	1.37	2.07	2.5	2.33	2.01	2.63	2.76	2.63
2009-08-14	0	2.35	2.62	2.98	3.59	3.9	3.76	3.48	2.51		2013-05-01	0	1.38	2.05	2.49	2.33	2.02	2.65	2.77	2.64
2009-08-15	0	2.31	2.62	2.97	3.58	3.88	3.73	3.41	2.47		2013-05-02	0	1.35	2.06	2.49	2.33	2.02	2.66	2.78	2.65
2009-08-16	0	2.36	2.63	2.95	3.55	3.86	3.71	3.37	2.44		2013-05-03	0	1.32	2.06	2.49	2.32	2.02	2.67	2.79	2.66
2009-08-17	6.4	2.46	2.55	2.91	3.54	3.86	3.73	3.34	2.44		2013-05-04	0	1.32	2.06	2.48	2.32	2.02	2.67	2.8	2.67
2009-08-18	17.2	9.69	2.7	2.89	3.49	3.8	3.68	3.31	2.44		2013-05-05	0	1.34	2.05	2.48	2.32	2.02	2.69	2.82	2.68
2009-08-19	0	10.34	3.08	2.98	3.49	3.77	3.64	3.26	2.42		2013-05-06	0	1.36	2.06	2.49	2.32	2.03	2.71	2.83	2.69
2009-08-20	0.2	10.02	3.2	2.98	3.47	3.77	3.65	3.25	2.41		2013-05-07	9.63	1.37	2.05	2.47	2.32	2.04	2.72	2.84	2.7
2009-08-21	0	10.08	3.49	3.07	3.49	3.77	3.64	3.23	2.41		2013-05-08	0	4.25	2.19	2.4	2.27	2.02	2.71	2.85	2.7
2009-08-22	0	10.09	3.75	3.13	3.51	3.78	3.64	3.23	2.41		2013-05-09	0	6.64	2.46	2.37	2.22	1.98	2.68	2.85	2.7
2009-08-23	0	9.73	3.98	3.19	3.54	3.82	3.67	3.24	2.41		2013-05-10	0	5.42	2.78	2.44	2.22	1.96	2.66	2.84	2.71
2009-08-24	0.5	8.82	3.9	3.1	3.48	3.79	3.67	3.24	2.42		2013-05-11	0	4.41	3.06	2.52	2.24	1.97	2.65	2.83	2.7
2009-08-25	0.2	8.87	4.15	3.11	3.42	3.72	3.61	3.21	2.42		2013-05-12	0	3.59	3.3	2.6	2.26	1.98	2.66	2.83	2.7
2009-08-26	0	9.12	4.56	3.23	3.46	3.71	3.59	3.2	2.41		2013-05-13	0	2.97	3.47	2.68	2.3	1.99	2.68	2.83	2.71
2009-08-27	0	8.96	4.76	3.27	3.49	3.74	3.62	3.21	2.41		2013-05-14	0	2.5	3.57	2.73	2.32	2.01	2.7	2.84	2.71
2009-08-28	0	8.51	4.9	3.3	3.5	3.75	3.64	3.22	2.42		2013-05-15	0	2.28	3.38	2.7	2.31	2.02	2.71	2.86	2.72
2009-08-29	0	8.48	5.21	3.37	3.52	3.75	3.64	3.22	2.42		2013-05-16	0	2.17	3.37	2.7	2.3	2	2.7	2.86	2.74
2009-08-30	0	8.27	5.46	3.43	3.55	3.77	3.65	3.23	2.43		2013-05-17	0	2.08	3.32	2.7	2.29	1.99	2.69	2.86	2.74
2009-08-31	0	7.89	5.6	3.46	3.56	3.78	3.66	3.24	2.44		2013-05-18	0	1.91	3.54	2.81	2.32	1.99	2.68	2.86	2.75
2009-09-01	0	7.62	5.79	3.49	3.57	3.79	3.67	3.25	2.45		2013-05-19	0	1.83	3.46	2.82	2.34	2	2.69	2.86	2.75
2009-09-02	0	7.27	5.95	3.55	3.6	3.81	3.69	3.26	2.46		2013-05-20	0	1.76	3.52	2.89	2.35	2.01	2.69	2.87	2.75
2009-09-03	1	6.62	5.64	3.44	3.54	3.79	3.69	3.27	2.48		2013-05-21	0	1.73	3.53	2.97	2.39	2.03	2.71	2.87	2.76
2009-09-04	5.9	6.78	5.71	3.45	3.52	3.74	3.66	3.26	2.49		2013-05-22	0	1.7	3.3	3	2.42	2.05	2.74	2.89	2.77
2009-09-05	16	12.52	5.15	3.21	3.37	3.64	3.6	3.24	2.5		2013-05-23	0	1.65	3.2	3.08	2.45	2.06	2.75	2.9	2.78
2009-09-06	3.1	12.81	5.51	3.2	3.28	3.51	3.47	3.18	2.48		2013-05-24	0	1.6	2.81	2.96	2.43	2.07	2.76	2.92	2.79
2009-09-07	0	11.78	6.06	3.27	3.28	3.46	3.41	3.12	2.46		2013-05-25	0	1.58	2.81	3	2.42	2.05	2.75	2.93	2.8
2009-09-08	0	11.66	6.79	3.4	3.32	3.45	3.38	3.09	2.45		2013-05-26	0	1.55	2.74	3.04	2.45	2.06	2.75	2.93	2.81
2009-09-09	5.8	12.46	6.92	3.41	3.33	3.46	3.39	3.09	2.44		2013-05-27	0	1.52	2.62	3.04	2.48	2.08	2.76	2.93	2.82
2009-09-10	0.2	12.09	7.71	3.6	3.37	3.44	3.36	3.07	2.44		2013-05-28	0	1.53	2.44	2.95	2.47	2.08	2.78	2.95	2.82
2009-09-11	10.1	14.49	7.93	3.7	3.42	3.48	3.39	3.08	2.44		2013-05-29	0	1.51	2.39	2.86	2.44	2.07	2.77	2.95	2.84
2009-09-12	0.7	12.93	9.11	3.94	3.49	3.49	3.38	3.07	2.44		2013-05-30	0	1.48	2.4	2.83	2.43	2.05	2.76	2.95	2.84
2009-09-13	0	11.78	9.22	4.01	3.52	3.51	3.4	3.09	2.45		2013-05-31	0	1.49	2.37	2.81	2.43	2.06	2.76	2.95	2.85
2009-09-14	0	11.78	9.9	4.31	3.62	3.53	3.35	3.08	2.45		2013-06-01	0	1.49	2.39	2.84	2.45	2.07	2.77	2.95	2.85
2009-09-15	0	11.29	9.83	4.45	3.69	3.57	3.45	3.1	2.46		2013-06-02	0	1.48	2.36	2.82	2.47	2.09	2.8	2.96	2.86
2009-09-16	0	11.12	10	4.66	3.8	3.62	3.47	3.11	2.47		2013-06-03	0	1.46	2.33	2.8	2.47	2.1	2.81	2.97	2.88
2009-09-17	0	11	10.07	4.84	3.89	3.68	3.52	3.13	2.48		2013-06-04	0	1.43	2.32	2.79	2.48	2.11	2.84	2.99	2.89
2009-09-18	0	10.6	9.97	4.99	3.99	3.75	3.57	3.16	2.5		2013-06-05	0	1.45	2.22	2.71	2.46	2.11	2.86	3.01	2.91
2009-09-19	0	9.53	9.18	4.84	3.95	3.75	3.59	3.18	2.51		2013-06-06	0	1.5	2.21	2.67	2.44	2.1	2.86	3.02	2.93
2009-09-20	0	9.53	9.2	4.91	3.95	3.72	3.54	3.15	2.51		2013-06-07	0	1.49	2.26	2.69	2.44	2.1	2.86	3.03	2.94
2009-09-21	0	9.37	9.18	5	4.01	3.75	3.55	3.14	2.51		2013-06-08	4.28	2.38	2.28	2.65	2.41	2.08	2.86	3.04	2.95
2009-09-22	0	9.28	9.25	5.14	4.08	3.8	3.58	3.14	2.51		2013-06-09	3.424	3.87	2.21	2.55	2.36	2.05	2.85	3.05	2.96
2009-09-23	0	9.13	9.24	5.26	4.16	3.86	3.62	3.15	2.51		2013-06-10	0	4.77	2.15	2.47	2.3	2.02	2.82	3.05	2.96
2009-09-24	0.1	8.67	8.93	5.26	4.2	3.91	3.66	3.16	2.52		2013-06-11	0	3.45	2.42	2.55	2.29	1.99	2.78	3.04	2.98
2009-09-25	0	8.56	8.87	5.32	4.22	3.93	3.68	3.17	2.53		2013-06-12	0	2.43	2.65	2.65	2.32	2	2.78	3.03	2.99
2009-09-26	0	8.31	8.82	5.41	4.28	3.97	3.71	3.18	2.53		2013-06-13	0	1.9	2.81	2.74	2.37	2.02	2.8	3.03	2.99
2009-09-27	0	8.07	8.7	5.45	4.3	3.99	3.73	3.19	2.54		2013-06-14	0	1.75	2.75	2.82	2.41	2.05	2.84	3.05	3
2009-09-28	0	7.73	8.53	5.47	4.31	4.01	3.74	3.21	2.55		2013-06-15	7.49	1.65	2.63	2.86	2.44	2.07	2.86	3.06	3.01
2009-09-29	0	7.42	8.26	5.4	4.29	4.01	3.74	3.22	2.56		2013-06-16	0.214	3.68	2.56	2.78	2.4	2.05	2.85	3.07	3.02
2009-09-30	0	7.21	8.21	5.46	4.31	4.02	3.74	3.22	2.56		2013-06-17	4.92199	6.69	2.64	2.64	2.33	2.01	2.83	3.08	3.03
2009-10-01	0	6.98	8.06	5.43	4.3	4.01	3.73	3.22	2.56		2013-06-18	0.428	8.84	2.98	2.52	2.27	1.97	2.8	3.07	3.03
2009-10-02	0	6.71	7.88	5.4	4.28	3.99	3.72	3.22	2.56		2013-06-19	5.77799	9.84	3.59	2.47	2.23	1.93	2.76	3.05	3.01
2009-10-03	0.1	6.49	7.66	5.33	4.25	3.98	3.71	3.22	2.56		2013-06-20	0.856	9.79	4.49	2.49	2.22	1.91	2.72	3.02	3
2009-10-04	0	6.34	7.61	5.35	4.25	3.96	3.68	3.2	2.56		2013-06-21	0.428	8.77	5.67	2.61	2.25	1.91	2.7	2.99	2.99
2009-10-05	0	6.15	7.43	5.3	4.22	3.93	3.66	3.19	2.56		2013-06-22	0	7.15	6.89	2.82	2.32	1.94	2.7	2.97	2.99
2009-10-06	0	5.99	7.4	5.35	4.24	3.93	3.64	3.18	2.56		2013-06-23	0	5.88	7.36	3.01	2.41	1.99	2.74	2.97	2.98
2009-10-07	0	5.74	7.16	5.26	4.21	3.9	3.63	3.18	2.56		2013-06-24	0	4.66	7.6	3.16	2.47	2.03	2.78	2.99	2.97
2009-10-08	0	5.58	7.07	5.26	4.19	3.87	3.59	3.17	2.56		2013-06-25	0	3.82	7.52	3.23	2.5	2.06	2.82	3.01	2.98
2009-10-09	0	5.39	6.89	5.19	4.17	3.85	3.59	3.16	2.56		2013-06-26	0	3.2	7.41	3.32	2.53	2.08	2.85	3.04	2.99
2009-10-10	0	5.27	6.86	5.23	4.18	3.83	3.56	3.14	2.55		2013-06-27	0	2.72	7.38	3.44	2.57	2.1	2.87	3.05	3.01
2009-10-11	0	5.16	6.74	5.18	4.15	3.8	3.53	3.13	2.54		2013-06-28	0	2.37	7.29	3.56	2.61	2.13	2.9	3.07	3
2009-10-12	0	5.06	6.64	5.15	4.13	3.77	3.5	3.11	2.53		2013-06-29	0	2.23	6.96	3.64	2.64	2.15	2.93	3.09	3.02
2009-10-13	0	4.96	6.57	5.15	4.12	3.75	3.48	3.1	2.53		2013-06-30	0	2.09	6.49	3.7	2.67	2.17	2.95	3.11	3.03
2009-10-14	0	4.96	6.51	5.12	4.11	3.73	3.46	3.08	2.52		2013-07-01	0	2.04	6.03	3.77	2.69	2.18	2.97	3.13	3.04
2009-10-15	0	4.75	6.37	5.1	4.11	3.73	3.45	3.07	2.51		2013-07-02	0	2.01	5.57	3.8	2.71	2.19	2.99	3.14	3.06
											2013-07-03	0	1.96	5.26	3.91	2.74	2.21	3	3.15	3.06
											2013-07-04	0	1.94	4.81	3.87	2.72	2.21	3	3.16	3.07
											2013-07-05	0	1.92	4.44	3.82	2.71	2.2	3	3.17	3.08
											2013-07-06	0	1.87	4.35	3.95	2.75	2.21	3	3.16	3.08
											2013-07-07	0	1.8	4.14	4.04	2.79	2.23	3.01	3.16	3.07
											2013-07-08	2.354	1.79	3.82	3.98	2.79	2.24	3.04	3.18	3.07
											2013-07-09	0.214	2.49	3.51	3.76	2.72	2.2	3.02	3.18	3.07
											2013-07-10	0.214	2.85	3.45	3.65	2.65	2.16	2.97	3.16	3.07
											2013-07-11	0	2.24	3.66	3.78	2.67	2.15	2.94	3.13	3.06
											2013-07-12	2.99599	1.97	3.74	3.87	2.72	2.17	2.94	3.12	3.05
											2013-07-13	4.28	3.14	3.67	3.89	2.75	2.2	2.96	3.12	3.03
											2013-07-14	32.742	13.23	3.64	3.8	2.72	2.18	2.96	3.12	2.99
											2013-07-15	0	8.57	11.88	14.99	2.87	2.17	2.95	3.12	3.02
											2013-07-16	0	6.81	10.91	15.36	3.32	2.2	2.94	3.1	3.02
											2013-07-17	0.214	6.07	10.37	15.3	3.72	2.25	2.99	3.11	3.01
											2013-07-18	1.498	6.28	9.68	14.59	3.99	2.28	3.03	3.13	3
											2013-07-19	0	4.68	9.47	14.26	4.23	2.29	3.02	3.14	3.03
											2013-07-20	0	3.83	9.3	14.1	4.55	2.33	3.04	3.14	3.03
											2013-07-21	0	3.29	9.08	13.82	4.83	2.36	3.08	3.16	3.04
											2013-07-22	0	2.87	8.82	13.46	5.05	2.4	3.1	3.18	3.05
											2013-07-23	0	2.54	8.65	13.27	5.26	2.44	3.13	3.2	3.06
											2013-07-24	19.0459	2.68	8.16	12.59	5.32	2.45	3.15	3.22	3.07
											2013-07-25	0	8.8	11.12	14.48	5.26	2.38	3.11	3.22	3.07
											2013-07-26	0.428	9.65	11.14	14.37	5.37	2.31	3.04	3.19	3.06
											2013-07-27	0	6.98	9.64	13.42	5.72	2.29	2.99	3.14	3.05
											2013-07-28	0	5.7	9.56	13.72	6.24	2.35	2.99	3.11	3.04
											2013-07-29	0	4.52	9.19	13.51	6.57	2.43	3.05	3.11	3.02
											2013-07-30	3.21	3.59	8.84	13.15	6.61	2.51	3.1	3.13	3.03
											2013-07-31	0	6.35	8.17	12.37	6.6	2.54	3.14	3.16	3.03
											2013-08-01	0	4.29	7.97	12.13	6.57	2.54	3.12	3.16	3.04
											2013-08-02	0	3.2	7.58	11.64	6.49	2.56	3.13	3.16	3.05
											2013-08-03	0	2.58	7.19	11.32	6.48	2.61	3.14	3.17	3.05
											2013-08-04	0	2.3	6.79	10.82	6.35	2.67	3.17	3.18	3.05
											2013-08-05	0	2.17	6.3	10.16	6.21	2.72	3.19	3.19	3.06
											2013-08-06	0.428	2.15	5.75	9.31	6.01	2.75	3.21	3.2	3.07
											2013-08-07	0	2.19	5.31	8.57	5.75	2.75	3.2	3.21	3.08
											2013-08-08	0	2.05	4.91	7.95	5.52	2.77	3.18	3.19	3.07
											2013-08-09	0	2.01	4.45	6.97	5.23	2.8	3.2	3.19	3.07
											2013-08-10	0.214	1.98	4.11	6.05	4.98	2.82	3.23	3.2	3.07
											2013-08-11	0	2	3.78	5.57	4.95	2.84	3.25	3.21	3.07
											2013-08-12	0	1.95	3.7	5.12	4.73	2.81	3.24	3.21	3.08
											2013-08-13	0	1.94	3.55	4.86	4.56	2.81	3.26	3.21	3.08
											2013-08-14	0	1.93	3.46	4.76	4.46	2.81	3.28	3.22	3.08
											2013-08-15	0	1.89	3.29	4.65	4.38	2.81	3.32	3.23	3.08
											2013-08-16	0.642	2.17	3.14	4.52	4.28	2.78	3.32	3.23	3.08
											2013-08-17	2.99599	2.64	3.06	4.38	4.17	2.72	3.28	3.21	3.07
											2013-08-18	0.214	3.03	3.01	4.26	4.08	2.67	3.23	3.18	3.06
											2013-08-19	0.214	3.06	3	4.18	4.03	2.64	3.19	3.16	3.05
											2013-08-20	0	2.64	3.05	4.17	4.02	2.64	3.18	3.14	3.04
											2013-08-21	0	2.26	3.23	4.24	4	2.63	3.18	3.12	3.02
											2013-08-22	0.642	2.12	3.24	4.23	4.01	2.65	3.2	3.12	3.01
											2013-08-23	0	2.06	3.22	4.2	3.99	2.64	3.2	3.12	3.01
											2013-08-24	0	2.02	3.21	4.17	3.94	2.61	3.19	3.11	3.01
											2013-08-25	0	1.97	3.2	4.18	3.92	2.6	3.18	3.11	3
											2013-08-26	0	1.91	3.16	4.2	3.93	2.62	3.2	3.11	2.99
											2013-08-27	1.07	1.93	3.02	4.15	3.91	2.63	3.23	3.12	2.99
											2013-08-28	0	1.91	2.94	4.06	3.85	2.61	3.22	3.13	2.99
											2013-08-29	0	1.86	2.93	4	3.79	2.58	3.2	3.13	3
											2013-08-30	0	1.81	2.92	4	3.77	2.57	3.19	3.12	3
											2013-08-31	0	1.77	2.87	3.99	3.76	2.57	3.19	3.12	2.99
											2013-09-01	0.428	1.78	2.8	3.94	3.74	2.57	3.2	3.12	2.99
											2013-09-02	0	1.82	2.71	3.84	3.7	2.56	3.2	3.13	2.99
											2013-09-03	0	1.79	2.73	3.83	3.67	2.54	3.18	3.13	2.99
											2013-09-04	0	1.78	2.66	3.76	3.65	2.54	3.18	3.12	2.99
											2013-09-05	0	1.75	2.66	3.74	3.63	2.53	3.17	3.12	2.99
											2013-09-06	0	1.73	2.63	3.72	3.61	2.52	3.16	3.12	2.99
											2013-09-07	0	1.73	2.63	3.69	3.6	2.51	3.15	3.11	2.98
											2013-09-08	0	1.72	2.58	3.64	3.58	2.51	3.15	3.11	2.98
											2013-09-09	0	1.75	2.55	3.58	3.55	2.5	3.14	3.11	2.97
											2013-09-10	0	1.71	2.52	3.54	3.53	2.5	3.13	3.1	2.97
											2013-09-11	0	1.69	2.5	3.49	3.51	2.48	3.12	3.1	2.97
											2013-09-12	0	1.7	2.52	3.48	3.49	2.47	3.11	3.09	2.96
											2013-09-13	0	1.65	2.49	3.46	3.49	2.47	3.11	3.09	2.96
											2013-09-14	0	1.66	2.46	3.41	3.47	2.47	3.1	3.09	2.96
											2013-09-15	0	1.64	2.41	3.34	3.43	2.46	3.09	3.08	2.95
											2013-09-16	0	1.67	2.44	3.33	3.41	2.44	3.08	3.08	2.95
											2013-09-17	0.428	1.69	2.43	3.31	3.41	2.45	3.08	3.07	2.95
											2013-09-18	1.07	2.64	2.39	3.29	3.39	2.44	3.07	3.07	2.93
											2013-09-19	0	2.49	2.42	3.23	3.34	2.42	3.05	3.06	2.93
											2013-09-20	0	1.82	2.47	3.19	3.31	2.41	3.04	3.05	2.94
											2013-09-21	0	1.71	2.47	3.23	3.33	2.41	3.04	3.05	2.93
											2013-09-22	0	1.68	2.45	3.21	3.31	2.41	3.04	3.04	2.92
											2013-09-23	0	1.57	2.34	3.13	3.27	2.4	3.03	3.04	2.92
											2013-09-24	0	1.55	2.28	3.05	3.2	2.37	3	3.03	2.92
											2013-09-25	0	1.57	2.29	3.03	3.16	2.34	2.97	3.01	2.91
											2013-09-26	0	1.55	2.28	3.02	3.14	2.33	2.95	2.99	2.89
											2013-09-27	0	1.56	2.28	2.99	3.11	2.31	2.93	2.97	2.89
											2013-09-28	0	1.56	2.28	2.98	3.09	2.3	2.92	2.96	2.87
											2013-09-29	0	1.57	2.28	2.98	3.09	2.29	2.91	2.94	2.86
											2013-09-30	0	1.6	2.27	2.96	3.08	2.29	2.9	2.93	2.85

## Sheet: Figures 4 and 5
The correction founction. Dataset for Figure 5.					The corrected precipitation data in 2009 and 2013. Dataset for Figure 4.
	Probe	Reference value			Date time	Precipitation	Corrected precipitation			Date time	Precipitation	Corrected precipitation
ID	m3m-3	m3m-3				mm	mm				mm	mm
1	0.01804	0			2013-02-01	0	0			2009-05-17	0	0
2	0.02395	0.00601			2013-02-02	0	0			2009-05-18	0	0
3	0.03391	0.02538			2013-02-03	0	0			2009-05-19	0	0
4	0.04586	0.04509			2013-02-04	0	0			2009-05-20	0	0
5	0.05509	0.0627			2013-02-05	0	0			2009-05-21	0	0
6	0.03028	0.01711			2013-02-06	0	0			2009-05-22	0	0
7	0.03537	0.03145			2013-02-07	0	0			2009-05-23	0	0
8	0.04243	0.04774			2013-02-08	0	0			2009-05-24	0	0
9	0.06386	0.09139			2013-02-09	0	0			2009-05-25	0	0
					2013-02-10	0	0			2009-05-26	0	0
					2013-02-11	0	0			2009-05-27	1.4	1.4433
					2013-02-12	0	0			2009-05-28	0	0
					2013-02-13	0	0			2009-05-29	0	0
					2013-02-14	0	0			2009-05-30	0	0
					2013-02-15	0	0			2009-05-31	0	0
					2013-02-16	0	0			2009-06-01	0	0
					2013-02-17	0	0			2009-06-02	0	0
					2013-02-18	0	0			2009-06-03	0	0
					2013-02-19	0	0			2009-06-04	0	0
					2013-02-20	0	0			2009-06-05	3.4	3.50515
					2013-02-21	0	0			2009-06-06	0	0
					2013-02-22	0	0			2009-06-07	0	0
					2013-02-23	0	0			2009-06-08	0	0
					2013-02-24	0	0			2009-06-09	0	0
					2013-02-25	0	0			2009-06-10	0	0
					2013-02-26	0	0			2009-06-11	0	0
					2013-02-27	0	0			2009-06-12	0	0
					2013-02-28	0	0			2009-06-13	0	0
					2013-03-01	0	0			2009-06-14	0	0
					2013-03-02	0	0			2009-06-15	0	0
					2013-03-03	0	0			2009-06-16	0	0
					2013-03-04	0	0			2009-06-17	0	0
					2013-03-05	0	0			2009-06-18	0.6	0.61856
					2013-03-06	0	0			2009-06-19	0	0
					2013-03-07	0	0			2009-06-20	0	0
					2013-03-08	0	0			2009-06-21	0	0
					2013-03-09	0	0			2009-06-22	0	0
					2013-03-10	0	0			2009-06-23	0	0
					2013-03-11	0	0			2009-06-24	0	0
					2013-03-12	0	0			2009-06-25	0	0
					2013-03-13	0	0			2009-06-26	0	0
					2013-03-14	0	0			2009-06-27	0	0
					2013-03-15	0	0			2009-06-28	0	0
					2013-03-16	0	0			2009-06-29	0	0
					2013-03-17	0	0			2009-06-30	0	0
					2013-03-18	0	0			2009-07-01	0	0
					2013-03-19	0	0			2009-07-02	0	0
					2013-03-20	0	0			2009-07-03	0	0
					2013-03-21	0	0			2009-07-04	0.2	0.20619
					2013-03-22	0	0			2009-07-05	0	0
					2013-03-23	0	0			2009-07-06	0	0
					2013-03-24	0	0			2009-07-07	4	4.12371
					2013-03-25	0	0			2009-07-08	0	0
					2013-03-26	0	0			2009-07-09	0	0
					2013-03-27	0	0			2009-07-10	0	0
					2013-03-28	0	0			2009-07-11	0	0
					2013-03-29	0	0			2009-07-12	0	0
					2013-03-30	0	0			2009-07-13	0	0
					2013-03-31	0	0			2009-07-14	0	0
					2013-04-01	0	0			2009-07-15	0	0
					2013-04-02	0	0			2009-07-16	2.8	2.8866
					2013-04-03	0	0			2009-07-17	0	0
					2013-04-04	0	0			2009-07-18	0	0
					2013-04-05	0	0			2009-07-19	0	0
					2013-04-06	0	0			2009-07-20	0	0
					2013-04-07	0	0			2009-07-21	0	0
					2013-04-08	0	0			2009-07-22	0	0
					2013-04-09	0	0			2009-07-23	0	0
					2013-04-10	0	0			2009-07-24	0	0
					2013-04-11	0	0			2009-07-25	0	0
					2013-04-12	0	0			2009-07-26	0	0
					2013-04-13	0	0			2009-07-27	0	0
					2013-04-14	0	0			2009-07-28	0	0
					2013-04-15	0	0			2009-07-29	0	0
					2013-04-16	0	0			2009-07-30	0	0
					2013-04-17	0	0			2009-07-31	0.2	0.20619
					2013-04-18	0	0			2009-08-01	0.2	0.20619
					2013-04-19	0	0			2009-08-02	0	0
					2013-04-20	0	0			2009-08-03	0	0
					2013-04-21	0	0			2009-08-04	0	0
					2013-04-22	0	0			2009-08-05	0	0
					2013-04-23	0	0			2009-08-06	0	0
					2013-04-24	0	0			2009-08-07	0	0
					2013-04-25	0	0			2009-08-08	0	0
					2013-04-26	0	0			2009-08-09	0	0
					2013-04-27	0	0			2009-08-10	0	0
					2013-04-28	0	0			2009-08-11	0	0
					2013-04-29	0	0			2009-08-12	0	0
					2013-04-30	0	0			2009-08-13	0.8	0.82474
					2013-05-01	0	0			2009-08-14	0	0
					2013-05-02	0	0			2009-08-15	0	0
					2013-05-03	0	0			2009-08-16	0	0
					2013-05-04	0	0			2009-08-17	0	0
					2013-05-05	0	0			2009-08-18	22.6	23.299
					2013-05-06	0	0			2009-08-19	0	0
					2013-05-07	9	9.27835			2009-08-20	0.4	0.41237
					2013-05-08	0	0			2009-08-21	0	0
					2013-05-09	0	0			2009-08-22	0	0
					2013-05-10	0	0			2009-08-23	0	0
					2013-05-11	0	0			2009-08-24	0.8	0.82474
					2013-05-12	0	0			2009-08-25	0.4	0.41237
					2013-05-13	0	0			2009-08-26	0	0
					2013-05-14	0	0			2009-08-27	0	0
					2013-05-15	0	0			2009-08-28	0	0
					2013-05-16	0	0			2009-08-29	0	0
					2013-05-17	0	0			2009-08-30	0	0
					2013-05-18	0	0			2009-08-31	0	0
					2013-05-19	0	0			2009-09-01	0	0
					2013-05-20	0	0			2009-09-02	0	0
					2013-05-21	0	0			2009-09-03	0.6	0.61856
					2013-05-22	0	0			2009-09-04	0	0
					2013-05-23	0	0			2009-09-05	23.4	24.1237
					2013-05-24	0	0			2009-09-06	3.8	3.91753
					2013-05-25	0	0			2009-09-07	0	0
					2013-05-26	0	0			2009-09-08	0.2	0.20619
					2013-05-27	0	0			2009-09-09	6.8	7.01031
					2013-05-28	0	0			2009-09-10	0.4	0.41237
					2013-05-29	0	0			2009-09-11	4.8	4.94845
					2013-05-30	0	0			2009-09-12	7	7.21649
					2013-05-31	0	0			2009-09-13	0	0
					2013-06-01	0	0			2009-09-14	0	0
					2013-06-02	0	0			2009-09-15	0	0
					2013-06-03	0	0			2009-09-16	0	0
					2013-06-04	0	0			2009-09-17	0	0
					2013-06-05	0	0			2009-09-18	0	0
					2013-06-06	0	0			2009-09-19	0	0
					2013-06-07	0	0			2009-09-20	0	0
					2013-06-08	4	4.12371			2009-09-21	0	0
					2013-06-09	3.2	3.29897			2009-09-22	0	0
					2013-06-10	0	0			2009-09-23	0	0
					2013-06-11	0	0			2009-09-24	0	0
					2013-06-12	0	0			2009-09-25	0	0
					2013-06-13	0	0			2009-09-26	0	0
					2013-06-14	0	0			2009-09-27	0	0
					2013-06-15	7	7.21649			2009-09-28	0	0
					2013-06-16	0.2	0.20619			2009-09-29	0	0
					2013-06-17	4.6	4.74227			2009-09-30	0	0
					2013-06-18	0.4	0.41237			2009-10-01	0	0
					2013-06-19	5.4	5.56701			2009-10-02	0	0
					2013-06-20	0.8	0.82474			2009-10-03	0	0
					2013-06-21	0.4	0.41237			2009-10-04	0	0
					2013-06-22	0	0			2009-10-05	0	0
					2013-06-23	0	0			2009-10-06	0	0
					2013-06-24	0	0			2009-10-07	0	0
					2013-06-25	0	0			2009-10-08	0	0
					2013-06-26	0	0			2009-10-09	0	0
					2013-06-27	0	0			2009-10-10	0	0
					2013-06-28	0	0			2009-10-11	0	0
					2013-06-29	0	0			2009-10-12	0	0
					2013-06-30	0	0			2009-10-13	0	0
					2013-07-01	0	0			2009-10-14	0	0
					2013-07-02	0	0			2009-10-15	0	0
					2013-07-03	0	0
					2013-07-04	0	0
					2013-07-05	0	0
					2013-07-06	0	0
					2013-07-07	0	0
					2013-07-08	2.2	2.26804
					2013-07-09	0.2	0.20619
					2013-07-10	0.2	0.20619
					2013-07-11	0	0
					2013-07-12	2.8	2.8866
					2013-07-13	4	4.12371
					2013-07-14	30.6	31.5464
					2013-07-15	0	0
					2013-07-16	0	0
					2013-07-17	0.2	0.20619
					2013-07-18	1.4	1.4433
					2013-07-19	0	0
					2013-07-20	0	0
					2013-07-21	0	0
					2013-07-22	0	0
					2013-07-23	0	0
					2013-07-24	17.8	18.3505
					2013-07-25	0	0
					2013-07-26	0.4	0.41237
					2013-07-27	0	0
					2013-07-28	0	0
					2013-07-29	0	0
					2013-07-30	3	3.09278
					2013-07-31	0	0
					2013-08-01	0	0
					2013-08-02	0	0
					2013-08-03	0	0
					2013-08-04	0	0
					2013-08-05	0	0
					2013-08-06	0.4	0.41237
					2013-08-07	0	0
					2013-08-08	0	0
					2013-08-09	0	0
					2013-08-10	0.2	0.20619
					2013-08-11	0	0
					2013-08-12	0	0
					2013-08-13	0	0
					2013-08-14	0	0
					2013-08-15	0	0
					2013-08-16	0.6	0.61856
					2013-08-17	2.8	2.8866
					2013-08-18	0.2	0.20619
					2013-08-19	0.2	0.20619
					2013-08-20	0	0
					2013-08-21	0	0
					2013-08-22	0.6	0.61856
					2013-08-23	0	0
					2013-08-24	0	0
					2013-08-25	0	0
					2013-08-26	0	0
					2013-08-27	1	1.03093
					2013-08-28	0	0
					2013-08-29	0	0
					2013-08-30	0	0
					2013-08-31	0	0
					2013-09-01	0.4	0.41237
					2013-09-02	0	0
					2013-09-03	0	0
					2013-09-04	0	0
					2013-09-05	0	0
					2013-09-06	0	0
					2013-09-07	0	0
					2013-09-08	0	0
					2013-09-09	0	0
					2013-09-10	0	0
					2013-09-11	0	0
					2013-09-12	0	0
					2013-09-13	0	0
					2013-09-14	0	0
					2013-09-15	0	0
					2013-09-16	0	0
					2013-09-17	0.4	0.41237
					2013-09-18	1	1.03093
					2013-09-19	0	0
					2013-09-20	0	0
					2013-09-21	0	0
					2013-09-22	0	0
					2013-09-23	0	0
					2013-09-24	0	0
					2013-09-25	0	0
					2013-09-26	0	0
					2013-09-27	0	0
					2013-09-28	0	0
					2013-09-29	0	0
					2013-09-30	0	0

## Sheet: Figure 6
Dataset for Figure 6:
Date	SWC_10CM	OWC_10CM	95PPU-bottom	up boundary		SWC_20CM	OWC_20CM	95PPU	Max		SWC_30CM	OWC_30CM	95PPU	Max		SWC_40CM	OWC_40CM	95PPU	Max		SWC_50CM	OWC_50CM	95PPU	Max		SWC_60CM	OWC_60CM	95PPU	Max		SWC_80CM	OWC_80CM	95PPU	Max		SWC_100CM	OWC_100CM	95PPU	Max
	vol%	vol%				vol%	vol%				vol%	vol%				vol%	vol%				vol%	vol%				vol%	vol%				vol%	vol%				vol%	vol%
2013-02-01	0.7262	2.07704	0.7023	1.0208		0.76583	2.00647	0.7697	1.0532		1.02783	2.19539	0.8921	1.0325		0.9146	1.96112	0.8724	1.01		0.74082	1.58707	0.7954	0.924		0.97797	2.02183	0.8233	0.9069		0.79704	2.10289	0.6749	0.7484		1.58496	2.07905	1.5131	1.55
2013-02-02	1.09372	1.95189	1.0171	1.5636		0.97701	1.98538	0.9942	1.3205		1.29917	2.18186	1.1405	1.2906		1.17269	1.958	1.1112	1.2913		0.9699	1.59121	1.0284	1.2037		1.23553	2.03168	1.0432	1.1591		0.99688	2.11267	0.8607	0.9439		1.29233	2.08395	1.1565	1.2371
2013-02-03	1.97949	1.98764	1.7657	2.2929		1.21693	2.00485	1.2431	1.6488		1.63307	2.18355	1.4555	1.6383		1.47032	1.958	1.4111	1.625		1.2103	1.59121	1.2866	1.5192		1.5311	2.03498	1.2854	1.4388		1.21865	2.11919	1.0513	1.1518		1.38837	2.09052	1.2556	1.34
2013-02-04	2.15747	2.02047	2.0795	2.2901		1.39082	2.02279	1.4214	1.8746		1.72986	2.1937	1.5461	1.7467		1.55518	1.96112	1.498	1.7239		1.27787	1.59396	1.3621	1.6133		1.6132	2.03829	1.3572	1.5228		1.27917	2.1241	1.1055	1.2127		1.44754	2.09543	1.3149	1.3987
2013-02-05	2.1557	1.91014	2.078	2.2881		1.60543	2.01299	1.5919	2.1529		1.79374	2.1937	1.6059	1.8195		1.61197	1.96738	1.5553	1.7903		1.32364	1.5995	1.4135	1.6783		1.66949	2.04489	1.4083	1.579		1.32143	2.13067	1.1438	1.2569		1.49015	2.10037	1.3563	1.4414
2013-02-06	2.15434	1.93256	2.0767	2.3508		1.8155	2.02607	1.7582	2.4545		1.84093	2.1937	1.6505	1.8724		1.65398	1.96424	1.5981	1.8395		1.35759	1.5995	1.4516	1.7257		1.71138	2.0482	1.4463	1.6212		1.35311	2.1356	1.1724	1.2901		1.52263	2.10365	1.3872	1.474
2013-02-12	2.17113	1.72737	2.1643	2.8053		3.04571	2.01953	2.4117	3.3799		1.99268	2.20387	1.9376	2.1353		1.78952	1.98149	1.7452	2		1.46756	1.61477	1.5766	1.8838		1.84774	2.06977	1.5717	1.7608		1.45723	2.15869	1.2677	1.4012		1.63171	2.12678	1.4974	1.5845
2013-02-16	2.2819	1.74244	2.1908	2.8348		3.13509	2.10224	2.3956	3.4176		2.31272	2.23798	2.1791	2.6184		1.84287	1.98779	1.7992	2.0649		1.51045	1.61477	1.6266	1.9471		1.90057	2.06977	1.6211	1.8178		1.49733	2.16034	1.3051	1.4459		1.67381	2.13341	1.5396	1.6279
2013-02-17	2.28681	1.71538	2.1908	2.8529		3.12945	2.09054	2.4081	3.4129		2.36936	2.23285	2.2322	2.6778		1.84917	1.98937	1.8054	2.0725		1.51557	1.61894	1.6325	1.9546		1.90693	2.07477	1.6272	1.8244		1.50222	2.1653	1.3097	1.4513		1.679	2.13508	1.545	1.6333
2013-02-19	2.29836	1.62989	2.191	2.9325		3.1151	2.07223	2.4678	3.3997		2.58718	2.226	2.4394	2.8955		1.87259	1.98621	1.8287	2.1012		1.53464	1.61894	1.655	1.9826		1.9307	2.07643	1.6498	1.8491		1.52055	2.17028	1.3271	1.4717		1.69855	2.14007	1.5654	1.6539
2013-02-20	2.29939	1.61542	2.1918	2.9508		3.11342	2.08221	2.4709	3.3979		2.63531	2.226	2.4863	2.9398		1.87755	1.98307	1.8338	2.1073		1.5387	1.61615	1.6598	1.9887		1.93577	2.07477	1.6546	1.8545		1.52448	2.17028	1.3308	1.476		1.70277	2.14173	1.5699	1.6583
2013-02-21	2.30105	1.60821	2.1937	2.9855		3.11019	2.10224	2.467	3.3943		2.74532	2.23454	2.5956	3.0376		1.88887	1.98307	1.8454	2.1212		1.54794	1.61477	1.6706	2.0026		1.94733	2.07309	1.6657	1.8666		1.53344	2.17028	1.3393	1.4859		1.71239	2.1434	1.5802	1.6685
2013-02-22	2.30152	1.60533	2.1927	2.9981		3.10862	2.1207	2.4711	3.3925		2.81732	2.24655	2.6696	3.0976		1.89631	1.98779	1.8531	2.1303		1.55402	1.61615	1.6778	2.0119		1.95494	2.07477	1.673	1.8747		1.53935	2.17028	1.345	1.4925		1.71873	2.14505	1.5871	1.6752
2013-02-23	2.30163	1.64152	2.1931	3.0046		3.10738	2.1818	2.4812	3.3911		2.91009	2.2776	2.7649	3.1732		1.90334	2.00043	1.8604	2.139		1.55976	1.62173	1.6846	2.0208		1.96213	2.07976	1.6799	1.8824		1.54494	2.17361	1.3503	1.4988		1.72473	2.14505	1.5936	1.6815
2013-02-28	1.61529	1.58956	1.6198	2.8116		2.87247	2.30886	2.2885	3.2532		3.30892	2.40969	3.1969	3.4217		3.22594	2.08691	3.0039	3.2711		3.5324	1.68382	3.5031	3.8002		2.45	2.14549	2.1661	2.5031		1.58459	2.21369	1.3912	1.5392		1.74819	2.16845	1.6216	1.708
2013-03-03	1.54053	1.51484	1.5458	2.2564		1.79088	2.21101	1.8228	2.8914		2.84491	2.36693	2.4908	3.0721		3.24091	2.06911	2.9698	3.3118		3.30267	1.68096	3.4378	3.7096		3.15397	2.15741	3.0656	3.4104		1.66624	2.23896	1.4396	1.5834		1.75842	2.1937	1.6335	1.7204
2013-03-04	1.53222	1.52318	1.5413	2.2527		1.77607	2.24045	1.7968	2.8585		2.61959	2.3918	2.2697	2.8346		3.17064	2.0788	2.9135	3.2238		3.26397	1.68524	3.411	3.6911		3.15398	2.16082	3.1386	3.4122		1.76714	2.24235	1.5051	1.6598		1.76017	2.19707	1.6356	1.7226
2013-03-05	1.49582	1.52878	1.5041	2.2425		1.72728	2.27888	1.7505	2.7777		2.41545	2.43302	2.0775	2.4297		2.73217	2.09989	2.3376	2.7736		3.13817	1.69669	3.3115	3.5902		3.15416	2.17108	3.1921	3.4182		2.16241	2.24743	1.8691	2.0297		1.76417	2.20045	1.6403	1.7277
2013-03-07	1.46461	1.52458	1.4675	2.2151		1.68451	2.27537	1.6966	2.6799		2.34045	2.46557	2.0128	2.3461		2.18712	2.12605	2.0249	2.3458		2.59327	1.71826	2.621	3.2932		3.25384	2.19687	3.195	3.3641		2.68885	2.26611	2.5985	2.7724		1.88726	2.21399	1.6464	1.7906
2013-03-08	1.45513	1.5218	1.4589	2.2088		1.67268	2.30709	1.6904	2.6557		2.32336	2.50387	2.0004	2.328		2.17215	2.14577	2.0138	2.3359		2.3034	1.73128	2.3668	3.0745		3.26105	2.21243	3.1803	3.3163		2.55518	2.27805	2.5155	2.6982		1.92637	2.2208	1.6929	1.8391
2013-03-09	1.43662	1.58098	1.4396	2.1915		1.64726	2.36412	1.6011	2.5991		2.27907	2.56662	1.9791	2.2991		2.11582	2.18057	1.993	2.3162		1.79696	1.75313	1.8975	2.5381		3.08833	2.23326	2.8439	3.2138		2.31326	2.29173	2.3696	2.583		1.97387	2.22761	1.7353	1.8954
2013-03-10	1.41723	1.51761	1.4276	2.1842		1.62264	2.2509	1.5434	2.562		2.24245	2.54068	1.9466	2.2889		2.08257	2.19557	1.9474	2.2636		1.77428	1.77367	1.8497	2.2021		2.63753	2.26123	2.3712	3.0421		2.18927	2.30892	2.2953	2.5102		1.98404	2.23955	1.7354	1.9067
2013-03-11	1.50365	1.50375	1.5062	2.2738		1.68408	2.2283	1.5739	2.531		2.28303	2.53145	1.9791	2.3042		2.08696	2.19224	1.9576	2.2724		1.74964	1.77661	1.846	2.1771		2.25662	2.27178	1.9837	2.6969		2.04793	2.32618	2.2201	2.4259		1.98973	2.25324	1.7357	1.9139
2013-03-13	1.62886	1.46259	1.6025	4.1397		1.80882	2.17667	1.6258	2.5463		2.42245	2.51487	2.1021	2.4352		2.17717	2.18724	2.0497	2.3754		1.78773	1.77367	1.8845	2.2288		2.25284	2.27882	1.953	2.3355		1.77397	2.34699	1.9543	2.306		1.96612	2.27388	1.7369	1.9226
2013-03-14	1.63946	1.46259	1.6086	4.9598		1.8192	2.20067	1.6318	2.5682		2.43292	2.53513	2.1134	2.4479		2.18204	2.19224	2.0576	2.3883		1.78746	1.77809	1.8921	2.2288		2.24731	2.28235	1.9487	2.2966		1.76499	2.35221	1.8943	2.2745		1.95608	2.28078	1.7368	1.9242
2013-03-15	1.65557	1.45307	1.6165	6.628		1.83487	2.21964	1.6432	3.5066		2.44879	2.56106	2.1347	2.4708		2.18981	2.20563	2.0737	2.413		1.78787	1.78546	1.9009	2.2349		2.24068	2.29119	1.9498	2.2726		1.75332	2.35918	1.7722	2.2046		1.94202	2.28771	1.7364	1.9274
2013-03-16	1.66002	1.46939	1.6171	5.36053		1.8394	2.21446	1.6487	4.2328		2.45367	2.57593	2.1443	2.4813		2.19263	2.22243	2.0759	2.4144		1.7888	1.79878	1.9031	2.2598		2.24022	2.30536	1.9655	2.2776		1.75145	2.3679	1.708	2.1617		1.93915	2.29464	1.7362	1.929
2013-03-17	1.66338	1.4585	1.6172	6.08671		1.84215	2.19723	1.653	4.8924		2.45635	2.58899	2.1466	2.4823		2.19432	2.23931	2.0765	2.4147		1.78963	1.81218	1.9071	2.2805		2.2406	2.32137	1.9881	2.2804		1.75104	2.38016	1.6554	2.1236		1.9382	2.30332	1.7361	1.9304
2013-03-18	1.66542	1.43822	1.6163	6.83326		1.84435	2.17837	1.6564	5.4818		2.45882	2.57966	2.1463	2.4827		2.19591	2.23761	2.0766	2.4151		1.79043	1.81516	1.9118	2.2974		2.24111	2.33565	2.0167	2.281		1.75108	2.39246	1.6113	2.0893		1.9381	2.312	1.7368	1.9315
2013-03-19	1.66679	1.42077	1.615	7.60368		1.84591	2.16984	1.6593	6.0074		2.4608	2.57222	2.1465	2.4827		2.19744	2.23761	2.0771	2.4164		1.79144	1.81666	1.9172	2.3116		2.24207	2.34102	2.0314	2.2801		1.75154	2.40126	1.5743	2.0585		1.93848	2.32072	1.7394	1.9323
2013-03-20	1.66782	1.40476	1.6136	8.39692		1.84715	2.16642	1.6616	6.48		2.46247	2.57966	2.1468	2.4828		2.19885	2.24776	2.0766	2.4186		1.79249	1.82262	1.9229	2.3237		2.24325	2.3464	2.0497	2.2781		1.75231	2.41007	1.5436	2.0307		1.93925	2.32946	1.7421	1.9331
2013-03-21	1.66892	1.39549	1.6122	9.20899		1.84824	2.16302	1.6635	6.9122		2.46387	2.5834	2.1468	2.4827		2.2001	2.25116	2.0765	2.4214		1.79351	1.82861	1.9284	2.334		2.24451	2.35357	2.0577	2.2753		1.75327	2.41893	1.5309	2.0057		1.94029	2.33823	1.7447	1.9337
2013-03-22	1.66944	1.43955	1.6105	9.78502		1.8493	2.17154	1.6651	7.6624		2.46553	2.58527	2.1462	2.4829		2.20154	2.25794	2.0774	2.4247		1.79462	1.83613	1.9336	2.3426		2.24583	2.36079	2.062	2.2717		1.75428	2.42602	1.5278	1.9832		1.94146	2.34524	1.7475	1.9342
2013-03-23	1.67089	1.41141	1.6094	9.96632		1.85021	2.16472	1.6664	8.7859		2.46649	2.60772	2.1465	2.483		2.20257	2.2784	2.0773	2.4284		1.79564	1.84816	1.9387	2.3501		2.24728	2.3734	2.0638	2.2678		1.75548	2.43667	1.5258	1.9627		1.94279	2.35227	1.7502	1.9347
2013-03-24	1.67194	1.40078	1.6084	10.0487		1.8518	2.14095	1.6676	9.8912		2.46817	2.59274	2.1466	2.483		2.20377	2.28181	2.0771	2.4317		1.79653	1.85572	1.9426	2.356		2.24842	2.38787	2.0635	2.2634		1.75649	2.44736	1.5241	1.9443		1.9441	2.36108	1.7567	1.9351
2013-03-25	1.67184	1.38493	1.6072	10.0351		1.85351	2.12407	1.6686	8.543		2.47029	2.57779	2.1464	2.483		2.20551	2.2784	2.0773	2.4354		1.79779	1.85722	1.946	2.3608		2.24983	2.39331	2.0616	2.2584		1.75753	2.45806	1.5225	1.9272		1.94535	2.36991	1.7629	1.9355
2013-03-26	1.67207	1.37835	1.6061	9.94392		1.85477	2.09221	1.6694	8.6352		2.47222	2.56292	2.1466	2.4829		2.20723	2.28181	2.0776	2.4395		1.79915	1.86026	1.9492	2.3649		2.25148	2.40058	2.0501	2.2534		1.75876	2.467	1.5213	1.9117		1.94669	2.37877	1.7685	1.9358
2013-03-27	1.67211	1.36395	1.6051	9.83234		1.85635	2.11062	1.6701	9.5403		2.47409	2.56292	2.1465	2.491		2.20888	2.2784	2.0783	2.4436		1.8005	1.86328	1.9522	2.3684		2.25317	2.40058	2.0306	2.2484		1.76007	2.47238	1.5203	1.8975		1.94813	2.38585	1.7734	1.936
2013-03-28	1.67221	1.39283	1.6037	9.69227		1.85752	2.11565	1.6706	10.3452		2.47617	2.55548	2.1468	2.5003		2.21075	2.2784	2.0783	2.448		1.80196	1.8648	1.9548	2.3713		2.25491	2.40604	1.9969	2.2433		1.76138	2.47776	1.5194	1.8845		1.9496	2.39295	1.7777	1.9363
2013-03-29	1.67212	1.38625	1.6028	9.59413		1.85899	2.13081	1.671	10.3505		2.47788	2.57779	2.1468	2.5096		2.21237	2.29381	2.0783	2.4527		1.8034	1.87544	1.9577	2.3741		2.25682	2.41334	1.965	2.2385		1.76288	2.48496	1.5187	1.8727		1.95118	2.39829	1.7817	1.9332
2013-03-30	1.67219	1.40344	1.6017	9.55815		1.86045	2.10391	1.6714	10.1513		2.47979	2.56292	2.147	2.5187		2.21406	2.30068	2.0773	2.457		1.80477	1.88609	1.9601	2.3763		2.25855	2.42613	1.9491	2.2338		1.76428	2.49217	1.518	1.862		1.95279	2.40365	1.7852	1.9321
2013-03-31	1.67247	1.39814	1.6007	9.53155		1.86163	2.1207	1.6717	10.04		2.48166	2.57222	2.1468	2.5279		2.21578	2.30584	2.0773	2.4615		1.80621	1.89069	1.9598	2.3783		2.26038	2.43528	1.9457	2.2292		1.76572	2.50299	1.5173	1.8522		1.95439	2.41257	1.7885	1.9318
2013-04-01	1.67263	1.3902	1.5998	9.51104		1.86203	2.12575	1.6719	10.0057		2.48407	2.58153	2.1469	2.5369		2.21773	2.31964	2.0767	2.4658		1.80773	1.90447	1.9586	2.3801		2.26225	2.44815	1.9424	2.2249		1.76718	2.51384	1.5167	1.8441		1.95601	2.4215	1.7914	1.9318
2013-04-02	1.6725	1.37967	1.5989	9.48808		1.86232	2.11734	1.6721	10.0592		2.48632	2.57593	2.1469	2.5457		2.21981	2.32309	2.0768	2.47		1.80938	1.9137	1.9575	2.3816		2.26427	2.46105	1.9393	2.2208		1.76871	2.52472	1.5161	1.837		1.95768	2.42868	1.7941	1.9312
2013-04-03	1.67443	1.35872	1.5989	9.52238		1.86257	2.11565	1.6724	10.1804		2.4878	2.57593	2.1465	2.5534		2.22118	2.32482	2.0767	2.4735		1.81066	1.92295	1.9492	2.3828		2.26608	2.47214	1.9363	2.217		1.77023	2.53563	1.5155	1.8304		1.95939	2.43764	1.7966	1.9305
2013-04-04	1.68062	1.36264	1.599	9.63886		1.86236	2.06394	1.6728	10.3853		2.4888	2.5296	2.1472	2.5602		2.22209	2.31273	2.0769	2.4758		1.81144	1.9214	1.9493	2.3829		2.26716	2.48139	1.933	2.2128		1.77129	2.54657	1.5146	1.8243		1.96084	2.44846	1.7988	1.93
2013-04-05	1.68741	1.38625	1.5983	9.70823		1.86243	1.96441	1.673	10.6708		2.49055	2.44928	2.1465	2.5681		2.22346	2.2784	2.0789	2.4787		1.81238	1.91063	1.9488	2.3827		2.26814	2.47583	1.9301	2.2084		1.77203	2.55389	1.5136	1.8182		1.96192	2.45567	1.8006	1.9284
2013-04-06	1.69359	1.34705	1.5976	9.67841		1.86284	1.99997	1.6731	10.9704		2.49184	2.44384	2.1464	2.5767		2.22498	2.24946	2.0803	2.4822		1.81366	1.88609	1.9487	2.3832		2.26969	2.45366	1.9279	2.2047		1.77312	2.55205	1.5131	1.8122		1.96303	2.46289	1.8019	1.927
2013-04-07	1.69995	1.38888	1.5967	9.61807		1.86277	2.06229	1.6731	11.2874		2.49325	2.46557	2.147	2.5855		2.22637	2.25116	2.0792	2.4853		1.81492	1.88151	1.9491	2.384		2.27133	2.44447	1.9258	2.2014		1.77441	2.54474	1.5128	1.8068		1.96435	2.46289	1.803	1.9252
2013-04-08	1.70718	1.36395	1.5963	9.59182		1.86306	2.05072	1.6732	11.6043		2.49395	2.47648	2.1467	2.5939		2.22738	2.26646	2.078	2.4875		1.81598	1.89069	1.9432	2.385		2.27288	2.44999	1.9238	2.1986		1.77573	2.54474	1.5126	1.8022		1.96579	2.46289	1.804	1.9233
2013-04-09	1.7163	1.30596	1.596	9.62276		1.86286	2.02443	1.6733	11.8708		2.49486	2.46739	2.1467	2.6016		2.22818	2.26475	2.077	2.489		1.81674	1.89374	1.9375	2.3857		2.27403	2.45551	1.9216	2.1958		1.77683	2.5484	1.5123	1.7981		1.96716	2.4665	1.8049	1.9217
2013-04-10	1.72477	1.30724	1.5952	9.63074		1.86327	2.02607	1.6733	12.1099		2.49623	2.45288	2.1469	2.6098		2.22945	2.25116	2.0767	2.4904		1.81768	1.88609	1.9324	2.3862		2.27514	2.45366	1.9195	2.1931		1.77775	2.55022	1.5118	1.7941		1.96836	2.4665	1.8057	1.9204
2013-04-11	1.73326	1.31872	1.5944	9.60631		1.86313	2.05568	1.6733	12.2975		2.49648	2.46921	2.147	2.6183		2.23115	2.25625	2.0768	2.4923		1.81904	1.88304	1.9288	2.3873		2.27681	2.43713	1.9177	2.1909		1.77896	2.55205	1.5116	1.7905		1.96962	2.47014	1.8063	1.9192
2013-04-12	1.74169	1.31744	1.5936	9.59042		1.86318	2.07223	1.6732	12.4359		2.49701	2.48925	2.1462	2.6265		2.23213	2.26475	2.077	2.4943		1.82024	1.89069	1.9275	2.3887		2.27843	2.44264	1.916	2.1891		1.78028	2.55389	1.5115	1.7877		1.97106	2.47195	1.807	1.9183
2013-04-13	1.75082	1.3136	1.5931	9.59539		1.86407	2.07888	1.6732	12.5378		2.49584	2.49472	2.1467	2.6342		2.23366	2.27669	2.0773	2.4961		1.82123	1.90139	1.9269	2.39		2.27985	2.45366	1.9142	2.1876		1.78155	2.56119	1.5113	1.7851		1.97254	2.47557	1.8077	1.9176
2013-04-14	1.76124	1.3085	1.5927	9.61408		1.86334	2.08387	1.6732	12.6252		2.49707	2.50754	2.1465	2.6413		2.23404	2.28525	2.0769	2.4978		1.82204	1.90908	1.9272	2.3912		2.28105	2.45919	1.9124	2.1861		1.78265	2.57037	1.511	1.7827		1.97392	2.48102	1.8083	1.9168
2013-04-15	1.77127	1.31233	1.5919	9.61345		1.86366	2.0872	1.6732	12.714		2.49658	2.50938	2.147	2.6486		2.23574	2.29211	2.0766	2.4997		1.8231	1.91832	1.9277	2.3924		2.28231	2.47398	1.9106	2.1847		1.78367	2.5814	1.5107	1.7804		1.9752	2.48648	1.809	1.916
2013-04-16	1.78003	1.34833	1.5908	9.58818		1.86327	2.10559	1.673	12.7952		2.497	2.52407	2.1469	2.6565		2.23747	2.30584	2.077	2.5022		1.82447	1.93069	1.9289	2.394		2.28397	2.49068	1.9091	2.1838		1.7849	2.59245	1.5106	1.7784		1.97654	2.49376	1.8096	1.9153
2013-04-17	1.78878	1.32511	1.5904	9.58398		1.86366	2.10224	1.6729	12.8614		2.4967	2.54068	2.1461	2.6637		2.23853	2.32482	2.0769	2.505		1.82556	1.94465	1.933	2.3961		2.28567	2.51303	1.9077	2.1833		1.78634	2.60539	1.5106	1.7767		1.97809	2.50288	1.8103	1.9147
2013-04-18	1.80182	1.37048	1.5912	9.6565		1.86342	2.10391	1.6731	12.9303		2.49714	2.54439	2.147	2.6685		2.23779	2.33349	2.0765	2.5064		1.82565	1.96178	1.9357	2.3975		2.28642	2.52053	1.9058	2.1827		1.78742	2.62208	1.5103	1.7753		1.97957	2.51384	1.8111	1.9142
2013-04-20	1.82412	1.35482	1.5901	9.73175		1.86977	2.03099	1.6731	13.2113		2.49664	2.46014	2.1475	2.6801		2.2403	2.29381	2.076	2.5099		1.82704	1.94931	1.9368	2.3988		2.28775	2.52989	1.9023	2.1803		1.78845	2.65002	1.5091	1.7719		1.98131	2.5377	1.8123	1.9122
2013-04-21	1.8275	1.35093	1.5897	9.74407		1.87414	2.04413	1.6731	13.3015		2.49717	2.46739	2.1464	2.6838		2.24055	2.29725	2.0767	2.5115		1.82754	1.94775	1.9385	2.3997		2.28843	2.52802	1.9016	2.18		1.78901	2.65563	1.509	1.7711		1.98192	2.54878	1.8125	1.9117
2013-04-22	1.83347	1.36264	1.5887	9.77865		1.88747	2.07057	1.6729	13.5309		2.49719	2.48196	2.147	2.6931		2.24068	2.30241	2.0768	2.5156		1.8293	1.95242	1.9436	2.4021		2.29025	2.52802	1.8999	2.1796		1.79044	2.66125	1.5089	1.7696		1.9835	2.55247	1.813	1.9108
2013-04-23	1.83814	1.34575	1.5884	9.83164		1.89607	2.07888	1.6729	13.7124		2.49776	2.49838	2.1457	2.6992		2.24148	2.31617	2.0768	2.5186		1.82945	1.96335	1.9452	2.4041		2.29143	2.54117	1.8987	2.1797		1.79157	2.66876	1.5089	1.7689		1.98478	2.55986	1.8135	1.9104
2013-04-24	1.84466	1.31488	1.5882	9.91053		1.90518	2.05733	1.6729	13.9117		2.49722	2.49108	2.1453	2.7044		2.2416	2.31617	2.0767	2.5211		1.83	1.97119	1.9446	2.4058		2.29227	2.55247	1.8972	2.1798		1.79245	2.68193	1.5087	1.7684		1.98599	2.56913	1.814	1.9099
2013-04-25	1.84926	1.30469	1.5875	9.98144		1.91658	2.06394	1.6728	14.1144		2.49704	2.48742	2.1456	2.71		2.24178	2.311	2.0759	2.5238		1.8307	1.97119	1.9442	2.4074		2.29311	2.56569	1.8958	2.1798		1.79317	2.69134	1.5084	1.7678		1.98702	2.57842	1.8146	1.9093
2013-04-26	1.85209	1.28822	1.5867	10.0449		1.92833	2.07888	1.6727	14.2949		2.49836	2.49655	2.1462	2.7161		2.24073	2.31964	2.0753	2.5272		1.83192	1.97589	1.9441	2.4095		2.29431	2.58086	1.8948	2.1802		1.79413	2.70077	1.5083	1.7675		1.9881	2.58585	1.8151	1.9087
2013-04-27	1.85721	1.29454	1.5866	10.1176		1.93888	2.08554	1.6726	14.4474		2.49755	2.51306	2.1452	2.7213		2.24127	2.33001	2.0761	2.5305		1.83236	1.98846	1.9437	2.4117		2.29544	2.59225	1.8936	2.1809		1.79517	2.71213	1.5083	1.7674		1.98931	2.59518	1.8157	1.9083
2013-04-28	1.86339	1.32511	1.5863	10.1832		1.94918	2.07389	1.6726	14.5822		2.49722	2.51306	2.1454	2.726		2.2419	2.33869	2.076	2.5332		1.83274	1.99951	1.9431	2.4136		2.29608	2.61326	1.8922	2.1814		1.79591	2.72542	1.508	1.7673		1.99042	2.60638	1.8163	1.9078
2013-04-29	1.86785	1.32384	1.5856	10.2308		1.96106	2.03591	1.6725	14.6971		2.49791	2.48559	2.1454	2.7311		2.2414	2.33349	2.0761	2.5364		1.83359	2.0106	1.9428	2.4155		2.29702	2.62475	1.891	2.182		1.79667	2.74256	1.5078	1.7673		1.99142	2.61763	1.8169	1.9073
2013-04-30	1.87347	1.36787	1.5855	10.2773		1.97211	2.0656	1.6725	14.7853		2.49737	2.49655	2.1455	2.7358		2.24202	2.33001	2.076	2.5395		1.83397	2.01376	1.9424	2.4177		2.29804	2.63434	1.89	2.1828		1.79758	2.75594	1.5077	1.7674		1.99249	2.62889	1.8176	1.9068
2013-05-01	1.87779	1.38493	1.5847	10.3048		1.98479	2.05072	1.6724	14.8576		2.49741	2.48559	2.1454	2.7406		2.24209	2.33001	2.0761	2.5425		1.83477	2.02012	1.9421	2.4196		2.29889	2.64781	1.8888	2.1836		1.79832	2.76743	1.5074	1.7676		1.99352	2.64018	1.8182	1.9063
2013-05-02	1.88256	1.35352	1.5844	9.87		1.99622	2.06063	1.6723	14.9032		2.49827	2.48742	2.1449	2.7454		2.24125	2.33001	2.0753	2.5458		1.83581	2.02489	1.9418	2.422		2.3	2.65747	1.8878	2.1847		1.7993	2.78282	1.5074	1.768		1.99462	2.65152	1.8189	1.9059
2013-05-03	1.88893	1.31872	1.5842	9.56		2.00726	2.06229	1.6723	14.9306		2.49818	2.48925	2.1434	2.7494		2.24155	2.32482	2.0754	2.5485		1.83606	2.02489	1.9413	2.4242		2.30084	2.66908	1.8866	2.1857		1.80012	2.79244	1.5072	1.7684		1.99572	2.66286	1.8196	1.9055
2013-05-04	1.8952	1.32384	1.5838	9.42		2.01913	2.06394	1.6722	14.9429		2.49845	2.48376	2.1425	2.7534		2.24116	2.32482	2.0754	2.5511		1.83639	2.01695	1.9409	2.4262		2.30171	2.67294	1.8855	2.1867		1.8009	2.80402	1.5069	1.7689		1.99672	2.67235	1.8203	1.905
2013-05-05	1.89887	1.33799	1.5821	9.32		2.03364	2.05237	1.6721	14.9441		2.49811	2.47648	2.1422	2.7581		2.2415	2.32482	2.0756	2.5542		1.83642	2.02012	1.9407	2.4284		2.30289	2.68655	1.8845	2.1878		1.80171	2.81564	1.5067	1.7694		1.99773	2.68186	1.821	1.9045
2013-05-06	1.90705	1.35613	1.5815	9.214		2.04324	2.06394	1.6721	14.928		2.49838	2.49108	2.1405	2.7615		2.24168	2.32309	2.0743	2.5569		1.83639	2.03446	1.9402	2.4309		2.30349	2.71385	1.8835	2.1893		1.80272	2.82728	1.5068	1.7701		1.99889	2.69138	1.8216	1.9042
2013-05-07	4.80914	1.3731	2.0635	8.97		2.26471	2.05402	1.8786	14.911		2.49984	2.47466	2.1471	2.7651		2.24189	2.31617	2.0768	2.5571		1.83643	2.03767	1.9454	2.4316		2.303	2.72167	1.8857	2.1899		1.8029	2.83895	1.5065	1.7706		1.99972	2.70283	1.8223	1.9037
2013-05-09	1.30902	6.63698	-0.00404	8.9893		1.68885	2.4641	0.5256	13.504		2.67769	2.37224	1.4118	2.914		2.24187	2.22243	1.3615	2.582		1.83746	1.97745	1.5021	2.4326		2.30621	2.67876	1.499	2.1885		1.80366	2.84871	1.3019	1.7693		2.00013	2.70091	1.7605	1.9086
2013-05-10	1.10801	5.4204	0.1607	8.1772		1.37002	2.78095	0.375	12.9317		2.03909	2.43663	1.1968	2.1637		1.81161	2.22074	1.1571	2.0696		1.53245	1.96335	1.2594	2.0719		1.99784	2.65554	1.2455	1.9888		1.66824	2.83506	1.0247	1.7517		1.95979	2.70665	1.3422	1.9051
2013-05-11	0.80672	4.41042	-0.3366	6.438		0.94059	3.06402	0.2494	11.8912		1.30969	2.52407	0.7152	1.4096		1.2364	2.24098	0.9366	1.3873		1.05434	1.96647	0.9253	1.3616		1.39589	2.65167	0.9421	1.3393		1.16842	2.82535	0.7379	1.1834		1.43509	2.70283	0.9082	1.4884
2013-05-12	0.71642	3.58896	-0.4228	5.5378		0.82341	3.30188	-0.091	9.58384		1.14527	2.60398	0.7339	1.207		1.07249	2.26475	0.8289	1.1988		0.91194	1.97745	0.8566	1.1444		1.19507	2.66134	0.8263	1.1516		0.99576	2.82535	0.6435	0.9891		1.20353	2.70091	0.7813	1.2278
2013-05-13	0.45903	2.96899	-0.6528	4.7256		0.56005	3.46639	-0.0917	7.04144		1.03037	2.67583	0.7391	1.2248		1.01128	2.29725	0.6957	1.1705		0.86432	1.99319	0.7588	1.1205		1.12532	2.67876	0.7534	1.0853		0.93372	2.83118	0.5833	0.9141		1.10777	2.70665	0.703	1.0798
2013-05-14	0.37647	2.50308	-0.5199	4.0424		0.5163	3.56647	-0.0479	5.8062		0.90289	2.73338	0.712	0.9502		0.95127	2.31964	0.6968	1.0872		0.81274	2.00584	0.7309	1.1363		1.05857	2.69627	0.6899	1.0982		0.86923	2.84286	0.5346	0.9057		1.03001	2.71431	0.6406	1.0295
2013-05-15	0.51212	2.28059	-0.623	3.5		0.598	3.38353	-0.3205	5.559		0.87911	2.69684	0.4626	0.8747		0.87931	2.31273	0.8111	0.9982		0.74177	2.01536	0.7108	1.0942		0.96105	2.70993	0.772	1.061		0.79054	2.8565	0.5939	0.8426		0.9292	2.7239	0.7641	0.9631
2013-05-16	0.01071	2.17222	-0.6248	3.0557		0.17999	3.37465	-0.2533	5.2792		0.97622	2.69876	0.5432	1.0381		0.90035	2.29895	0.7465	0.9306		0.77294	2.0011	0.696	1.0182		1.1599	2.70212	0.8157	1.1624		0.93796	2.86434	0.6411	0.8416		1.04559	2.73546	0.7876	0.9414
2013-05-17	0.40548	2.0787	-0.7235	2.7749		0.51049	3.31943	-0.2676	4.9766		0.80815	2.70068	0.553	0.9306		0.88341	2.29211	0.6557	1.1161		0.78183	1.99162	0.74	1.027		1.03163	2.69237	0.7373	1.1387		0.84771	2.86434	0.6334	0.8331		0.9932	2.74122	0.8023	0.9891
2013-05-18	0.3818	1.91334	-0.5968	2.5279		0.50759	3.53901	-0.3261	4.6531		0.86765	2.80929	0.4827	0.7952		0.85721	2.31964	0.7416	1.0005		0.73536	1.99004	0.6996	1.0502		0.95263	2.68265	0.7562	1.1424		0.77866	2.86237	0.576	0.8382		0.91305	2.74507	0.7041	0.9649
2013-05-19	-0.30507	1.83291	-0.6287	2.3021		0.03784	3.46188	-0.2725	4.3234		0.96734	2.82305	0.4202	0.83		1.00319	2.33521	0.4841	0.9565		0.86997	2.00267	0.6848	1.0495		1.09845	2.69237	0.7518	0.9757		0.85589	2.86434	0.582	0.8143		0.96414	2.74895	0.6947	0.9406
2013-05-20	0.20488	1.7591	-0.8649	2.2473		0.40251	3.51622	-0.6359	3.8212		0.90838	2.88644	0.4198	0.8118		0.9014	2.35259	0.4821	1.0488		0.76804	2.00584	0.6628	0.9887		0.99061	2.69433	0.7728	1.0334		0.81083	2.86825	0.6689	0.7726		0.94757	2.75282	0.8032	0.9429
2013-05-21	0.3679	1.7349	-0.7116	2.2202		0.48792	3.53216	-0.2882	3.2805		0.76791	2.97497	0.6104	0.9584		0.8609	2.39287	0.7067	0.9151		0.76934	2.02649	0.7306	0.9461		1.006	2.70993	0.7241	0.9552		0.8221	2.87415	0.6056	0.8057		0.95844	2.7586	0.7626	0.94
2013-05-22	-0.20292	1.69896	-0.6816	2.2017		-0.01894	3.29531	-0.37	2.7955		0.59098	3.00349	0.3992	0.8961		0.98935	2.42465	0.5534	0.9368		0.87508	2.05047	0.7521	0.9687		1.14193	2.73541	0.742	0.9295		0.92012	2.88789	0.6446	0.7737		1.00193	2.76637	0.7682	0.9113
2013-05-23	0.03299	1.65322	-0.7623	2.1818		0.31979	3.19986	-0.3147	2.3645		0.78298	3.07752	0.3205	0.8992		0.89382	2.44955	0.3972	0.9106		0.7724	2.06494	0.6673	0.9998		0.99572	2.75117	0.7652	0.9544		0.81096	2.90367	0.6045	0.8191		0.93467	2.778	0.7886	0.9048
2013-05-24	-0.11698	1.60102	-0.6687	2.158		0.22626	2.81072	-0.3218	2.0594		0.80845	2.96483	0.3814	0.8123		0.84688	2.43175	0.7038	0.9152		0.68553	2.06656	0.6649	1.0594		1.0082	2.765	0.7235	1.0986		0.82096	2.91947	0.5873	0.8288		0.94685	2.78966	0.7058	0.9295
2013-05-25	-0.34816	1.57672	-0.74	2.1348		0.02039	2.81271	-0.3648	2.0242		0.6516	2.99735	0.334	0.7379		1.00446	2.41933	0.5214	1.1022		0.89516	2.04727	0.4598	1.0473		1.24542	2.74919	0.684	1.1211		0.88049	2.92542	0.5821	0.8513		0.96147	2.80332	0.716	0.9194
2013-05-26	-0.49171	1.5484	-0.742	2.1083		-0.09575	2.73764	-0.4047	2.0121		0.96015	3.04036	0.2181	0.7943		0.94296	2.44955	0.4951	0.8333		0.79464	2.0569	0.6768	0.9509		1.12328	2.75314	0.7315	1.1325		0.86352	2.92542	0.6153	0.8057		0.97105	2.8092	0.7786	0.8595
2013-05-27	-0.33519	1.5218	-0.8419	2.0816		0.01923	2.62349	-0.3737	2.0037		0.55641	3.04242	0.2889	0.6585		0.90247	2.47641	0.5133	1.0275		0.93501	2.07624	0.5381	1.0623		1.21166	2.765	0.7083	1.117		0.88814	2.93137	0.6421	0.8399		0.92765	2.81507	0.7776	0.8962
2013-05-28	0.45751	1.53156	-0.7588	2.0508		0.52564	2.44208	-0.4132	1.9569		0.74273	2.94664	0.352	0.8661		0.72706	2.47281	0.5153	0.9283		0.6671	2.08271	0.5522	0.8799		0.8664	2.77886	0.7751	1.0538		0.70729	2.94529	0.6814	0.7958		0.82641	2.82486	0.807	0.8992
2013-05-29	-0.37941	1.51345	-0.8187	2.0208		-0.16554	2.38753	-0.3699	1.9279		0.88556	2.86057	0.3917	0.6874		0.88108	2.44242	0.5176	0.8795		0.78653	2.06979	0.5632	1.0872		1.02454	2.77291	0.6689	1.1223		0.84034	2.95127	0.5341	0.7989		0.94761	2.83666	0.6971	0.8989
2013-05-30	-0.13732	1.48445	-0.8505	1.9952		-0.11828	2.39838	-0.5678	1.8858		0.8205	2.83485	0.2584	0.8218		0.81546	2.42821	0.6012	0.8588		0.75021	2.05369	0.5912	0.9061		0.98459	2.76303	0.6304	1.1407		0.8092	2.94927	0.5662	0.8308		0.90739	2.84453	0.6976	0.925
2013-05-31	-0.5426	1.48719	-0.7953	1.972		-0.15459	2.36592	-0.3971	1.8627		0.65029	2.8132	0.1958	0.523		0.84239	2.43354	0.5247	0.9101		0.90614	2.0569	0.5804	1.0451		0.95316	2.76103	0.7474	1.0616		0.77366	2.94729	0.658	0.8052		0.89137	2.85046	0.7787	0.9086
2013-06-01	-0.10117	1.49408	-0.8059	1.952		0.16172	2.38934	-0.4115	1.8291		0.66782	2.83683	0.2388	0.698		0.67309	2.45135	0.5203	0.997		0.64376	2.06817	0.5966	0.9723		1.07583	2.77291	0.7429	1.0927		0.81384	2.94927	0.6171	0.7464		0.84512	2.8544	0.7512	0.88
2013-06-02	-0.06854	1.48308	-0.745	1.9342		0.1625	2.35874	-0.5455	1.7918		0.64275	2.82305	0.2563	0.5825		0.67355	2.46743	0.5169	0.776		0.6419	2.09083	0.5983	0.9964		1.12783	2.79874	0.7737	1		0.82713	2.95725	0.644	0.7918		0.85977	2.86429	0.7397	0.9052
2013-06-03	0.28969	1.45714	-0.9122	1.9176		0.44286	2.33372	-0.4698	1.7544		0.62541	2.80145	0.2722	0.6551		0.67097	2.47461	0.5145	0.923		0.64171	2.09732	0.6051	1.0234		0.8452	2.81472	0.7923	1.1456		0.68725	2.97124	0.6583	0.8054		0.79874	2.87617	0.7618	0.8842
2013-06-04	-0.14566	1.43149	-0.7033	1.9033		0.03959	2.31594	-0.3451	1.7365		0.5621	2.79165	0.336	0.6543		0.65222	2.48361	0.5593	0.8534		0.60989	2.10547	0.5991	0.927		0.97662	2.83676	0.6994	1.106		0.85808	2.98727	0.6264	0.7966		0.88471	2.89007	0.7502	0.8964
2013-06-05	0.37013	1.45443	-0.824	1.8897		0.44364	2.22483	-0.4041	1.7102		0.65098	2.7122	0.3	0.7078		0.70182	2.46206	0.5137	0.9384		0.61538	2.10872	0.5859	1.0424		0.79324	2.85889	0.7054	0.9113		0.6444	3.00537	0.6262	0.7923		0.74851	2.91002	0.7575	0.8599
2013-06-06	-0.0779	1.50236	-0.7236	1.8762		0.00997	2.21446	-0.3462	1.6863		0.48182	2.67201	0.312	0.4958		0.63309	2.43708	0.5151	0.8188		0.55544	2.09732	0.5981	0.9689		0.94732	2.86093	0.7933	1.0083		0.77438	3.0195	0.6445	0.8108		0.87145	2.92803	0.7455	0.8817
2013-06-07	-0.2313	1.49271	-0.7056	1.9954		0.01259	2.26135	-0.3173	1.8176		0.4839	2.68919	0.322	0.6439		0.61395	2.4353	0.548	0.7864		0.56745	2.09732	0.5991	1.0182		1.10155	2.86294	0.7129	1.1473		0.81414	3.0296	0.6211	0.7934		0.84308	2.94409	0.7639	0.9017
2013-06-09	0.57328	3.87425	-0.4512	6.8155		0.64953	2.20928	-0.1752	2.5215		0.72757	2.54807	0.5805	1.0634		1.06975	2.35781	0.9203	1.3444		0.71114	2.05047	0.7843	1.2641		1.12819	2.84682	0.9381	1.1634		0.83594	3.05397	0.739	0.8519		0.95925	2.96425	0.8618	0.9432
2013-06-10	0.16123	4.76534	-0.3801	7.2432		0.26881	2.14773	-0.0281	3.0454		0.92744	2.46557	0.6386	0.9418		0.85365	2.30068	0.7361	0.9918		0.86677	2.01536	0.7909	1.0194		1.16835	2.81871	0.8216	1.0089		0.90355	3.05397	0.6886	0.8382		0.9679	2.96425	0.7686	0.9269
2013-06-11	-0.34531	3.45342	-0.7972	6.7442		-0.02819	2.42017	-0.3434	4.0714		0.28093	2.54993	0.2914	0.8655		0.92829	2.29211	0.6168	0.9316		0.85406	1.99004	0.6936	1.0675		1.18065	2.78284	0.6926	1.003		0.91109	3.03975	0.6165	0.7548		0.98441	2.9845	0.7153	0.9091
2013-06-12	0.349	2.42877	-0.7707	6.1305		0.41796	2.65032	-0.5485	4.5229		0.66394	2.64733	0.3513	0.7521		0.75456	2.32482	0.4659	0.9248		0.65697	1.99951	0.6677	1.0342		0.85216	2.77886	0.7534	1.0276		0.70049	3.02759	0.5633	0.815		0.80586	2.98855	0.7205	0.8601
2013-06-13	-0.3937	1.90217	-1.0595	5.7737		-0.1219	2.80674	-0.6506	4.79		0.50096	2.74498	0.2898	0.7021		0.72279	2.3718	0.5626	0.9514		0.84227	2.0233	0.5134	0.9243		1.18619	2.79676	0.6345	1.0253		0.83012	3.03163	0.4874	0.8131		0.88192	2.99261	0.5854	0.8979
2013-06-14	-0.54607	1.75303	-0.8781	5.7124		0.09002	2.74942	-0.5545	4.9044		0.69709	2.81517	0.3493	0.7035		0.88729	2.40695	0.4175	0.9369		0.65831	2.04566	0.5373	0.8175		0.96068	2.83676	0.658	1.0682		0.78736	3.04584	0.509	0.8207		0.89935	3.00074	0.6584	0.8746
2013-06-15	0.42069	1.65029	-0.2392	7.4173		0.58706	2.63305	0.1066	5.0602		1.10011	2.86256	0.8126	1.0472		1.04321	2.44065	0.7768	1.3059		0.87132	2.06817	0.7924	1.1623		1.19838	2.86495	0.8746	1.1135		0.90126	3.06415	0.6911	0.8668		0.99893	3.01295	0.8313	0.9322
2013-06-17	0.57538	6.6941	-0.309	9.8281		0.38316	2.64072	0.1133	5.9972		1.51138	2.63975	0.801	1.2192		1.04424	2.33175	0.923	1.3638		0.90979	2.00584	0.9412	1.2022		1.16586	2.82873	0.9318	1.3375		0.95677	3.08252	0.7687	0.886		1.04191	3.02522	0.8549	0.9783
2013-06-21	4.15376	8.76957	0.9567	16.217		1.72943	5.6738	1.0401	11.2096		2.12238	2.61148	1.8345	2.0696		1.79212	2.25116	1.6721	1.9134		1.40046	1.9137	1.4281	1.7007		1.69394	2.69821	1.3734	1.5383		1.27016	2.98928	1.0407	1.1534		1.34798	2.99261	1.1342	1.2556
2013-06-22	4.16088	7.15111	0.8815	16.2382		1.74744	6.89029	0.8931	11.6328		2.15096	2.82305	1.8603	2.0978		1.81899	2.32137	1.698	1.9426		1.4228	1.93843	1.4522	1.7285		1.72214	2.70212	1.3975	1.5646		1.29222	2.97124	1.0617	1.1747		1.3722	2.98855	1.158	1.279
2013-06-23	4.16921	5.87695	0.245	16.1284		1.78168	7.36144	0.6755	12.1959		2.20687	3.00551	1.9115	2.1526		1.87263	2.40518	1.7501	2.0008		1.46806	1.98846	1.5008	1.7852		1.77986	2.73935	1.4469	1.6183		1.3379	2.97124	1.1052	1.2189		1.42286	2.97638	1.2076	1.3278
2013-06-24	4.31016	4.66422	0.2039	16.0509		1.80382	7.59683	0.3406	12.2159		2.2384	3.16107	1.9436	2.1824		1.9024	2.46743	1.7807	2.0329		1.49334	2.03128	1.5279	1.8179		1.81243	2.78482	1.4746	1.6486		1.36403	2.98928	1.1301	1.2442		1.4523	2.97233	1.2363	1.3562
2013-06-25	4.53106	3.81858	0.0123	16.0589		1.83594	7.52145	0.2668	12.115		2.2751	3.23313	1.9792	2.2107		1.93327	2.50164	1.8122	2.0624		1.51789	2.06172	1.5526	1.8499		1.84288	2.82272	1.4992	1.6756		1.3878	3.01344	1.1505	1.2666		1.47883	2.97841	1.2619	1.3813
2013-06-26	4.82359	3.19816	0.1894	16.1275		1.86368	7.41455	0.4701	11.9688		2.31537	3.32132	2.0081	2.2384		1.96546	2.53064	1.8409	2.0907		1.54265	2.08109	1.5759	1.8801		1.87289	2.84883	1.522	1.7022		1.41067	3.03568	1.1694	1.2873		1.50384	2.99261	1.2853	1.4044
2013-06-27	5.13144	2.72418	0.1675	16.2295		1.96509	7.38266	0.371	11.8084		2.33999	3.4374	2.0241	2.2697		1.99091	2.56718	1.8602	2.1205		1.56432	2.10058	1.5983	1.9028		1.90039	2.87102	1.5436	1.7318		1.43218	3.05397	1.1872	1.3078		1.52751	3.00685	1.3081	1.4261
2013-06-28	5.39071	2.37391	-0.4706	16.3556		2.20007	7.28747	-0.0009484	11.6584		2.35795	3.56043	2.0394	2.3088		2.01003	2.60958	1.8776	2.1515		1.5814	2.12508	1.6233	1.9229		1.92298	2.89739	1.5656	1.7552		1.45068	3.07231	1.2051	1.3277		1.54863	3.00278	1.3291	1.4474
2013-06-29	5.64382	2.22775	-0.1047	16.5037		2.50067	6.95842	0.1776	11.5934		2.37566	3.64232	2.0543	2.3302		2.02776	2.64119	1.8937	2.1713		1.59693	2.14974	1.643	1.9414		1.94342	2.92597	1.5879	1.7756		1.46745	3.09275	1.2217	1.3446		1.56792	3.015	1.3477	1.4667
2013-06-30	5.9057	2.08879	-0.0122	16.6674		2.84043	6.48658	-0.00104	11.5424		2.39417	3.69755	2.0697	2.3466		2.04538	2.66928	1.9097	2.19		1.61186	2.17126	1.6594	1.9591		1.96265	2.95264	1.6061	1.7944		1.483	3.11125	1.2358	1.3597		1.58578	3.0293	1.3645	1.4841
2013-07-01	6.18661	2.03535	-0.1855	16.8442		3.20197	6.03122	0.4679	11.4988		2.41251	3.76729	2.0847	2.3629		2.06257	2.69376	1.9252	2.2083		1.62636	2.18458	1.6749	1.9763		1.98128	2.96911	1.6222	1.8125		1.49795	3.12772	1.249	1.3739		1.60276	3.04365	1.3804	1.5003
2013-07-02	6.48822	2.0106	0.4226	17.0282		3.57721	5.57153	0.4908	11.4697		2.43156	3.80479	2.1004	2.3801		2.08003	2.707	1.9411	2.2274		1.64074	2.19458	1.6903	1.9934		1.99939	2.98567	1.6374	1.83		1.51227	3.14219	1.2615	1.3873		1.61892	3.05597	1.3954	1.5157
2013-07-03	3.50159	1.95836	-0.4186	15.0376		3.75429	5.25968	0.4961	11.3235		2.44552	3.91147	2.1123	2.3929		2.09419	2.73931	1.9536	2.2432		1.65336	2.20965	1.7038	2.0082		2.01629	2.99811	1.6516	1.8462		1.52615	3.15253	1.2736	1.4004		1.63462	3.06422	1.41	1.5306
2013-07-05	2.66736	1.91653	-0.3593	8.7444		2.92891	4.44484	-0.3637	10.4892		2.4419	3.81655	2.1157	2.3908		2.10502	2.7089	1.9676	2.2564		1.66785	2.19794	1.7197	2.0283		2.03846	3.00018	1.6714	1.8689		1.54654	3.16707	1.2913	1.4206		1.66014	3.07658	1.4338	1.5548
2013-07-06	2.51118	1.86893	-0.2857	7.1805		2.71301	4.35385	-0.0533	10.0887		2.43894	3.95223	2.1128	2.3805		2.10616	2.74694	1.9688	2.2582		1.67072	2.2063	1.7231	2.0321		2.04366	2.99602	1.6764	1.8734		1.55171	3.16293	1.2959	1.4258		1.6667	3.07658	1.4396	1.561
2013-07-07	2.16275	1.79733	-0.3597	3.832		2.20951	4.13757	-0.0372	8.3823		2.42973	4.03935	1.9042	2.3469		2.10633	2.78915	1.7511	2.2597		1.67553	2.23152	1.6924	2.035		2.05381	3.01473	1.6802	1.8735		1.56272	3.16498	1.2651	1.4351		1.68132	3.07246	1.4297	1.575
2013-07-08	3.23316	1.79271	-0.3023	4.9749		1.95675	3.81698	0.169	7.3737		2.42158	3.98354	2.009	2.3231		2.10313	2.79109	1.7562	2.2439		1.67587	2.24168	1.628	1.9822		2.05735	3.0356	1.6057	1.8736		1.56816	3.1754	1.1903	1.4217		1.68983	3.07451	1.3598	1.5827
2013-07-10	3.41233	2.85211	-0.4277	6.4205		2.18409	3.44612	0.0159	7.2619		2.4349	3.64921	2.0841	2.3801		2.11533	2.64679	1.948	2.2709		1.68574	2.16131	1.7399	2.0274		2.0696	2.96911	1.6974	1.8878		1.57862	3.16293	1.2698	1.4339		1.70399	3.06834	1.4157	1.596
2013-07-11	3.14929	2.23651	-0.3416	6.446		2.18404	3.6566	0.0811	7.2608		2.43788	3.77898	2.0881	2.3831		2.11943	2.67303	1.9601	2.2757		1.68978	2.1514	1.7445	2.0348		2.07517	2.9362	1.703	1.8931		1.58322	3.13391	1.2804	1.4398		1.70908	3.05803	1.4265	1.601
2013-07-12	3.94564	1.9681	-0.1538	7.7616		2.17471	3.74336	0.0406	7.3614		2.44173	3.87096	2.0947	2.3972		2.12641	2.72027	1.9702	2.2839		1.69769	2.17293	1.7535	2.0484		2.08708	2.94235	1.7141	1.9045		1.59381	3.11946	1.3008	1.452		1.72138	3.04775	1.4483	1.6129
2013-07-13	6.51095	3.13776	-0.0711	10.8783		2.71339	3.66592	0.328	7.7783		2.45538	3.88997	2.1054	2.4146		2.1349	2.75076	1.9781	2.2926		1.70378	2.19626	1.7597	2.0563		2.09473	2.96292	1.7234	1.9116		1.60034	3.11742	1.3144	1.4616		1.72949	3.0334	1.4618	1.6206
2013-07-14	20.0054	13.2282	9.9773	27.065		7.14994	3.64497	1.6166	10.1925		2.50107	3.79773	2.1299	2.4552		2.15624	2.71837	1.9929	2.313		1.71516	2.17791	1.7711	2.0684		2.10622	2.96087	1.7333	1.9217		1.60811	3.11946	1.327	1.471		1.73787	2.98855	1.475	1.6285
2013-07-15	13.5112	8.56524	13.0549	26.7735		17.8057	11.8793	1.8408	18.1487		13.8028	14.9868	8.1668	14.8766		2.44531	2.87083	2.0774	2.6233		1.77268	2.16961	1.8347	2.1195		2.15132	2.94852	1.7643	1.9633		1.62715	3.11742	1.3459	1.4874		1.75077	3.015	1.4904	1.6409
2013-07-16	11.3603	6.8058	10.919	24.9828		15.1474	10.9078	1.8773	16.6869		17.1582	15.3621	14.0336	17.9586		3.26958	3.32396	2.6683	3.4436		1.80395	2.1996	1.8673	2.1653		2.18952	2.9444	1.8067	1.9986		1.65299	3.10302	1.3727	1.5145		1.77199	3.015	1.5129	1.6621
2013-07-17	10.5179	6.07212	4.398	24.1823		14.546	10.3711	1.8947	15.7641		17.3487	15.3028	15.2314	18.5379		4.03075	3.71805	3.2693	4.2436		1.82775	2.25184	1.8912	2.1925		2.21701	2.98567	1.8296	2.0245		1.67233	3.10712	1.3906	1.5335		1.7903	3.00685	1.5313	1.6808
2013-07-18	10.6633	6.27762	1.2093	24.2042		14.2758	9.67894	1.2303	15.3139		17.0877	14.5907	15.4574	18.4425		4.70344	3.9915	3.8258	4.9657		1.83797	2.28078	1.901	2.212		2.24158	3.02517	1.8482	2.0453		1.68875	3.12772	1.4047	1.5488		1.80632	3.00278	1.5463	1.6966
2013-07-19	10.5123	4.68054	0.4209	23.8558		14.1974	9.47232	0.4651	15.392		16.9188	14.2578	15.574	18.4153		5.26755	4.22955	4.3293	5.6175		1.89383	2.28763	1.9537	2.2325		2.25374	3.01891	1.8653	2.0657		1.70105	3.13804	1.4183	1.5635		1.82018	3.02522	1.5602	1.7112
2013-07-20	9.87392	3.83062	0.1619	23.2145		13.9442	9.29674	0.2804	15.2331		16.7316	14.1033	15.6436	18.3656		5.71288	4.54773	4.7964	6.1554		2.02694	2.32549	2.0538	2.3378		2.26232	3.04397	1.8823	2.0735		1.70987	3.14424	1.4272	1.5732		1.8312	3.0293	1.5717	1.7235
2013-07-21	9.42498	3.28564	-0.3548	22.7581		13.6635	9.08302	-0.0608	15.0584		16.4413	13.8176	15.5817	18.1985		6.07793	4.82878	5.1792	6.6012		2.19718	2.36374	2.155	2.4936		2.27086	3.0755	1.8886	2.0798		1.71773	3.16084	1.4337	1.5818		1.84096	3.03749	1.5808	1.7333
2013-07-22	9.0664	2.8663	-0.0376	22.3754		13.3865	8.82105	0.2722	14.8835		16.1065	13.4554	15.4456	17.976		6.38694	5.04554	5.4838	6.979		2.38679	2.39529	2.2685	2.6784		2.27967	3.09873	1.8938	2.0861		1.72508	3.17747	1.4394	1.5882		1.84985	3.05186	1.5885	1.7417
2013-07-23	8.77155	2.53506	-0.785	22.0527		13.1068	8.6528	-0.0564	14.7078		15.751	13.2665	15.2735	17.7254		6.65296	5.26234	5.7291	7.303		2.58651	2.43599	2.4152	2.882		2.2889	3.12632	1.8993	2.0929		1.73299	3.19624	1.4454	1.5945		1.85881	3.06215	1.5961	1.7499
2013-07-24	16.4731	2.67712	2.7246	29.0609		14.2927	8.15959	1.489	16.3358		15.5027	12.5891	15.168	17.6287		6.88654	5.32164	5.9302	7.5846		2.7854	2.45381	2.5779	3.0892		2.29692	3.15193	1.9037	2.0985		1.73957	3.21511	1.4503	1.5995		1.86699	3.07038	1.6029	1.7574
2013-07-25	6.37991	8.79728	3.1109	23.0744		16.972	11.1235	1.7107	17.7488		20.8629	14.481	20.7172	23.2484		7.87409	5.26234	6.9487	8.5239		3.03702	2.38475	2.7876	3.2993		2.30534	3.10722	1.9082	2.1044		1.7451	3.21511	1.4542	1.6036		1.8737	3.07246	1.6083	1.7634
2013-07-27	3.21941	6.98409	1.2009	5.5874		14.4858	9.63741	1.388	14.0471		18.3293	13.4155	18.3746	20.7011		8.90655	5.72122	7.6045	9.8357		4.08391	2.29449	3.8061	4.3478		2.34001	2.98567	1.9295	2.124		1.76317	3.13804	1.4671	1.6192		1.89063	3.05186	1.6209	1.7782
2013-07-28	2.76603	5.70089	1.1895	5.1713		13.9819	9.55878	1.3292	13.551		17.8094	13.7215	17.8374	20.161		8.85018	6.24357	7.6688	9.8172		4.31558	2.35328	3.981	4.6832		2.40139	2.99188	1.9357	2.1245		1.76633	3.10508	1.4716	1.6252		1.89487	3.03545	1.6256	1.7839
2013-07-29	1.86909	4.5189	0.5656	4.934		12.7445	9.1875	0.7128	12.2949		16.6124	13.5053	16.5943	18.9322		8.5896	6.5695	7.7789	9.6769		4.76736	2.43066	4.3698	5.4015		2.58851	3.05026	1.9406	2.1737		1.7735	3.11125	1.4789	1.6366		1.90461	3.02113	1.6355	1.7963
2013-07-30	2.93147	3.5936	0.3752	6.3423		11.9009	8.8407	0.5222	11.3721		15.7988	13.153	15.6804	18.13		8.3235	6.61457	7.8193	9.4839		4.97025	2.50592	4.6019	5.7851		2.75427	3.10297	1.9573	2.2808		1.77832	3.13391	1.4821	1.6415		1.91109	3.02522	1.6409	1.8028
2013-07-31	3.51366	6.34919	0.1922	7.341		11.4365	8.1671	0.2596	10.903		15.0786	12.3744	14.9048	17.5189		8.13387	6.59524	7.481	9.387		5.10536	2.53861	4.8038	6.0713		2.9258	3.13699	2.0122	2.4036		1.78281	3.15876	1.4849	1.645		1.91712	3.02522	1.6455	1.8084
2013-08-01	2.60982	4.28539	0.0879	6.7394		10.774	7.96934	0.1487	10.6395		14.4243	12.1289	14.2041	16.9476		8.00774	6.5695	7.2321	9.3217		5.19861	2.53678	4.9821	6.2752		3.09594	3.11996	2.0902	2.5341		1.78721	3.16293	1.4877	1.6484		1.92278	3.04365	1.6498	1.8136
2013-08-02	1.89311	3.20034	-0.2821	6.1951		9.92272	7.57884	0.0973	10.284		13.7673	11.6422	13.4978	16.3454		7.92069	6.48947	7.0674	9.2703		5.26729	2.56418	5.1416	6.4201		3.2619	3.13059	2.1822	2.6683		1.79167	3.16498	1.4907	1.6519		1.92832	3.04775	1.654	1.8185
2013-08-03	1.59089	2.57871	-0.3133	5.7296		8.66719	7.19301	-0.0886	9.85957		13.105	11.3244	12.7678	15.7414		7.85382	6.47992	6.9572	9.2191		5.32089	2.61027	5.2843	6.5255		3.42273	3.14126	2.2824	2.8041		1.79618	3.16707	1.4938	1.6556		1.9339	3.04775	1.6583	1.8236
2013-08-04	1.55487	2.30193	-0.0584	5.3612		7.20487	6.78884	0.1226	9.43411		12.3985	10.8178	11.9904	15.1228		7.79361	6.35323	6.8784	9.1568		5.36381	2.66619	5.4108	6.6045		3.57735	3.16908	2.3866	2.9396		1.80054	3.17747	1.497	1.6592		1.93942	3.05392	1.6626	1.8286
2013-08-05	1.53195	2.17222	-0.7029	5.0964		5.97679	6.30464	-0.2247	8.99843		11.4794	10.1596	11.1423	14.4799		7.72193	6.20938	6.8141	9.0668		5.39613	2.71906	5.5204	6.6647		3.72458	3.19488	2.4915	3.0725		1.8046	3.18998	1.5	1.6627		1.94471	3.06215	1.6667	1.8334
2013-08-06	1.56343	2.15332	-0.4411	5.1068		4.9717	5.74668	-0.2211	8.55701		10.5571	9.31204	10.3409	13.7394		7.62212	6.00943	6.754	8.9385		5.41288	2.74761	5.6086	6.7096		3.86223	3.20999	2.5939	3.2004		1.80815	3.20462	1.5026	1.6657		1.94947	3.07038	1.6705	1.8377
2013-08-07	1.50921	2.19468	-0.4919	5.0479		4.04807	5.31479	-0.231	8.14478		9.71617	8.56515	9.6475	12.997		7.48607	5.74787	6.6895	8.7716		5.40678	2.7457	5.6703	6.7412		3.98917	3.20353	2.6926	3.322		1.81137	3.2088	1.5049	1.6685		1.9536	3.07658	1.6737	1.8415
2013-08-08	1.49318	2.05196	-0.6226	4.8382		2.87319	4.91115	-0.3887	7.72828		8.96389	7.946	9.0502	12.2622		7.30847	5.51926	6.6131	8.5501		5.36685	2.76676	5.6988	6.7585		4.10642	3.18412	2.7895	3.4393		1.81502	3.19417	1.5077	1.6717		1.95789	3.07451	1.6771	1.8454
2013-08-09	1.45101	2.00567	-0.8719	4.6553		1.78203	4.45269	-0.4683	7.30212		8.25361	6.97386	7.9917	11.542		7.09737	5.2258	6.5186	8.2834		5.27723	2.80334	5.684	6.7548		4.21297	3.20135	2.8837	3.5508		1.81686	3.18998	1.5106	1.675		1.96302	3.07038	1.6809	1.8497
2013-08-10	1.41932	1.98275	-0.8124	4.5649		1.72172	4.10756	-0.2426	6.89913		6.69396	6.05465	6.3117	10.8602		6.83958	4.97718	6.4029	7.9364		5.17224	2.82272	5.653	6.7218		4.30364	3.22733	2.9722	3.6528		1.81704	3.19624	1.5131	1.678		1.9676	3.07038	1.6846	1.8538
2013-08-11	1.38697	2.00073	-0.5904	4.4283		1.68548	3.78125	-0.236	6.78		5.23082	5.56756	4.8213	10.2642		6.48407	4.95273	6.2602	7.7012		5.06819	2.84218	5.6162	6.6565		4.37675	3.25343	3.0529	3.7444		1.81723	3.2088	1.514	1.6805		1.97142	3.07451	1.6881	1.8575
2013-08-12	1.37571	1.94544	-0.5534	4.1631		1.66589	3.70335	-0.2278	6.54		3.74995	5.12429	3.3079	9.4372		6.0316	4.73046	6.0751	7.4514		4.95345	2.81496	5.5683	6.5858		4.43557	3.24469	3.1269	3.8289		1.81711	3.2088	1.514	1.6832		1.97521	3.07658	1.6914	1.8612
2013-08-13	1.36278	1.94382	-0.626	3.883		1.63736	3.55043	-0.4346	7.23		2.42923	4.85624	2.2418	8.0362		5.47246	4.56063	5.7304	7.137		4.81592	2.80915	5.4993	6.5109		4.47814	3.25997	3.1943	3.9047		1.81731	3.2088	1.5139	1.6857		1.97872	3.07864	1.6946	1.8648
2013-08-14	1.30293	1.93095	-1.0352	3.5917		1.5455	3.45512	-0.2399	7.12		2.25655	4.75627	2.1537	6.6311		3.98385	4.45796	4.1472	6.7608		4.59445	2.81109	5.4015	6.4266		4.50067	3.28183	3.255	3.9708		1.81752	3.21511	1.5141	1.688		1.98194	3.08071	1.6976	1.8683
2013-08-15	1.29198	1.89106	-0.5384	3.2993		1.528	3.29093	-0.1934	6.12		2.2199	4.64691	1.9283	5.2962		2.44049	4.38437	2.4237	6.3262		4.20903	2.81109	5.1138	6.3265		4.48775	3.317	3.3078	4.0256		1.81748	3.22771	1.5142	1.6883		1.98478	3.08485	1.7003	1.872
2013-08-19	4.5616	3.06323	-0.4931	7.3237		3.31778	2.9974	-0.2155	6.11		2.80553	4.18464	2.5632	4.7811		2.54466	4.02501	2.4927	4.8773		2.71981	2.64001	3.4079	5.7641		3.83632	3.19058	3.3388	4.0999		1.81717	3.16293	1.5143	1.6885		1.9862	3.05392	1.7033	1.8809
2013-08-20	4.46476	2.63826	-0.4896	7.3583		3.53177	3.04937	-0.2074	6.02		2.93324	4.17221	2.6834	4.8887		2.59313	4.01542	2.5407	4.7707		2.68508	2.63815	3.336	5.6789		3.74231	3.17981	3.2743	4.0923		1.81714	3.13598	1.514	1.6886		1.98622	3.03545	1.7038	1.8824
2013-08-21	4.27325	2.25761	-0.4199	7.3679		3.88574	3.23004	-0.1865	7.5		3.22957	4.24211	2.9379	5.1465		2.70318	4.00346	2.6426	4.5624		2.61735	2.62882	3.1894	5.4841		3.53363	3.17553	3.1273	4.0642		1.81694	3.11742	1.5139	1.6887		1.98657	3.02113	1.7048	1.8859
2013-08-22	4.51537	2.1226	-0.1937	7.6548		4.06066	3.23654	0.1395	7.6		3.41542	4.23457	3.0997	5.3194		2.77232	4.01304	2.7	4.4606		2.58225	2.64562	3.1091	5.357		3.40243	3.1992	3.0302	4.0323		1.81698	3.11536	1.514	1.6886		1.98674	3.00888	1.7055	1.8883
2013-08-25	4.49032	1.9746	-0.4178	8.0152		4.806	3.19986	-0.2565	7.89		3.96769	4.18215	3.5959	5.8388		2.97214	3.92265	2.8593	4.3051		2.52153	2.6047	2.9466	5.0464		3.07869	3.17767	2.7746	3.9085		1.81677	3.10508	1.5141	1.6887		1.98638	2.99667	1.7061	1.8935
2013-08-26	4.4858	1.91334	-0.236	8.0345		4.88416	3.15705	0.2381	7.9		4.06071	4.19959	3.684	5.9321		3.00854	3.92737	2.8884	4.2943		2.51633	2.61583	2.9271	5.0001		3.03248	3.20135	2.7359	3.8837		1.81674	3.10712	1.5139	1.6887		1.98686	2.99057	1.7068	1.8948

## Sheet: Figure 7
Dataset for Figure 7:
Date	SST_10CM	OST_10CM	95PPU	Max		SST_20CM	OST_20CM	95PPU	Max		SST_30CM	OST_30CM	95PPU	Max		SST_50CM	OST_50CM	95PPU	Max		SST_60CM	OST_60CM	95PPU	Max		SST_80CM	OST_80CM	95PPU	Max		SST_100CM	OST_100CM	95PPU	Max
	℃	℃				℃	℃				℃	℃				℃	℃				℃	℃				℃	℃				℃	℃
2013-02-01	-0.49987	-1.92527	-1.3954	-0.6261		-1.2293	-2.61175	-3.4017	-1.1971		-2.54126	-2.81366	-2.7292	-1.2449		-1.30714	-2.6002	-0.3913	-0.2926		-1.70465	-2.24366	-0.4323	-0.4103		-0.61562	-1.08305	-0.1824	-0.1752		0.11072	0.26575	0.1466	0.1489
2013-02-02	-0.05264	-3.29462	-0.0971	-0.0461		-0.32051	-3.36173	-0.0611	-0.00213		-0.34181	-2.96024	-0.0681	-0.00943		-0.38356	-2.16375	-0.0187	-0.00806		-0.3299	-1.8287	-0.022	-0.018		-0.18978	-0.82589	-0.0251	-0.021		0.06126	0.39913	0.1204	0.1227
2013-02-03	0	-3.04413	-0.1309	-0.0874		-0.00287	-3.62946	-0.0161	-0.0003536		-0.000144513	-3.26049	-0.0187	-0.00207		-0.00471	-2.0653	-0.00382	-0.00148		-0.000228222	-1.63883	-0.00548	-0.00496		-0.00158	-0.59899	-0.00591	-0.00556		0.1043	0.55361	0.1178	0.1182
2013-02-04	0.15561	-2.62585	-0.2053	-0.1418		-0.00114	-3.2159	-0.0161	-0.0004337		-0.000102567	-2.96685	-0.0164	-0.00189		-0.00384	-1.9503	-0.00333	-0.00129		-0.000167936	-1.51933	-0.00485	-0.00435		-0.00121	-0.44709	-0.00501	-0.00463		0.10123	0.69208	0.1084	0.1086
2013-02-05	0.1553	-2.80002	-0.2817	-0.1912		-0.000302667	-2.89715	-0.019	-0.0006084		-7.99666e-05	-2.5801	-0.0148	-0.00178		-0.00334	-1.73709	-0.00302	-0.00117		-0.000137413	-1.34158	-0.00447	-0.00394		-0.000983336	-0.30799	-0.00445	-0.00402		0.096	0.81141	0.1008	0.101
2013-02-06	0.15407	-3.12355	-0.3518	-0.2291		-6.9058e-05	-3.48738	-0.0252	-0.0009375		-6.51346e-05	-2.98639	-0.0136	-0.00172		-0.003	-1.64208	-0.0028	-0.00108		-0.000119231	-1.19454	-0.00421	-0.00364		-0.000830314	-0.15835	-0.00406	-0.00356		0.09103	0.92633	0.0944	0.0946
2013-02-12	0.13701	-2.96669	-0.6224	-0.3319		0	-2.75504	-0.1165	-0.00882		-3.12212e-05	-2.20396	-0.013	-0.00189		-0.00209	-0.99757	-0.00231	-0.0008898		-7.83475e-05	-0.58727	-0.00379	-0.00286		-0.000407149	0.3893	-0.00294	-0.00219		0.07113	1.41746	0.0738	0.0741
2013-02-16	0.14254	-1.52656	-0.7772	-0.3753		0.07688	-2.298	-0.2228	-0.0258		-1.07628e-06	-2.13914	-0.0193	-0.00252		-0.0018	-1.08021	-0.00234	-0.0009079		-6.76443e-05	-0.63237	-0.00403	-0.00277		-0.000282979	0.45895	-0.00276	-0.00185		0.06438	1.55796	0.073	0.0735
2013-02-17	0.13879	-1.91387	-0.8107	-0.3886		0.07485	-2.22344	-0.2427	-0.0302		-6.4577e-07	-1.89645	-0.0214	-0.00274		-0.00177	-0.8997	-0.00241	-0.0009355		-6.66159e-05	-0.48756	-0.00415	-0.00282		-0.000269408	0.53794	-0.00278	-0.00184		0.06374	1.59819	0.0737	0.0743
2013-02-19	0.1223	-2.84333	-0.9294	-0.4302		0.06571	-3.09395	-0.318	-0.0499		0	-2.5471	-0.0318	-0.00377		-0.00165	-0.89962	-0.00257	-0.00101		-6.2509e-05	-0.37425	-0.0045	-0.00291		-0.000220179	0.698	-0.0028	-0.00174		0.06178	1.71252	0.0785	0.0793
2013-02-20	0.118	-3.01761	-0.9476	-0.4333		0.0633	-3.17227	-0.3377	-0.0552		0	-2.60874	-0.0355	-0.00408		-0.00162	-0.99476	-0.00258	-0.00102		-6.17383e-05	-0.44497	-0.00455	-0.00291		-0.000210507	0.70556	-0.00277	-0.00169		0.06152	1.7536	0.0802	0.0811
2013-02-21	0.10761	-2.4354	-0.983	-0.4371		0.05752	-3.03787	-0.3888	-0.0679		0	-2.63768	-0.0451	-0.0049		-0.00157	-1.05163	-0.0026	-0.00103		-5.99416e-05	-0.49068	-0.00463	-0.00289		-0.000187938	0.69667	-0.00268	-0.00159		0.0611	1.77366	0.0848	0.0858
2013-02-22	0.10014	-2.42669	-1.0074	-0.4398		0.0534	-2.83745	-0.4255	-0.0781		0	-2.42401	-0.0536	-0.00571		-0.00153	-1.00357	-0.00264	-0.00105		-5.90822e-05	-0.47731	-0.00472	-0.0029		-0.000173862	0.69364	-0.00263	-0.00152		0.06104	1.78347	0.0887	0.0898
2013-02-23	0.20574	-0.55525	-1.0172	-0.4099		0.10684	-1.96083	-0.4557	-0.0855		0	-2.00588	-0.0617	-0.00644		-0.0015	-0.91032	-0.00261	-0.00104		-5.8224e-05	-0.4199	-0.00475	-0.00285		-0.000160386	0.71489	-0.00254	-0.00143		0.06118	1.79648	0.093	0.0943
2013-02-28	0.42674	4.42592	-0.00943	0		1.13672	2.61641	-0.1498	0.0745		1.3571	1.89969	-0.0758	-2.503e-06		0.72033	1.3332	-0.00222	-0.0009202		-2.10718e-07	1.31399	-0.00393	-0.00242		-0.000101722	1.63526	-0.00157	-0.0008759		0.06452	2.27203	0.1202	0.1219
2013-03-03	2.65208	2.42523	-0.0648	2.4591		1.82292	1.17871	-0.1179	1.5553		1.1952	1.02161	-0.059	0		0.50716	1.6695	-0.00201	-0.000823		0.27688	1.90508	-0.00364	-0.00216		-4.99553e-05	2.37818	-0.00113	-0.0005903		0.06856	2.86769	0.1414	0.1423
2013-03-04	4.53849	3.04596	-0.0286	4.4018		3.00975	1.60226	-0.1097	2.8315		1.88908	1.39472	-0.0568	1.3558		0.79079	1.79184	-0.00196	-0.0007893		0.43967	1.97198	-0.00359	-0.0021		-2.60636e-05	2.45604	-0.00105	-0.000541		0.0697	2.98958	0.1459	0.1469
2013-03-05	4.2446	5.26046	-5.245e-06	3.831		3.70673	3.16027	-0.0896	3.0722		3.0133	2.42669	-0.0514	2.3235		1.69551	2.10607	-0.00195	-0.0001004		1.00423	2.17412	-0.00345	-0.00196		-1.80994e-07	2.56919	-0.0008719	-0.000427		0.07153	3.09721	0.1569	0.1585
2013-03-07	7.87691	6.51659	3.2184	7.7018		6.12363	4.49927	-2.527e-05	6.3209		4.59352	3.75547	-0.0394	5.0774		2.37766	3.10545	-0.0019	1.6824		1.51041	2.99684	-0.00322	-3.338e-06		0.55228	3.04647	-0.000634	-0.0002737		0.17205	3.388	0.1736	0.1767
2013-03-08	9.85263	7.68957	4.5256	9.7498		7.41017	5.48991	1.5324	7.8193		5.44852	4.58949	-0.0256	6.1567		2.92414	3.59352	-0.00187	2.184		2.03203	3.39908	-0.00314	0.6874		1.07366	3.32783	-0.0005705	-0.0002053		0.45677	3.58279	0.1787	0.1826
2013-03-09	8.96472	10.3059	5.081	8.5559		8.0166	7.3606	3.0995	7.9284		6.87046	5.9205	0	7.1975		4.51317	4.22372	-0.00178	4.1469		3.44448	3.89637	-0.00292	2.5173		2.25841	3.64627	-0.0004282	-2.384e-07		1.14374	3.79802	0.1913	0.2043
2013-03-10	7.74576	8.97318	4.4291	7.302		7.19704	7.95654	3.1752	6.8118		6.49851	7.15397	1.5852	6.2664		4.88096	5.12646	-0.00161	3.8159		3.992	4.5984	-0.00275	2.3608		2.88819	4.04727	-0.0003386	0.0683		1.61641	4.05141	0.2007	0.2182
2013-03-11	5.66654	8.28371	3.272	5.1385		5.88723	7.086	2.5891	5.1719		5.78695	6.6099	1.3906	5.0708		4.8813	5.53013	-0.00118	3.9003		4.17468	5.12146	-0.00254	3.1209		3.206	4.50692	-0.0002594	1.9659		1.95215	4.35514	0.2105	1.009
2013-03-13	8.11682	7.3986	4.9352	7.5521		7.18698	6.47083	3.8572	6.8728		6.33387	6.16547	2.5144	6.2563		4.95431	5.6884	0	4.5629		4.27875	5.4887	-0.00184	3.8305		3.41479	5.11136	-0.0001354	2.8457		2.27927	4.93016	0.2311	1.8662
2013-03-14	9.10975	8.46791	5.5925	8.5366		7.85154	6.59718	4.347	7.6311		6.76851	6.10268	2.9134	6.8315		5.18493	5.72062	0.6033	4.9022		4.45885	5.56553	-0.0008435	4.1235		3.54516	5.28515	-0.0001097	3.0976		2.37965	5.14728	0.2374	2.0686
2013-03-15	10.4475	9.84436	6.7411	9.7621		9.11047	7.51715	5.4874	8.8316		7.89313	6.75663	3.9787	8.0014		5.97544	5.94127	1.3424	5.8988		5.07435	5.72521	0	4.9974		3.96252	5.43727	-5.436e-05	3.7877		2.66506	5.3276	0.2528	2.5793
2013-03-16	11.9296	10.6213	7.8004	11.1683		10.2355	8.5962	6.3156	9.9332		8.76092	7.72688	4.6262	8.9281		6.58282	6.38678	2.0979	6.5522		5.59051	6.04985	1.1461	5.5839		4.36545	5.63764	-1.097e-05	4.295		2.93522	5.5	0.2649	2.9759
2013-03-17	9.20856	12.2158	6.5039	8.2706		9.12419	9.93215	5.994	8.2796		8.70137	8.71068	5.0555	8.1721		7.17391	6.92647	2.8467	6.9493		6.16352	6.49357	1.7132	6.1171		4.82544	5.9211	0	4.8129		3.2434	5.70385	0.2807	3.3812
2013-03-18	9.23543	10.3008	6.2187	8.3297		8.71675	8.82239	5.5729	7.9419		8.1706	8.38785	4.6773	7.5956		6.98794	7.33866	2.7368	6.5091		6.2154	6.91428	1.6982	5.9028		5.10726	6.2355	0.2573	4.9209		3.53439	5.92507	0.2956	3.6547
2013-03-19	10.0392	10.1934	6.6007	9.0934		9.13121	8.80724	5.7913	8.4095		8.3156	8.39471	4.8412	7.8237		6.96693	7.49757	3.2531	6.4511		6.23115	7.13767	2.5449	5.8321		5.21484	6.51866	1.6315	4.9164		3.72483	6.17103	0.9486	3.7809
2013-03-20	11.1156	10.8815	7.4092	10.1484		9.90823	8.98889	6.4918	9.2323		8.8465	8.421	5.4517	8.4494		7.2133	7.61032	3.8472	6.7231		6.40729	7.30122	3.1661	6.0104		5.34716	6.74176	2.2706	5.0271		3.87895	6.39489	1.458	3.9108
2013-03-21	11.2394	11.3426	7.743	10.2328		10.2562	9.26825	6.9902	9.4872		9.30174	8.66788	6.0453	8.8239		7.61718	7.79772	4.4383	7.1246		6.73129	7.48138	3.7351	6.3549		5.57342	6.935	2.7863	5.2758		4.0569	6.59268	1.8655	4.1015
2013-03-22	13.811	11.7321	9.6345	12.8669		11.8388	9.76167	8.312	11.3608		10.212	9.12828	6.876	10.0935		8.01339	8.0652	4.9609	7.6047		7.05099	7.7106	4.2148	6.7009		5.83812	7.13158	3.2277	5.5434		4.26615	6.78138	2.232	4.3248
2013-03-23	11.9266	13.4391	8.6262	10.7794		11.3734	11.0147	8.1942	10.3941		10.6038	9.96113	7.4221	9.9847		8.7403	8.41364	5.7181	8.294		7.64833	7.99384	4.8875	7.3681		6.2309	7.35237	3.7418	6.0232		4.51596	6.97137	2.6055	4.6245
2013-03-24	10.7446	12.7125	7.5895	9.5855		10.4818	10.8348	7.3959	9.386		10.0437	10.1807	6.9712	9.1576		8.74699	8.84771	5.8092	8.0584		7.84354	8.37872	5.1459	7.3671		6.56207	7.61507	4.1294	6.2558		4.79854	7.17378	2.9739	4.9086
2013-03-25	11.224	12.0513	7.8248	10.2273		10.5091	10.6087	7.3329	9.6218		9.82981	10.1547	6.7252	9.0888		8.56135	9.08206	5.6682	7.8017		7.78975	8.65151	5.1238	7.1865		6.6826	7.8857	4.2743	6.2461		5.00324	7.39446	3.221	5.0487
2013-03-26	11.7103	12.4915	7.8582	10.6128		10.8439	10.7719	7.3806	9.9453		10.0328	10.1813	6.777	9.3537		8.61921	9.19535	5.7054	7.9104		7.83405	8.81936	5.1719	7.249		6.74965	8.11282	4.3651	6.289		5.13959	7.61549	3.3868	5.1457
2013-03-27	11.2626	12.5131	7.4762	10.101		10.7051	10.506	7.1591	9.6708		10.0855	10.0147	6.6947	9.2612		8.76546	9.29275	5.7311	8.0204		7.96775	8.95953	5.2258	7.3759		6.86327	8.29904	4.4568	6.4095		5.2705	7.80728	3.5303	5.2731
2013-03-28	14.0387	12.2154	9.1643	12.9161		12.2321	10.6431	8.1018	11.5317		10.782	10.239	7.0315	10.3722		8.89497	9.42163	5.7529	8.2342		8.06208	9.08495	5.2439	7.4783		6.97311	8.45659	4.5191	6.5002		5.40492	7.98481	3.6523	5.3987
2013-03-29	13.7474	13.7004	9.2775	12.5406		12.657	11.4131	8.5401	11.7168		11.5589	10.6229	7.6351	10.9654		9.57046	9.56876	6.191	8.9825		8.54316	9.22914	5.5616	8.0848		7.22982	8.61088	4.7033	6.8594		5.56776	8.14779	3.7938	5.6006
2013-03-30	14.8247	13.8117	10.0391	13.634		13.3675	11.9918	9.0875	12.522		12.0577	11.231	8.0209	11.5528		9.96989	9.89562	6.4926	9.3667		8.92485	9.47694	5.8439	8.4513		7.56524	8.7834	4.9501	7.206		5.80029	8.30922	3.9904	5.8709
2013-03-31	15.5019	14.8886	10.4672	14.1974		14.0563	12.276	9.5635	13.1236		12.7143	11.3826	8.5017	12.1738		10.4896	10.1595	6.8808	9.9042		9.36533	9.74457	6.1792	8.92		7.9123	8.99967	5.2172	7.574		6.05192	8.47967	4.2014	6.1453
2013-04-01	16.107	15.8217	10.7796	14.7161		14.6548	13.2152	9.9043	13.6393		13.295	12.1557	8.8631	12.6836		11.001	10.522	7.2284	10.3768		9.82288	10.0306	6.5048	9.3594		8.29136	9.21532	5.5012	7.9525		6.32676	8.66235	4.4293	6.4396
2013-04-02	16.8332	16.3863	11.179	15.3439		15.3043	13.6492	10.2711	14.2152		13.8819	12.6133	9.2018	13.2139		11.4986	10.9367	7.5382	10.8259		10.2747	10.3924	6.8006	9.7748		8.67892	9.47061	5.7721	8.3178		6.61744	8.85806	4.6601	6.7367
2013-04-03	12.5816	16.8782	8.7372	11.0624		13.1344	14.1089	8.9287	11.4752		13.1307	13.0615	8.7901	11.6716		11.8015	11.3202	7.7209	10.8354		10.6733	10.7412	7.0501	10.0281		9.06798	9.7465	6.0303	8.6583		6.91827	9.07093	4.8875	7.0346
2013-04-04	7.89186	14.1366	5.8032	6.7546		9.66823	13.4936	6.6246	8.2544		10.751	13.1629	7.2597	9.0827		10.9147	11.6692	7.1558	9.5149		10.294	11.0749	6.7869	9.2609		9.14879	10.0242	6.0589	8.4764		7.14962	9.29621	5.0478	7.1652
2013-04-05	9.34456	10.6037	6.3398	8.3973		9.34204	11.4447	6.324	8.2829		9.43006	11.9344	6.3496	8.2141		9.51424	11.5863	6.2962	8.157		9.29848	11.1858	6.1486	8.082		8.72667	10.2691	5.7675	7.7924		7.15319	9.52909	5.0395	6.9883
2013-04-06	11.1833	10.8316	7.2769	10.1407		10.3791	9.95337	6.8662	9.4829		9.78814	10.2996	6.4764	8.9162		9.11814	10.9954	6.0343	8.0629		8.78796	10.9064	5.8343	7.7773		8.24965	10.3536	5.4928	7.376		6.98573	9.7087	4.9386	6.7478
2013-04-07	13.1043	12.5028	8.5026	11.9761		11.7779	10.6234	7.7528	10.9465		10.7077	10.3932	7.0027	10.0748		9.3545	10.5851	6.1531	8.5257		8.79218	10.5496	5.8409	8.005		8.06173	10.2606	5.4154	7.3693		6.86322	9.79674	4.8935	6.6808
2013-04-08	12.534	13.6295	8.1752	11.298		11.8964	12.0208	7.8316	10.8164		11.2049	11.4108	7.3496	10.3562		9.85027	10.6651	6.469	9.0807		9.1167	10.492	6.0675	8.4745		8.16018	10.18	5.5197	7.64		6.86912	9.81853	4.94	6.7875
2013-04-09	11.0561	13.3782	7.2229	9.8025		11.0448	11.8697	7.2298	9.7871		10.8345	11.4579	7.0892	9.7153		9.94044	10.8636	6.5119	9.0503		9.27541	10.6385	6.1673	8.5839		8.32496	10.2149	5.6416	7.8311		6.96684	9.84931	5.0382	6.943
2013-04-10	13.6999	12.7764	8.7144	12.4926		12.2803	11.131	7.9344	11.395		11.1706	11.0194	7.1946	10.4806		9.80188	10.8885	6.4019	8.971		9.19145	10.7066	6.098	8.4671		8.35843	10.2845	5.6573	7.8106		7.04837	9.90713	5.1065	7.0143
2013-04-11	15.5493	14.6013	9.9977	14.1945		13.8441	12.0131	9.0233	12.9338		12.3882	11.391	8.0037	11.8494		10.3853	10.8767	6.7705	9.7375		9.53225	10.698	6.322	8.9747		8.48453	10.3266	5.7539	8.0372		7.11954	9.9721	5.1709	7.1168
2013-04-12	16.8435	15.8733	10.9117	15.3227		15.096	13.0739	9.8999	14.0651		13.5299	12.1807	8.7862	12.9614		11.1873	11.1266	7.3023	10.5981		10.1293	10.8431	6.7315	9.6705		8.83268	10.3865	6.0081	8.4924		7.28608	10.0304	5.3131	7.3614
2013-04-13	16.8102	16.8721	11.0579	15.1573		15.5107	14.0388	10.2614	14.2341		14.2179	12.9855	9.3025	13.391		11.9405	11.5354	7.8095	11.3271		10.7774	11.1361	7.1749	10.3819		9.30341	10.5228	6.3375	9.0511		7.54783	10.1121	5.5201	7.7027
2013-04-14	16.71	17.4536	10.9835	14.9881		15.6087	14.5724	10.3287	14.2062		14.4853	13.5097	9.5095	13.4784		12.3951	11.9574	8.1313	11.6499		11.2532	11.4856	7.5052	10.7704		9.75047	10.7254	6.6415	9.4714		7.85038	10.2314	5.747	8.0419
2013-04-15	18.6843	17.6186	12.1569	16.8811		16.829	14.9263	11.0824	15.5408		15.1954	13.928	9.9264	14.368		12.7692	12.3356	8.3761	12.0176		11.6091	11.8216	7.7415	11.0717		10.1066	10.9589	6.8778	9.7618		8.13437	10.3833	5.9533	8.3147
2013-04-16	21.3819	18.9852	14.1753	19.5414		18.8689	15.8945	12.6078	17.7056		16.6787	14.602	10.9607	16.1044		13.5787	12.7062	8.915	12.9672		12.2114	12.148	8.1478	11.7772		10.5172	11.2047	7.1602	10.2153		8.41663	10.5605	6.1606	8.615
2013-04-17	21.1748	20.4031	14.3677	19.2425		19.4611	17.0037	13.2296	17.9949		17.7299	15.4753	11.8572	16.8474		14.6598	13.189	9.7081	14.0286		13.0962	12.5426	8.7975	12.7488		11.1202	11.4702	7.6018	10.9301		8.77546	10.7491	6.4363	9.0517
2013-04-18	15.4268	21.383	11.1583	13.7155		16.3172	17.8136	11.4328	14.3541		16.4918	16.24	11.3041	14.6453		15.0206	13.7693	10.0376	13.9055		13.6657	13.028	9.2384	13.0459		11.7249	11.7914	8.042	11.4591		9.20121	10.9698	6.7642	9.5111
2013-04-20	18.5598	17.6391	12.5539	16.8192		17.231	15.8907	11.7452	15.7899		16.0246	15.3121	10.848	14.8789		14.1311	14.221	9.5436	13.0216		13.1416	13.6793	8.9617	12.2475		11.7711	12.4684	8.1127	11.1015		9.62136	11.4846	7.0791	9.6749
2013-04-21	19.3642	19.0331	13.0589	17.5427		17.8665	16.6018	12.1512	16.4057		16.4992	15.5826	11.1433	15.3961		14.3655	14.1474	9.6948	13.3133		13.2876	13.6548	9.0672	12.4524		11.8369	12.6181	8.1783	11.2152		9.69049	11.7072	7.1446	9.7521
2013-04-22	21.6828	19.8437	14.3717	19.6048		19.6936	17.0745	13.2343	18.1427		17.8843	15.9321	11.9993	16.8501		15.1401	14.3088	10.2356	14.1956		13.8367	13.7796	9.4931	13.1296		12.1609	12.745	8.4625	11.6552		9.92845	11.8703	7.359	10.0434
2013-04-23	21.4158	21.0939	14.5216	19.3844		20.0177	18.1614	13.5901	18.3013		18.567	16.7512	12.4989	17.2981		15.8887	14.6325	10.7342	14.875		14.4592	14.0144	9.937	13.7677		12.5941	12.9081	8.8037	12.154		10.2015	12.0268	7.5957	10.3737
2013-04-24	20.8016	21.0107	14.0159	18.6577		19.7667	18.2095	13.3978	17.8707		18.6198	17.0384	12.5777	17.1149		16.2663	15.0288	11.0252	15.0975		14.8913	14.3537	10.2595	14.0872		13.0265	13.1301	9.1211	12.5357		10.5242	12.1978	7.8535	10.7088
2013-04-25	22.5468	21.3262	14.8021	20.2052		20.7524	18.2374	13.8356	18.8748		19.1014	17.1038	12.7548	17.6921		16.48	15.2863	11.1361	15.2527		15.1377	14.6295	10.4086	14.2249		13.3364	13.3747	9.3299	12.7358		10.8181	12.3945	8.0751	10.9589
2013-04-26	23.9777	22.8247	15.6562	21.4314		21.983	19.0032	14.5503	19.9594		20.1082	17.5518	13.31	18.6404		17.1019	15.5239	11.4808	15.8654		15.6146	14.8562	10.6903	14.704		13.6784	13.5961	9.5528	13.0664		11.0915	12.5917	8.274	11.2117
2013-04-27	23.3007	23.6739	15.7141	20.8682		21.9985	20.0118	14.8013	19.8226		20.5803	18.3886	13.7067	18.8409		17.7804	15.9306	11.8938	16.3999		16.2169	15.1739	11.0634	15.2401		14.1392	13.8252	9.8521	13.5186		11.4133	12.7872	8.5057	11.5416
2013-04-28	23.5009	23.9994	16.1043	21.1527		22.1298	20.7889	15.1232	20.0293		20.7213	19.1666	13.9846	18.9972		18.0739	16.4317	12.1721	16.5968		16.5817	15.5889	11.349	15.4882		14.5513	14.1032	10.1349	13.8351		11.7575	12.996	8.7523	11.8568
2013-04-29	24.8158	23.3226	16.7524	22.2919		23.0082	20.9529	15.6592	20.8905		21.2845	19.5573	14.412	19.6347		18.4041	16.8767	12.4912	16.943		16.8992	16.0036	11.6427	15.781		14.8793	14.4234	10.4018	14.1061		12.0661	13.2339	8.9892	12.1251
2013-04-30	24.3077	24.0821	16.9552	21.9357		23.0356	20.8301	15.9592	20.8546		21.6544	19.3664	14.7818	19.8432		18.9105	17.0933	12.8592	17.3729		17.352	16.2937	11.9852	16.2052		15.2466	14.7295	10.6973	14.4693		12.3682	13.4851	9.235	12.4184
2013-05-01	26.0166	24.0275	17.8715	23.4781		24.0612	21.566	16.6419	21.9451		22.2224	20.0729	15.2602	20.5751		19.2172	17.3965	13.1892	17.7057		17.6675	16.5506	12.293	16.4911		15.5871	14.9827	10.9841	14.759		12.677	13.7275	9.4874	12.7062
2013-05-02	25.9255	24.3035	17.621	23.2044		24.4018	21.6389	16.7194	22.0058		22.8113	20.177	15.5905	20.8925		19.8137	17.6813	13.605	18.2301		18.1703	16.8485	12.6806	16.9855		15.9711	15.249	11.3091	15.1593		12.9848	13.9585	9.7498	13.0149
2013-05-03	25.8456	24.8768	17.4561	23.0475		24.4661	21.6589	16.6263	21.9325		23.009	20.2143	15.5973	20.8935		20.1765	17.9049	13.7749	18.4169		18.5648	17.0941	12.9039	17.2368		16.3665	15.5011	11.5783	15.4738		13.3161	14.1924	10.0095	13.325
2013-05-04	26.1583	25.1897	17.4757	23.2022		24.7149	22.0309	16.6421	22.0465		23.2293	20.5752	15.6278	20.9838		20.4325	18.1509	13.8738	18.5388		18.8559	17.3239	13.0404	17.3935		16.6942	15.7301	11.7667	15.6902		13.6292	14.4115	10.2272	13.5804
2013-05-05	28.0257	25.1045	19.1544	25.2261		25.9451	22.415	17.7092	23.499		23.9844	20.9968	16.1747	21.9618		20.7931	18.4315	14.0729	18.9043		19.1675	17.5826	13.2026	17.6518		16.9902	15.9619	11.9322	15.9054		13.9171	14.63	10.4172	13.8112
2013-05-06	25.5282	26.6145	17.9254	22.8598		24.891	23.1928	17.3118	22.1944		23.9263	21.4195	16.4179	21.4938		21.3364	18.6905	14.5548	19.3313		19.676	17.8355	13.629	18.1532		17.3822	16.1988	12.2387	16.3243		14.2222	14.8413	10.6441	14.1116
2013-05-07	16.9771	25.706	14.1934	15.8228		18.9479	23.1278	14.7235	17.2771		20.6349	21.7243	15.0044	18.1703		20.6709	19.0429	14.2823	18.2627		19.5458	18.1419	13.6195	17.6887		17.6123	16.4417	12.4291	16.3778		14.5193	15.0541	10.8787	14.3596
2013-05-09	19.8131	19.1926	13.9902	18.1457		18.86	18.0439	13.6605	17.3703		18.2375	18.1162	13.2996	16.6826		17.4688	18.5094	12.7199	15.7079		17.026	18.1485	12.4024	15.3541		16.2456	16.857	11.8066	14.8075		14.2686	15.4886	10.8253	13.8093
2013-05-10	21.4755	20.8473	14.9409	19.8554		19.7471	18.4932	14.2649	18.6539		18.6737	17.8598	13.5757	17.6256		17.4357	17.8025	12.69	16.009		16.8505	17.5759	12.3075	15.4533		15.9685	16.7135	11.6882	14.7198		14.1047	15.5939	10.7668	13.7022
2013-05-11	24.0827	23.2323	16.7317	22.393		21.4732	20.0429	15.6817	20.9084		19.8179	18.6538	14.5579	19.6214		17.6407	17.6479	13.0612	17.1675		16.6982	17.3257	12.4775	16.2071		15.5115	16.5287	11.6692	15.0016		13.7282	15.5854	10.7356	13.7194
2013-05-12	25.0483	24.4417	17.4941	23.2573		22.3974	21.1036	16.4332	21.8297		20.4636	19.4931	15.2534	20.5702		17.8677	17.8655	13.5597	18.0107		16.7544	17.3943	12.8697	16.9388		15.3993	16.4664	11.914	15.5188		13.5474	15.5635	10.8643	13.9903
2013-05-13	25.6341	25.5479	17.6099	23.6003		23.25	22.3815	16.7323	22.3123		20.84	20.5624	15.6863	21.1601		18.1061	18.2685	14.0027	18.6637		16.8769	17.643	13.2662	17.5346		15.3942	16.5243	12.22	16.0158		13.4612	15.5791	11.0602	14.3205
2013-05-14	23.5546	25.7772	16.4651	21.3876		22.8012	22.8952	16.1036	20.9366		21.0351	21.204	15.521	20.4572		18.1927	18.7322	14.2027	18.8458		16.9395	18	13.5216	17.8857		15.426	16.6904	12.4859	16.4292		13.4298	15.6532	11.2698	14.6389
2013-05-15	21.5808	23.5166	15.8422	19.8126		21.4258	22.6807	15.4961	19.5123		20.4425	21.7498	15.0254	19.2922		18.1178	19.2065	14.0209	18.2959		16.9071	18.3826	13.4726	17.6118		15.3967	16.916	12.5818	16.4612		13.3762	15.7841	11.4258	14.8352
2013-05-16	22.0442	21.5821	15.8436	19.7698		21.021	20.9829	15.3991	19.2448		19.7783	20.5957	14.8462	18.8463		17.8749	19.184	13.8509	17.7927		16.8348	18.535	13.3525	17.1863		15.4447	17.1392	12.5582	16.2417		13.4225	15.9453	11.5002	14.8428
2013-05-17	25.6699	21.6303	17.9795	23.8483		22.4205	20.6056	16.7132	21.9538		20.0637	20.0943	15.4395	20.5754		17.6751	18.9544	13.9179	18.0359		16.7002	18.4317	13.3492	17.1667		15.4109	17.237	12.5482	16.1206		13.4465	16.0946	11.5459	14.8142
2013-05-18	23.2493	24.5935	16.7698	21.2664		22.5069	21.5678	16.3778	20.6959		20.7134	20.1382	15.753	20.2576		17.8255	18.7846	14.3988	18.7706		16.6628	18.3216	13.733	17.8909		15.3203	17.2532	12.7613	16.5557		13.386	16.1867	11.661	15.0042
2013-05-19	25.8879	23.1035	17.8091	23.659		23.1845	21.8782	16.8597	22.061		20.8925	21.0268	15.8369	20.8352		17.9763	19.0828	14.4043	18.6551		16.7876	18.4471	13.7968	17.8052		15.3333	17.2791	12.9079	16.6497		13.3695	16.2453	11.8158	15.1909
2013-05-20	28.8319	24.4625	19.43	25.9529		25.4638	22.0073	18.0823	24.065		21.7219	20.8476	16.6588	22.3395		18.2826	19.2142	14.7901	19.4538		16.9909	18.6121	14.0658	18.3701		15.4658	17.3977	13.0784	16.9618		13.4475	16.3309	11.9504	15.3777
2013-05-21	29.0268	27.106	19.9531	26.1133		26.1465	23.7537	18.7731	24.5577		23.0375	21.9553	17.4294	23.2541		18.8491	19.5081	15.4125	20.4279		17.3863	18.8022	14.5711	19.189		15.6748	17.5122	13.4168	17.5453		13.5441	16.4283	12.1571	15.7097
2013-05-22	31.2581	27.0661	21.265	27.9479		27.1255	24.9732	19.7904	25.9411		23.8104	23.3899	18.1905	24.2301		19.3442	20.1675	15.945	21.0283		17.7605	19.2486	15.0374	19.7558		15.852	17.7121	13.7964	18.059		13.5991	16.5468	12.424	16.1018
2013-05-23	24.8207	28.7457	17.6917	21.6693		25.3846	25.1814	17.8944	21.938		23.9776	23.4088	17.6942	21.9955		19.8888	20.6144	16.3449	21.1137		18.1162	19.7041	15.5095	20.2215		16.1329	18.0234	14.2177	18.6159		13.7512	16.7286	12.7235	16.5216
2013-05-24	26.0052	24.7814	18.4197	23.6083		24.4573	24.2814	17.7237	22.2884		22.7465	23.7912	16.9614	21.4287		19.747	21.122	15.7735	19.8579		18.2112	20.1184	15.1876	19.2156		16.3754	18.3192	14.2405	18.1946		13.9028	16.942	12.9193	16.6034
2013-05-25	28.3603	25.3862	19.7867	26.1222		25.6716	22.8767	18.6624	24.2425		23.2766	22.1939	17.4668	22.6445		19.6807	20.9034	15.8362	20.1647		18.2226	20.1947	15.1649	19.2849		16.4696	18.5847	14.203	18.0765		14.0222	17.1654	12.9782	16.5499
2013-05-26	30.0841	27.2382	20.1661	26.3715		27.2662	24.1988	19.1618	24.6884		24.3058	22.9231	18.0077	23.4637		20.0461	20.852	16.2227	20.808		18.4888	20.1308	15.452	19.7749		16.6339	18.6723	14.3693	18.3587		14.1789	17.3411	13.0965	16.701
2013-05-27	25.807	28.234	17.9084	22.7257		25.9817	25.1642	17.8974	22.3783		24.4707	23.6826	17.572	22.0191		20.3787	21.1313	16.3849	20.7961		18.7601	20.315	15.6834	19.9337		16.83	18.7814	14.6	18.6378		14.3073	17.4682	13.2804	16.9353
2013-05-28	24.4034	25.804	17.5406	21.7074		24.3987	24.649	17.2424	21.2546		23.4088	23.8521	16.8226	20.7407		20.3088	21.485	15.9338	19.8668		18.8131	20.6121	15.429	19.3323		16.9925	18.9672	14.59	18.4177		14.446	17.6118	13.4052	16.9931
2013-05-29	26.0811	24.0344	17.9787	22.8496		24.3091	22.9786	17.4385	21.7792		22.8316	22.6428	16.7771	20.7631		20.18	21.3764	15.7314	19.4319		18.8691	20.6868	15.2319	18.8932		17.1331	19.1514	14.4698	18.0943		14.6154	17.7716	13.4177	16.8868
2013-05-30	26.6254	24.5213	17.8481	22.924		24.8078	22.4202	17.3932	21.928		23.0577	21.9093	16.7882	20.7652		20.0856	21.0272	15.7343	19.4474		18.8011	20.498	15.2178	18.8497		17.1757	19.2045	14.4413	17.9917		14.7325	17.9061	13.4375	16.8354
2013-05-31	30.5955	24.5972	20.3033	27.2441		26.5894	23.0773	18.97	24.3373		23.6641	22.3748	17.5146	22.2841		20.0922	20.9153	15.8572	19.8773		18.7708	20.3619	15.2597	18.994		17.1662	19.1713	14.4631	17.9861		14.7661	17.9764	13.4849	16.8424
2013-06-01	31.6774	27.5966	20.9335	27.1752		28.8493	24.1015	19.7626	25.3539		25.2785	22.6683	18.4423	23.8885		20.6306	20.9381	16.5554	20.9752		19.0399	20.3672	15.7526	19.8879		17.2639	19.1728	14.7305	18.5113		14.8465	18.0204	13.6133	17.0486
2013-06-02	31.5032	28.7129	21.2087	27.4376		28.848	25.433	20.1485	25.4897		25.8208	23.8331	18.9321	24.0992		21.4047	21.3256	17.0639	21.5034		19.55	20.5788	16.2219	20.4392		17.5161	19.231	15.1003	19.0107		14.983	18.0727	13.8426	17.3867
2013-06-03	33.2857	29.5163	22.0886	28.605		30.0749	26.1	20.8482	26.4872		26.5835	24.4593	19.4652	24.8822		21.8326	21.7874	17.4773	21.9989		19.8927	20.9409	16.5994	20.9015		17.8295	19.4068	15.436	19.4274		15.1651	18.1657	14.0966	17.7058
2013-06-04	30.4834	30.8558	20.5776	25.7333		29.174	27.0783	20.1192	24.6151		26.9358	25.1876	19.4033	23.9601		22.5101	22.2273	17.8343	22.2173		20.4104	21.3072	16.9826	21.3229		18.1881	19.6387	15.7803	19.8738		15.3886	18.3067	14.3568	18.0521
2013-06-05	28.5272	28.2172	20.1839	25.1269		28.1268	26.6157	19.6448	23.9028		26.3346	25.4774	18.9637	23.1999		22.6494	22.6755	17.6597	21.6701		20.6517	21.6984	16.9597	20.9589		18.4314	19.9018	15.9246	19.8301		15.5549	18.4809	14.5669	18.2164
2013-06-06	33.309	27.7375	22.5685	28.8652		29.3219	25.6588	21.061	25.937		26.4794	24.6801	19.5732	24.3702		22.7479	22.6984	17.6974	21.7424		20.7735	21.8755	16.9541	20.8224		18.711	20.1537	15.9583	19.6443		15.8169	18.679	14.6832	18.1987
2013-06-07	26.2282	30.0329	19.0192	22.9249		27.7	26.47	19.2987	22.9447		26.8468	24.8601	19.2056	22.6321		23.0901	22.6503	18.087	21.7157		21.0349	21.8866	17.3647	21.0195		18.9164	20.2915	16.2388	19.8868		16.0234	18.8547	14.8661	18.3664
2013-06-09	20.8084	23.8727	17.8964	18.6179		22.3734	23.5784	18.229	19.3158		22.9411	23.5228	18.4191	19.5874		22.0344	22.6805	17.5953	19.795		20.9864	22.0622	17.0241	19.6057		19.3692	20.5569	16.1698	19.1544		16.5445	19.1303	15.0306	18.2064
2013-06-10	21.9522	20.3282	17.4979	19.4339		22.2451	21.8791	17.7927	19.344		22.2451	22.4754	17.7979	19.2708		21.4928	22.1442	17.2371	19.2039		20.6371	21.7173	16.8036	19.0814		19.268	20.529	16.0881	18.7644		16.592	19.2331	15.0411	18.0285
2013-06-11	28.9085	22.9679	19.3834	25.2068		24.8718	20.6727	18.3375	22.8633		22.4356	20.478	17.4134	21.2476		20.6123	21.2427	16.5376	19.0555		19.8865	21.1471	16.2113	18.5903		18.8396	20.3682	15.7356	18.1689		16.5478	19.2468	14.9626	17.6484
2013-06-12	31.5343	26.5553	20.7939	28.1344		28.0022	23.2012	19.7313	25.1887		24.5497	21.8604	18.446	23.0177		20.8257	20.9374	16.9465	20.217		19.7551	20.7081	16.4126	19.3631		18.5441	20.0696	15.7326	18.4637		16.3904	19.1668	14.9227	17.6695
2013-06-13	34.7981	29.012	22.2995	30.0614		30.6572	25.5204	21.1127	26.8967		26.6286	23.6609	19.6392	24.8643		21.783	21.3709	17.6634	21.5581		20.1716	20.8401	16.925	20.4712		18.6184	19.9362	16.0079	19.1973		16.4039	19.0624	15.0353	17.988
2013-06-14	35.6115	30.1559	22.3939	30.0309		32.4666	26.8242	21.4933	27.4329		28.3479	24.965	20.1022	25.2904		22.7201	22.045	18.2737	22.5769		20.7919	21.2796	17.478	21.4572		18.9015	20.0228	16.426	20.0063		16.4951	19.0344	15.2817	18.4674
2013-06-15	22.5979	31.6784	20.0414	20.8368		26.9661	27.9853	19.9874	21.7607		27.3713	26.0094	19.6873	22.4965		23.7889	22.7343	18.5661	22.4452		21.8342	21.8129	17.8864	21.8134		19.4818	20.2624	16.8266	20.5951		16.759	19.108	15.5717	18.9357
2013-06-17	19.3446	20.8398	18.3381	18.9647		20.976	21.0946	18.1676	19.126		21.9505	21.8752	17.9869	19.2725		21.8575	22.5165	17.5754	19.4802		21.1529	22.1346	17.2891	19.4892		19.8724	20.7967	16.7333	19.3148		17.2856	19.444	15.8056	18.6598
2013-06-21	23.8549	20.0823	19.1818	22.1159		22.255	18.9824	18.5136	20.8368		20.4265	18.6031	17.6921	19.7728		18.6018	19.3958	16.6224	18.1983		18.1743	19.6147	16.2701	17.844		17.7047	19.6362	15.8607	17.5776		16.5662	19.1515	15.4187	17.4575
2013-06-22	27.1585	26.049	20.606	24.767		24.9936	22.2291	19.5004	22.9955		22.4382	19.9018	18.326	21.4939		19.5207	19.2823	16.9593	19.1344		18.6704	19.332	16.5123	18.4989		17.774	19.2953	15.9846	17.9174		16.4887	18.93	15.4545	17.5527
2013-06-23	32.1092	28.3382	22.8314	28.6077		29.7946	25.514	21.5221	26.6052		26.8208	22.8592	20.0991	24.9049		22.4043	20.1469	18.1643	21.6987		20.6195	19.6965	17.4347	20.534		18.6031	19.1653	16.5116	19.1825		16.6398	18.7481	15.6744	18.0824
2013-06-24	31.3184	29.8817	22.4916	27.9552		29.9915	27.0788	21.672	26.6347		28.0353	24.3754	20.6624	25.545		24.223	21.1882	18.9306	22.9674		22.2337	20.442	18.1636	21.7798		19.7495	19.3576	17.0854	20.2294		17.1579	18.6916	16.0055	18.71
2013-06-25	31.8844	28.6714	22.5805	28.194		30.5372	27.0493	21.7768	26.8717		28.6335	25.1842	20.8242	25.7312		25.1175	22.0511	19.2445	23.3835		23.2335	21.1464	18.5331	22.3449		20.7575	19.6971	17.49	20.889		17.7891	18.7792	16.3246	19.2531
2013-06-26	33.0663	28.841	22.8756	28.8513		31.5929	27.0739	22.0321	27.5357		29.5376	25.2507	21.0576	26.1464		25.924	22.5188	19.4875	23.7216		24.0388	21.6496	18.7878	22.6952		21.5477	20.0669	17.7616	21.2822		18.3679	18.9553	16.5703	19.637
2013-06-27	34.5599	30.0639	23.5629	30.0396		32.9587	27.7431	22.5576	28.3283		30.7187	25.6245	21.4399	26.901		26.8449	22.8559	19.7549	24.1779		24.8705	21.9937	19.0332	23.0826		22.2734	20.3682	17.9938	21.6351		18.9034	19.1496	16.7808	19.9606
2013-06-28	35.1662	31.5045	23.8477	30.2681		33.7525	28.9586	22.9089	28.6169		31.7099	26.6185	21.8246	27.2876		27.8369	23.3899	20.0994	24.7619		25.7703	22.4198	19.3416	23.6292		23.0235	20.6577	18.253	22.0932		19.4423	19.3516	16.9928	20.3169
2013-06-29	34.48	31.6433	23.9342	29.7702		33.4998	29.529	23.0634	28.1109		31.9809	27.4361	22.0426	27.1111		28.5609	24.0304	20.3655	24.9019		26.535	22.947	19.609	23.8836		23.7497	20.9985	18.5092	22.4365		19.9946	19.5687	17.2137	20.6469
2013-06-30	35.2169	31.4251	24.1781	30.3164		34.0495	29.8494	23.2852	28.5475		32.3822	28.0297	22.2467	27.3093		28.9352	24.5744	20.5697	24.9683		26.9955	23.4416	19.8181	23.99		24.3121	21.3659	18.727	22.618		20.5065	19.8148	17.4212	20.901
2013-07-01	35.2089	31.3041	24.6746	30.3987		34.2147	29.7825	23.6771	28.8458		32.7504	28.1129	22.5442	27.3528		29.4263	24.9509	20.7958	25.0475		27.4905	23.848	20.0313	24.0961		24.7993	21.7292	18.9325	22.8056		20.9571	20.0841	17.6167	21.1181
2013-07-02	37.3451	31.9301	25.6707	32.3439		35.8488	30.124	24.4492	29.7909		33.849	28.3168	23.1048	28.2347		29.9377	25.2302	21.135	25.396		27.9404	24.1549	20.3125	24.353		25.2421	22.045	19.1641	22.9876		21.3779	20.3504	17.8164	21.3042
2013-07-03	31.5505	32.7191	23.4501	27.8803		32.1309	30.7997	23.2645	27.4491		32.2343	28.8992	22.7939	27.0227		30.3806	25.5786	21.4119	25.615		28.5523	24.4707	20.6407	24.8094		25.792	22.3243	19.4647	23.4221		21.8131	20.5951	18.0508	21.6196
2013-07-05	35.4155	29.7838	25.0366	30.6268		33.6225	28.6688	23.877	29.2981		31.8422	27.7845	22.7134	27.2922		28.9542	25.852	21.1073	24.8362		27.5539	24.9498	20.4429	24.0508		25.5848	22.9023	19.4948	22.961		22.2299	21.0948	18.2923	21.6383
2013-07-06	36.1013	31.7691	25.2896	31.3766		34.3671	29.537	24.2013	29.4695		32.5765	27.9937	23.0306	27.5464		29.4326	25.7006	21.3294	25.1334		27.8428	24.8515	20.6082	24.2247		25.6678	22.9956	19.598	23.1081		22.2942	21.2896	18.3659	21.7199
2013-07-07	33.9316	32.8576	23.8797	29.3494		33.5041	30.4098	23.5698	28.7776		32.724	28.8068	23.0313	27.2076		30.2565	25.9928	21.6811	25.6408		28.5519	25.0169	20.963	24.766		26.1156	23.0922	19.9013	23.5495		22.5978	21.4244	18.6025	22.0256
2013-07-08	23.5367	32.481	21.2594	22.4901		26.4785	30.515	21.5622	23.6355		28.7897	29.2786	21.722	24.0736		29.3508	26.4149	21.258	24.5107		28.2761	25.3537	20.7989	24.2221		26.2816	23.2845	19.9589	23.472		22.8642	21.5775	18.7503	22.1577
2013-07-10	29.1902	23.9727	21.8559	26.2267		27.6935	24.1363	21.1525	24.2272		26.3319	24.7708	20.4988	23.0889		25.2167	25.376	19.9071	21.956		24.9281	24.9982	19.6645	21.8161		24.3809	23.5436	19.2778	21.7798		22.3788	21.9078	18.569	21.4338
2013-07-11	31.2889	26.1118	22.883	27.6916		29.5043	24.5382	21.9704	25.3281		27.7609	24.2051	21.0691	24.1331		25.7523	24.3745	20.0842	22.502		25.0574	24.185	19.72	22.1215		24.1285	23.2457	19.2221	21.7764		22.1547	21.9219	18.5143	21.3105
2013-07-12	30.9857	29.0515	25.6035	28.7518		30.3708	26.3533	24.1174	27.0513		29.4138	25.2486	22.653	25.7448		27.1931	24.1835	20.8634	23.7103		25.9113	23.8352	20.2225	23.0123		24.2154	22.9338	19.4244	22.1992		21.9619	21.8107	18.5669	21.3775
2013-07-13	28.0707	29.9212	25.435	27.0311		28.2622	27.7898	24.5626	26.2112		28.2561	26.6114	23.5003	25.5659		27.1587	24.6017	21.7307	24.1775		26.11	23.9858	20.9585	23.5474		24.5141	22.8182	19.9087	22.6849		22.1171	21.7099	18.8188	21.6668
2013-07-14	25.793	28.2079	25.0562	25.5594		26.1131	27.1237	24.5931	25.4315		26.5019	26.51	23.8268	25.2395		26.3104	24.9253	22.3191	24.3931		25.6445	24.2595	21.5525	23.8518		24.4431	22.8929	20.4344	22.9812		22.1962	21.69	19.1925	21.9224
2013-07-15	30.9376	25.7926	27.6368	30.0234		29.4595	24.9483	26.6572	29.0132		28.1517	24.6129	25.0398	27.6763		25.9901	24.5272	22.8429	25.0301		25.1193	24.1447	21.9986	24.1803		24.0662	22.9572	20.8565	23.2041		22.0998	21.7308	19.5573	22.151
2013-07-16	33.5745	28.2144	27.9119	31.9652		32.066	26.3962	27.0719	30.8379		30.623	25.3082	25.8658	29.5619		27.8137	24.1565	23.7528	26.7107		26.2256	23.8203	22.7941	25.5599		24.3598	22.8523	21.4404	24.0719		22.1009	21.7321	19.9471	22.5907
2013-07-17	30.5865	29.4373	26.6279	28.9995		30.6387	27.9369	26.5149	29.0239		30.4833	26.8615	25.968	28.8679		28.967	24.9595	24.3083	27.5239		27.392	24.2457	23.3855	26.5732		25.1808	22.8474	21.9913	25.0285		22.4403	21.7008	20.3788	23.2418
2013-07-18	31.2195	27.9822	26.732	29.7366		30.6779	27.6506	26.2352	29.2037		30.1005	27.1308	25.5634	28.6267		28.6339	25.6918	24.1497	27.1272		27.3698	24.9128	23.4074	26.3773		25.5573	23.1247	22.2328	25.2016		22.8085	21.7692	20.7082	23.6269
2013-07-19	33.1487	27.4498	26.9952	31.069		32.0698	26.3065	26.4956	30.2468		31.0186	25.6298	25.7847	29.4249		29.0275	25.0439	24.2703	27.4682		27.615	24.7561	23.5114	26.6021		25.7455	23.3531	22.3584	25.3577		23.0221	21.928	20.9052	23.8287
2013-07-20	33.203	29.5085	26.8793	30.9794		32.4766	27.8511	26.4705	30.3908		31.6935	26.7491	25.8489	29.7589		29.8258	25.2549	24.4174	27.9646		28.2849	24.7921	23.6711	27.0684		26.1644	23.3675	22.529	25.7278		23.2711	22.0145	21.0997	24.1157
2013-07-21	31.8383	29.9147	26.1635	29.6789		31.6471	28.413	26.007	29.4797		31.3298	27.3984	25.6134	29.197		30.0255	25.842	24.4305	27.9866		28.6594	25.2597	23.7479	27.2324		26.589	23.5607	22.6673	26.0016		23.5872	22.1102	21.2825	24.4088
2013-07-22	35.4589	29.6933	27.5978	32.7605		33.9061	28.4459	26.7028	31.5385		32.4686	27.5929	25.7882	30.4032		30.1823	26.2295	24.3456	28.1072		28.7344	25.6609	23.6887	27.222		26.7591	23.8461	22.6999	26.0299		23.8315	22.2727	21.4113	24.5676
2013-07-23	31.6953	31.1904	26.0385	29.2586		31.9742	29.3022	26.1016	29.4476		32.0142	28.1372	25.8418	29.4382		30.9402	26.4862	24.6744	28.5336		29.535	25.9219	23.9705	27.774		27.2661	24.1088	22.8808	26.4721		24.1137	22.4719	21.556	24.8453
2013-07-24	24.0784	29.8064	23.5593	23.9803		26.1445	29.2173	24.3016	25.4942		27.9797	28.6239	24.5823	26.4759		29.2168	27.1947	24.1961	27.1016		28.7479	26.52	23.747	26.9603		27.3008	24.4321	22.9044	26.2755		24.3726	22.6821	21.6941	24.9758
2013-07-25	23.7349	25.3365	22.7068	23.0331		24.4572	25.5763	23.2111	23.9033		25.1354	25.8721	23.5119	24.4286		26.0862	26.3606	23.3786	25.1663		26.3277	26.2064	23.1327	25.3154		26.1272	24.691	22.5936	25.2628		24.1432	22.9379	21.651	24.6158
2013-07-27	30.1282	22.859	24.9026	29.358		27.7649	22.6647	23.591	27.3976		26.0161	22.684	22.6972	25.8377		24.4445	23.4614	22.1174	23.879		24.1161	23.8012	21.9882	23.6483		23.8686	23.8059	21.7718	23.6463		22.9215	22.873	21.2802	23.5979
2013-07-28	31.1373	26.5985	25.6911	30.0877		29.1832	24.847	24.6398	28.6194		27.6425	23.7713	23.7206	27.3698		25.7843	23.0705	22.651	25.1962		25.018	23.1914	22.2784	24.6028		24.0565	23.2211	21.8049	24.044		22.7936	22.5849	21.2276	23.6291
2013-07-29	32.8026	28.3787	26.9326	31.4522		31.4236	26.7462	26.1537	30.4925		30.2316	25.5847	25.2753	29.5774		28.2	24.1203	23.7788	27.3676		26.9639	23.8372	23.1163	26.4306		25.0872	23.0659	22.2447	25.2276		22.9962	22.3226	21.3736	24.1287
2013-07-30	31.45	28.6459	27.6407	30.1389		30.9401	27.319	26.7847	29.8458		30.403	26.3627	25.8801	29.4593		28.9999	24.9556	24.3565	27.9893		27.8709	24.5653	23.6476	27.1698		25.9554	23.318	22.6738	25.9495		23.4605	22.2859	21.6421	24.6257
2013-07-31	30.6941	27.2592	25.9055	28.6705		30.4328	26.9394	26.1294	28.6923		30.0697	26.4972	25.9413	28.6236		28.9895	25.4813	24.8068	27.8082		28.0653	25.0896	24.1075	27.219		26.4212	23.6593	23.0724	26.226		23.8549	22.4073	21.9232	24.9542
2013-08-01	30.9989	27.1049	25.5039	29.0859		30.4366	25.8468	25.4118	28.7317		29.9086	25.19	25.2074	28.3801		28.8125	24.8111	24.4912	27.4446		27.9977	24.7377	24.0056	26.946		26.5666	23.8267	23.2006	26.1505		24.0846	22.5748	22.1293	25.0608
2013-08-02	32.4463	26.9644	26.1504	30.567		31.3821	25.973	25.6765	29.7866		30.4907	25.4268	25.1802	29.0886		29.0135	24.8692	24.3263	27.6229		28.1195	24.7103	23.8657	27.0061		26.6687	23.7796	23.1494	26.1503		24.223	22.6319	22.1929	25.1057
2013-08-03	33.2781	28.2053	26.7856	31.5152		32.1528	26.6516	26.1993	30.6831		31.2142	25.7968	25.5573	29.9323		29.5774	24.9117	24.4944	28.2057		28.5686	24.7182	23.9632	27.4503		26.9644	23.788	23.1921	26.4165		24.4044	22.6626	22.2512	25.2641
2013-08-04	33.3079	29.1312	27.0177	31.4952		32.4033	27.3883	26.5071	30.87		31.6155	26.4477	25.8943	30.276		30.072	25.3186	24.7722	28.6923		29.0392	25.0332	24.1909	27.9166		27.3682	23.8945	23.3516	26.7974		24.6663	22.7104	22.3691	25.5263
2013-08-05	30.5469	29.4587	25.5337	28.59		30.8264	27.7985	25.7064	28.9428		30.8365	26.934	25.6374	29.0482		30.0756	25.7864	24.8917	28.5532		29.2286	25.4474	24.3624	28.02		27.6931	24.1175	23.531	27.0522		24.9432	22.8194	22.521	25.7801
2013-08-06	26.5649	28.7912	23.3054	24.7487		27.9707	27.6317	24.0265	26.0399		28.7729	27.0458	24.5083	26.9075		29.0358	26.1427	24.4229	27.3635		28.6078	25.8017	24.1157	27.2675		27.5637	24.3814	23.5065	26.7814		25.0796	22.9829	22.6107	25.8133
2013-08-07	29.5279	26.5138	24.2867	27.9193		28.7089	26.4847	24.049	27.3602		28.2325	26.4396	23.8816	26.8566		27.757	26.1424	23.6915	26.3628		27.473	25.8941	23.5336	26.2425		26.8695	24.5949	23.1915	26.0579		24.9219	23.1704	22.5391	25.5298
2013-08-08	32.5234	27.2372	25.9376	30.6547		30.6154	26.2331	25.1825	29.5601		29.4466	25.7997	24.4861	28.6089		28.0661	25.4689	23.72	27.0116		27.4412	25.3764	23.4183	26.5104		26.5237	24.5545	22.9955	25.9459		24.6858	23.2857	22.4215	25.3488
2013-08-09	31.6874	28.7859	25.6371	29.6391		30.6962	27.1216	25.366	29.2413		30.0131	26.3467	24.9683	28.8491		28.7699	25.4945	24.1415	27.7425		27.9763	25.3033	23.7122	27.1734		26.7529	24.4297	23.1084	26.3555		24.6912	23.2807	22.44	25.4973
2013-08-10	29.3626	28.9255	24.6712	27.5912		29.4925	27.4818	24.7512	27.7834		29.3881	26.8288	24.6894	27.8455		28.7192	25.9142	24.1839	27.5359		28.0798	25.6227	23.8223	27.1854		26.9701	24.4966	23.2461	26.5391		24.8336	23.2933	22.5412	25.6802
2013-08-11	31.7863	27.9049	25.7403	29.9833		30.2614	27.6394	25.2116	29.1593		29.3706	27.3416	24.6986	28.4308		28.3383	26.3926	24.0289	27.2917		27.7796	26.0013	23.7127	26.8972		26.868	24.672	23.2306	26.372		24.8841	23.3763	22.59	25.6761
2013-08-12	32.2976	28.7062	25.9884	30.3229		30.9228	27.1214	25.5793	29.6537		29.9217	26.5223	25.0947	29.0393		28.6383	25.971	24.2728	27.785		27.9446	25.7913	23.8709	27.2481		26.8854	24.796	23.2962	26.5182		24.8889	23.5009	22.6306	25.7185
2013-08-13	33.1742	29.0828	26.5656	31.164		31.6245	27.6434	26.0167	30.3484		30.3536	27.0538	25.414	29.6093		28.9008	26.2022	24.4875	28.1566		28.1599	25.9068	24.0529	27.554		27.0396	24.8047	23.4341	26.7441		24.9712	23.5591	22.7258	25.862
2013-08-14	32.8002	30.1573	26.2686	30.7241		31.6603	28.3665	25.9899	30.1939		30.5941	27.6297	25.5908	29.6849		29.1419	26.479	24.7401	28.4711		28.3884	26.1058	24.2828	27.875		27.2327	24.903	23.6115	27.0123		25.0953	23.6282	22.8496	26.0425
2013-08-15	27.1734	30.7897	22.9117	25.1529		28.7508	29.2666	23.8816	26.5608		29.3699	28.5508	24.5631	27.4255		28.9642	27.0613	24.5821	27.8743		28.3835	26.542	24.2922	27.6895		27.347	25.1027	23.7242	27.1022		25.2183	23.7358	22.9721	26.1888
2013-08-19	24.4891	22.4257	21.13	23.0938		24.0943	22.3144	21.0043	22.8989		23.7488	22.5753	20.9957	22.778		23.6134	23.8561	21.2875	23.0867		23.7076	24.2344	21.4774	23.3541		23.8368	24.4534	21.746	23.8187		23.5822	23.8007	21.968	24.3234
2013-08-20	27.1077	23.1644	22.3275	25.2506		26.0519	22.8564	21.8714	24.5358		25.0222	22.856	21.525	23.923		23.9782	23.3982	21.4437	23.4619		23.823	23.6231	21.5265	23.5484		23.7223	23.8426	21.6977	23.8269		23.3808	23.446	21.8835	24.2417
2013-08-21	29.2293	25.1071	23.5117	26.9097		28.3413	23.5136	23.1205	26.3256		27.3159	23.0702	22.6957	25.8115		25.5279	23.1852	22.1633	24.8841		24.8295	23.3315	21.9967	24.5896		24.0394	23.457	21.8528	24.3279		23.2035	23.1252	21.8313	24.3102
2013-08-22	23.1059	25.6636	21.6012	22.4479		24.3747	24.5434	22.0458	23.5879		25.4008	24.1118	22.3711	24.3523		25.7524	23.6117	22.3903	24.8964		25.3233	23.4992	22.2787	24.8975		24.5422	23.2607	22.0919	24.7275		23.3865	22.8688	21.9392	24.5378
2013-08-25	32.9349	26.008	24.7044	29.7362		31.2937	23.9323	24.0569	28.5818		29.5542	23.3362	23.3783	27.5741		26.6911	23.1615	22.5554	25.8128		25.5891	23.173	22.2962	25.252		24.3804	23.0332	22.0455	24.7032		23.2056	22.5734	21.9113	24.4438
2013-08-26	31.3909	27.7887	23.8107	28.2932		30.5654	25.4705	23.6443	27.7931		29.5615	24.6739	23.3794	27.3213		27.3974	23.7096	22.8115	26.2022		26.295	23.4375	22.5516	25.7117		24.9193	22.9509	22.2366	25.1052		23.4277	22.4437	22.0052	24.6666

## Sheet: Figure 8
Dataset for Figure 8
ID	Lambda(8)	Air Entry(1)	Air Entry(7)	MinimunCondValue	Saturation(1)	Saturation(2)	Wilting Point(3)	Wilting Point(5)	Total Conductivity(1)	Total Conductivity(2)	Residual Water(5)	Residual Water(7)
1	0.2903	12.708	8.8699	0.0009938	40.6253	40.7369	2.1063	1.9998	315.278	318.903	0.6027	0.6244
2	0.2912	9.4659	10.3114	0.0009938	40.3667	41.3886	2.1334	1.9734	319.354	318.258	0.5953	0.5679
3	0.2909	13.1984	7.6841	0.002919	39.3331	39.8912	2.2152	1.9618	318.497	317.74	0.602	0.5441
4	0.2891	18.5735	13.5202	0.002919	37.6285	40.7606	2.2631	1.9911	318.229	313.606	0.6186	0.548
5	0.2914	13.38	7.8073	0.002919	40.8152	40.109	2.3094	1.8832	316.959	320.98	0.617	0.5563
6	0.2913	13.8093	13.6555	0.002919	36.6952	40.2192	2.1023	1.9537	318.4	312.775	0.642	0.5539
7	0.2916	8.8258	15.1325	0.0009678	36.6754	40.1268	2.1718	1.9892	325.645	313.181	0.6148	0.544
8	0.2917	16.6162	7.5435	0.0009868	37.6517	42.5966	2.0749	1.8658	320.734	313.516	0.6235	0.518
9	0.2904	14.5605	11.1795	0.0008774	35.9987	39.4458	2.1894	2.0322	320.304	314.61	0.652	0.5695
10	0.291	11.1727	12.4673	0.0008139	38.9061	39.6783	2.1323	2.0144	316.891	308.947	0.6153	0.5541
11	0.2915	19.7579	22.6001	0.0008853	36.6911	40.3249	2.0595	1.9492	314.774	313.897	0.6473	0.6081
12	0.2912	14.6294	10.1485	0.0009426	35.6033	38.3093	2.1461	1.9843	312.928	311.304	0.6426	0.5698
13	0.2905	11.0929	13.0398	0.0009242	38.0807	40.6851	2.0393	1.8903	317.31	313.722	0.6704	0.5592
14	0.2928	9.3545	10.4973	0.0009678	34.9838	39.773	2.0584	1.947	315.659	313.774	0.6698	0.5298
15	0.2923	11.663	7.4659	0.0008585	36.1811	39.9197	2.1133	2.0181	318.489	312.377	0.6523	0.5667
16	0.2924	12.1538	16.5947	0.0009268	37.3721	40.7439	1.9875	2.0214	314.753	314.01	0.6471	0.5682
17	0.2913	7.463	9.99	0.0008641	35.8022	40.179	2.1032	2.0306	318.662	311.575	0.6759	0.5971
18	0.2919	16.0191	14.8577	0.0009755	34.5632	39.697	2.07	2.0299	320.578	309.719	0.6802	0.6406
19	0.293	11.8852	12.0962	0.0009631	36.8995	41.4494	2.0817	2.0448	318.135	315.559	0.651	0.5736
20	0.2905	7.1483	12.9691	0.000819	35.1056	40.2065	2.0788	2.0184	320.422	310.012	0.679	0.6095
21	0.2894	9.3505	10.8944	0.0008499	36.2552	39.7518	2.0175	1.9985	324.995	315.974	0.6273	0.5132
22	0.2915	10.3804	12.6795	0.0008245	34.8075	41.1057	2.0678	2.1167	317.748	314.245	0.7302	0.6039
23	0.2895	10.1782	15.9078	0.0007579	33.6866	41.8765	1.9821	2.0955	323.674	305.885	0.6765	0.5926
24	0.2918	9.9628	12.4971	0.0008047	35.1441	40.8568	2.0684	2.0799	316.06	312.398	0.6519	0.622
25	0.2912	8.5894	8.0099	0.0007708	34.9499	40.768	2.0379	1.9476	320.887	305.615	0.7248	0.6271
26	0.2911	8.3793	17.1424	0.0009923	35.7415	40.2788	2.0511	2.0082	320.09	310.408	0.6437	0.5898
27	0.2914	7.0655	8.91	0.0007636	36.1062	38.6712	2.0891	1.987	321.436	311.012	0.7344	0.5751
28	0.2913	13.625	14.6581	0.0008485	36.168	40.4817	2.1444	1.9639	317.562	312.759	0.6938	0.6361
29	0.2915	8.9569	16.0309	0.0006962	34.8534	39.324	2.0663	2.0779	320.852	308.424	0.6574	0.6397
30	0.2908	15.2169	13.1554	0.0007733	36.7953	38.9364	1.9464	2.1684	318.369	309.333	0.6901	0.5995
31	0.2905	8.3514	11.8057	0.0009401	35.663	39.601	2.0772	2.064	322.375	312.026	0.7232	0.5999
32	0.2902	7.0251	14.5297	0.0009959	35.5022	39.1567	1.9544	2.0281	322.279	314.639	0.6902	0.5969
33	0.2902	7.1215	18.3377	0.0008849	34.3257	39.1746	2.015	2.0986	320.781	314.221	0.7059	0.5956
34	0.2902	13.3642	13.9374	0.0008516	34.9568	39.8931	1.9005	2.0987	322.2	315.195	0.6872	0.5928
35	0.2914	7.684	15.9686	0.0007999	35.367	39.3111	1.9089	2.1019	320.945	317.095	0.7003	0.6039
36	0.2891	10.7937	21.3648	0.0008799	34.642	40.2968	1.9598	2.1733	320.783	321.768	0.7241	0.6037
37	0.2899	12.2982	14.4822	0.0009398	34.1093	41.294	2.0247	2.1018	321.528	311.678	0.6969	0.5827
38	0.2904	9.6812	11.9897	0.0008937	34.9194	39.5642	1.9826	2.0586	318.31	313.619	0.7123	0.5749
39	0.2896	9.5113	16.0249	0.000914	35.0351	38.2099	2.0213	2.1178	326.941	318.103	0.7225	0.5521
40	0.2891	9.2474	21.0285	0.00089	35.8921	39.7662	2.2159	1.9618	321.755	317.403	0.7219	0.6397
41	0.2897	8.5415	20.5801	0.0008725	33.4956	41.8003	2.0411	2.177	318.513	316.675	0.7048	0.5957
42	0.2884	11.4374	19.204	0.0008123	34.1674	36.9717	1.9717	2.2118	324.062	309.472	0.6941	0.5658
43	0.2905	8.6045	20.9183	0.0008671	33.9361	39.5089	2.0962	2.1357	320.749	310.044	0.7293	0.5788
44	0.2898	8.6802	12.1546	0.0008658	31.8302	39.6784	2.0152	2.0494	326.533	309.886	0.7421	0.6047
45	0.2908	13.1461	15.3794	0.0009038	31.2748	40.3071	1.8915	2.2064	330.958	310.518	0.7332	0.6267
46	0.2896	13.8522	13.1605	0.0008464	30.7362	39.5285	1.9787	2.0233	330.068	310.765	0.7501	0.5972
47	0.2895	15.9448	21.3273	0.0009416	30.6063	39.805	1.9353	2.136	328.884	310.404	0.813	0.591
48	0.2897	15.4319	19.5778	0.0008493	32.062	38.2185	1.8211	1.9889	326.4	308.685	0.7091	0.5865
49	0.2914	9.3162	13.1531	0.0009011	30.8135	39.9513	2.0075	1.9911	331.414	305.459	0.7593	0.5803
50	0.2922	7.5123	12.1336	0.0009216	30.3226	37.9509	2.0687	1.9164	332.418	305.033	0.8112	0.5439
51	0.294	7.6207	8.8501	0.0009421	31.5882	37.0956	2.136	1.9431	334.463	303.217	0.7645	0.5409
52	0.2918	10.2142	11.4048	0.0008077	30.4235	37.6785	2.0816	1.8194	333.033	301.182	0.8229	0.5439
53	0.2939	10.0494	12.6714	0.000887	30.6626	37.2922	2.0715	1.9245	334.133	304.05	0.7853	0.5556
54	0.2926	12.2132	9.2843	0.000871	30.3859	36.9888	2.1312	1.9648	334.276	300.343	0.8392	0.5538
55	0.2923	10.5323	21.1655	0.0009815	30.1259	38.8508	2.0391	1.9339	334.162	307.122	0.834	0.5442
56	0.291	7.4437	10.548	0.0009787	30.4072	37.1097	2.1848	1.8813	338.609	305.724	0.8323	0.5672
57	0.2917	14.7841	7.4597	0.0009504	31.7509	38.2491	2.1211	1.9653	329.203	303.648	0.8449	0.5307
58	0.293	10.4074	12.431	0.0008317	30.0263	37.5015	2.0952	1.8893	333.298	304.84	0.7877	0.4517
59	0.2922	9.5828	11.9287	0.0009744	31.3182	38.9496	2.0635	1.9847	335.082	306.278	0.7767	0.5639
60	0.2933	9.1664	13.3127	0.0009552	33.6028	38.1209	2.0482	1.8975	331.183	308.431	0.8005	0.5306
61	0.2935	13.6004	14.8134	0.0008604	30.2083	37.9925	2.0686	1.8865	333.911	307.546	0.8032	0.5222
62	0.2936	8.9477	10.4173	0.0008615	32.0532	36.6535	2.1806	1.9207	337.887	302.231	0.7667	0.5698
63	0.295	7.7586	9.8444	0.0008844	33.5051	35.3001	2.1892	1.9083	334.876	301.377	0.7004	0.5815
64	0.2931	16.1781	7.1491	0.0008806	32.517	35.6857	2.1289	1.8938	336.196	304.95	0.829	0.6026
65	0.2931	12.0036	14.5395	0.0009157	34.428	36.156	2.1438	1.9352	339.218	300.483	0.7671	0.5433
66	0.292	9.3532	11.6327	0.0009004	30.747	34.2656	2.218	1.8501	334.298	305.499	0.7703	0.5845
67	0.293	9.1976	7.8821	0.0009096	32.6578	34.7002	2.1263	1.9488	342.757	301.775	0.7647	0.5608
68	0.2921	7.0205	10.9765	0.0009833	33.0468	35.1084	2.0835	1.8948	340.133	304.229	0.7469	0.5791
69	0.2925	11.3606	10.4568	0.0008817	32.7062	35.1122	2.1218	1.8666	343.098	300.418	0.7989	0.5431
70	0.2924	12.1	10.5931	0.0009758	31.5665	35.202	2.1294	1.8864	344.663	302.003	0.7722	0.5823
71	0.2916	7.2049	12.671	0.0009873	30.4091	36.241	2.1046	1.8213	346.945	303.15	0.774	0.5324
72	0.2912	16.7841	14.2655	0.00096	30.6804	34.2865	2.2049	1.8649	349.036	302.262	0.8266	0.499
73	0.2921	7.6432	11.1935	0.0008681	31.5026	34.8145	2.1362	1.7733	348.764	300.164	0.7864	0.5003
74	0.2915	11.4584	13.3374	0.0009623	30.5786	35.3378	2.0589	1.7339	348.136	304.966	0.7499	0.5248
75	0.2907	7.0751	12.3928	0.000985	31.2649	36.7109	2.0714	1.8006	349.812	303.173	0.8019	0.5225
76	0.2914	9.2874	15.0951	0.0009835	31.5026	35.7843	2.0945	1.8083	345.347	304.602	0.7583	0.544
77	0.2904	10.8481	10.3888	0.0009738	30.8457	35.7477	2.1355	1.8267	345.532	301.971	0.7907	0.5298
78	0.2912	10.4406	10.9475	0.0009518	30.2153	35.1892	2.1285	1.7405	347.657	301.372	0.75	0.5591
79	0.2922	11.391	12.065	0.0009519	30.3953	34.8002	2.196	1.8371	348.371	300.768	0.7168	0.5254
80	0.2926	8.674	12.411	0.0009761	30.5809	37.7958	2.1166	1.8149	346.143	306.072	0.7643	0.5628
81	0.2923	11.1327	11.6754	0.0009981	31.148	35.9204	2.1104	1.7521	345.807	304.349	0.7483	0.4883
82	0.2914	9.5912	11.5079	0.0009244	31.7386	36.6624	2.2116	1.811	349.572	307.277	0.7643	0.5085
83	0.2918	12.056	14.8029	0.0009711	31.5773	37.6475	2.1469	1.7814	344.052	302.295	0.8021	0.5236
84	0.2916	11.4271	20.4382	0.0009363	30.3225	36.1665	2.0525	1.7282	345.976	303.324	0.761	0.5516
85	0.2908	10.8334	16.6755	0.0009696	30.2379	36.9101	2.1022	1.7659	346.552	303.702	0.7463	0.5032
86	0.2912	10.6463	8.7627	0.0009632	30.1834	36.9395	2.11	1.7755	345.961	301.466	0.7834	0.5202
87	0.2918	10.552	10.1587	0.0009713	30.1647	36.1283	2.0988	1.8397	345.14	303.176	0.7824	0.5446
88	0.2915	10.7759	7.0556	0.0009326	30.9494	35.7334	2.0893	1.7601	345.948	300.958	0.7799	0.5148
89	0.2922	7.463	10.3568	0.0009133	32.1156	34.8515	2.0906	1.8747	348.504	304.444	0.7575	0.5067
90	0.2931	10.9708	10.2191	0.0009677	31.1064	35.5973	2.1678	1.8594	346.936	304.087	0.7925	0.5276
91	0.291	7.3073	12.1389	0.0009978	31.6264	35.1783	2.0695	1.9522	346.478	306.562	0.8219	0.5071
92	0.2914	8.3079	7.9437	0.0009505	30.0374	35.0788	2.0778	1.8119	342.214	305.042	0.7647	0.5393
93	0.2909	12.9812	7.0989	0.0009936	30.3052	37.2269	2.1307	1.8701	348.127	310.853	0.7659	0.5408
94	0.2931	8.1291	9.8065	0.0009505	31.1584	35.4822	2.1179	1.8107	346.905	307.08	0.7754	0.4804
95	0.2913	8.9545	15.1723	0.0009958	31.0542	33.7192	2.1605	1.7447	346.488	302.131	0.7973	0.5219
96	0.2939	12.0239	14.0442	0.000967	30.7559	37.5911	2.0961	1.8226	346.368	301.015	0.817	0.5819
97	0.2926	11.894	10.8888	0.000888	32.3388	38.7765	2.0424	1.818	342.14	303.193	0.8184	0.528
98	0.2918	7.3771	19.2428	0.0008595	33.1068	33.4978	2.2193	1.7732	344.99	305.601	0.8169	0.5737
99	0.2911	7.3639	11.6907	0.000966	30.0275	35.5168	2.1376	1.8799	349.869	301.214	0.7947	0.5008
100	0.2918	11.3211	9.9995	0.000953	30.3191	35.6572	2.1405	1.9348	349.405	302.844	0.8414	0.4938
101	0.2903	9.9224	7.7848	0.0009741	30.3213	35.0561	2.177	1.8494	344.503	301.993	0.7977	0.495
102	0.2894	9.1848	8.206	0.0009595	30.3387	34.9496	2.0346	1.8888	345.608	303.344	0.7897	0.5291
103	0.2906	11.4843	9.7357	0.0009979	30.2016	34.6451	2.2787	1.8405	349.977	302.424	0.7693	0.4879
104	0.2885	12.0442	8.8529	0.0009841	30.1732	34.6943	2.2537	1.857	349.171	300.88	0.7738	0.5091
105	0.2909	8.4088	9.691	0.0008738	31.7697	33.8892	2.34	1.8954	344.723	301.146	0.802	0.5055
106	0.2912	17.2076	9.9649	0.0009998	30.7168	34.6004	2.3474	1.904	346.473	300.858	0.7868	0.4988
107	0.2908	8.8301	11.1602	0.0009679	30.0731	37.0573	2.1899	1.8508	347.964	302.259	0.7952	0.5139
108	0.2904	12.8488	12.0471	0.000961	31.7068	34.2386	2.2609	1.8664	349.491	301.579	0.7468	0.5148
109	0.2912	7.6169	7.9178	0.0009003	30.4793	32.9392	2.3962	1.8307	348.207	303.92	0.7929	0.478
110	0.2917	7.2983	11.759	0.0008981	30.3324	33.5349	2.3816	1.8763	347.977	300.165	0.7849	0.489
111	0.2921	7.4513	12.9205	0.0008003	30.0007	33.631	2.3453	1.7827	349.807	305.108	0.7548	0.5184
112	0.2924	10.007	8.6942	0.0008546	30.5202	32.7642	2.4052	1.8371	347.603	302.256	0.7945	0.4545
113	0.2924	7.9722	12.5901	0.0009902	30.1524	35.021	2.4484	1.7145	346.988	305.64	0.7715	0.4535
114	0.2926	8.5553	10.0467	0.0008609	30.6204	32.6779	2.4538	1.8094	343.619	308.775	0.7996	0.4838
115	0.2911	7.6425	9.6405	0.0009458	31.1961	33.3327	2.357	1.7333	345.678	301.145	0.8073	0.4816
116	0.2905	10.0261	8.1951	0.0009291	32.2861	32.9924	2.3139	1.8144	345.137	303.106	0.7765	0.4818
117	0.2924	13.4148	10.9174	0.0008344	30.736	32.5248	2.464	1.8721	344.19	301.94	0.7879	0.5046
118	0.2918	8.024	7.7824	0.0009196	30.0398	32.3824	2.4423	1.7624	346.802	307.17	0.8579	0.4671
119	0.2917	11.9831	9.3682	0.0008386	31.4468	32.9634	2.3782	1.7389	346.377	303.242	0.7713	0.4569
120	0.2917	8.3058	8.9918	0.0008886	31.6799	31.7298	2.4301	1.7207	346.99	300.08	0.7802	0.4822
121	0.2906	7.6392	11.4883	0.0008443	30.4604	31.6798	2.425	1.7824	348.231	303.205	0.7929	0.502
122	0.2923	10.8925	12.3666	0.0008766	30.2668	32.8386	2.4634	1.8	347.505	307.219	0.7835	0.5126
123	0.2922	9.2	8.2846	0.0008895	30.1113	32.9117	2.447	1.7814	341.45	302.835	0.7486	0.5126
124	0.2916	9.1626	9.8694	0.0008949	32.5195	33.5388	2.4141	1.871	342.609	306.148	0.7459	0.4838
125	0.2927	9.079	8.1128	0.0008907	30.8065	33.0093	2.4966	1.7889	341.257	300.218	0.746	0.5316
126	0.2936	11.5985	9.2378	0.0008567	30.7469	32.0809	2.426	1.7706	341.86	304.293	0.789	0.5469
127	0.2914	11.4354	10.0431	0.0007879	30.8539	33.4979	2.4588	1.7478	341.635	300.872	0.7568	0.4983
128	0.292	8.9982	9.7265	0.0009229	30.1836	32.3135	2.4812	1.704	345.789	305.366	0.7611	0.4917
129	0.2924	7.5415	10.8338	0.0009289	30.8059	34.2727	2.4538	1.7839	341.28	302.149	0.7474	0.5001
130	0.2933	8.0169	11.2724	0.0009183	31.204	34.598	2.4365	1.7238	339.281	301.191	0.7524	0.535
131	0.2934	8.8982	8.6095	0.0008946	30.7267	33.3637	2.4471	1.8581	342.959	305.53	0.7651	0.4836
132	0.2938	8.4318	10.9094	0.0009642	30.5926	34.0065	2.4815	1.8452	341.546	302.614	0.7521	0.545
133	0.2914	13.3898	8.8132	0.0007988	30.5398	32.6697	2.4423	1.8081	345.396	304.967	0.7695	0.5499
134	0.2928	7.8318	10.008	0.0008873	30.4386	33.0198	2.433	1.6875	346.173	302.897	0.7444	0.5374
135	0.2929	7.1155	8.1263	0.000897	30.4714	34.5629	2.4252	1.6978	342.42	300.624	0.7927	0.527
136	0.2925	7.8366	11.9868	0.000962	30.7161	33.0592	2.409	1.7142	349.392	303.651	0.6912	0.4949
137	0.2918	7.392	12.0056	0.0008217	30.5048	31.883	2.4554	1.7534	343.217	302.064	0.748	0.5488
138	0.2921	10.1955	10.3051	0.0009606	31.9877	34.1657	2.452	1.691	349.818	301.007	0.7089	0.5218
139	0.2928	7.1318	12.9655	0.0008986	31.4964	30.7675	2.4853	1.5344	348.974	307.275	0.686	0.5432
140	0.2923	7.5091	11.1519	0.0008523	30.0875	32.061	2.401	1.6736	348.944	300.611	0.7821	0.5843
141	0.2929	12.7751	11.4608	0.0009476	31.6219	33.229	2.4692	1.6715	347.951	303.342	0.7313	0.5332
142	0.2928	8.3947	12.8276	0.0009041	30.3375	32.3346	2.4636	1.6527	345.849	303.35	0.7448	0.5211
143	0.2937	10.2803	14.1134	0.0009389	31.8593	32.934	2.4619	1.6514	347.617	304.243	0.7496	0.4931
144	0.2928	8.9683	7.8579	0.0008064	30.9865	32.5357	2.4488	1.66	343.286	302.118	0.735	0.5086
145	0.2929	9.1834	11.0957	0.0009402	30.5432	32.8884	2.4687	1.6722	346.924	303.764	0.7298	0.495
146	0.2928	11.4231	8.067	0.0009694	31.335	31.7295	2.4328	1.7202	346.55	303.752	0.7328	0.5223
147	0.2932	16.9107	7.2504	0.0009993	31.0813	33.0196	2.4982	1.6966	344.728	304.382	0.7129	0.5074
148	0.2924	11.9411	9.0798	0.0008585	32.4787	32.5447	2.2366	1.6743	349.426	302.956	0.6885	0.5384
149	0.2935	12.7599	7.2093	0.0009557	30.6612	32.1105	2.4587	1.7631	347.78	301.566	0.7213	0.4932
150	0.2931	14.177	8.0789	0.000956	31.0666	33.0503	2.4245	1.7365	342.562	301.3	0.737	0.5367
151	0.293	10.3675	8.0592	0.0009433	31.9127	31.5894	2.4081	1.7155	348.32	303.448	0.7568	0.5277
152	0.2952	11.9013	8.5373	0.0009319	31.2963	32.0407	2.3611	1.7771	342.545	303.589	0.7311	0.5423
153	0.2926	16.0844	7.0725	0.0009703	31.6565	32.1383	2.4202	1.7162	349.501	306.903	0.7307	0.5226
154	0.2925	7.0771	15.9302	0.0009738	31.6748	33.1904	2.4768	1.8256	348.667	301.858	0.7539	0.5623
155	0.2923	13.1715	12.0434	0.0009343	30.7102	32.0854	2.3574	1.6935	346.599	303.491	0.7131	0.4929
156	0.2927	8.9704	7.2739	0.0008963	32.1604	31.4701	2.4355	1.679	345.76	304.975	0.8066	0.5076
157	0.2919	10.7844	9.051	0.0009574	31.8228	32.0863	2.4017	1.7491	349.095	302.761	0.7298	0.5333
158	0.2935	7.4862	8.2335	0.0009559	30.5868	31.8027	2.4196	1.7416	344.599	311.673	0.7491	0.5386
159	0.2948	13.0488	9.2494	0.0009078	30.3435	32.9571	2.3298	1.7271	348.294	305.18	0.755	0.5794
160	0.2928	9.0892	7.5801	0.0009644	30.4012	32.4622	2.4235	1.6581	343.196	300.409	0.7072	0.5443
161	0.2919	7.8805	8.027	0.0009194	31.014	31.5566	2.4024	1.7317	345.767	300.6	0.7396	0.5217
162	0.2925	10.7226	12.229	0.0008748	32.074	30.5145	2.4407	1.7274	349.408	309.451	0.715	0.5034
163	0.2921	10.9715	10.0373	0.0009989	31.4857	32.1403	2.481	1.7325	348.078	302.434	0.7212	0.5203
164	0.2918	14.2666	7.2584	0.0009447	32.656	31.2369	2.4256	1.73	346.623	304.616	0.6937	0.5403
165	0.293	12.1024	7.3105	0.0009403	31.2127	33.054	2.3766	1.7384	345.237	304.178	0.7324	0.5473
166	0.2928	13.7424	10.3465	0.0009658	32.4973	30.7091	2.4366	1.699	346.143	303.555	0.7411	0.5312
167	0.2916	12.5008	8.5768	0.0009664	31.0279	31.7345	2.4799	1.6855	342.082	306.356	0.7562	0.5187
168	0.2913	12.7194	7.2069	0.0009517	30.7495	30.9744	2.4747	1.7174	346.779	305.328	0.7351	0.536
169	0.2926	14.021	7.9176	0.0009628	31.8815	30.7121	2.4456	1.7699	342.863	302.015	0.7485	0.5402
170	0.2933	7.9985	8.3872	0.0009547	32.5243	30.0496	2.4318	1.7677	346.717	306.458	0.7586	0.5319
171	0.2925	9.81	12.2496	0.0008859	33.8045	31.0655	2.3844	1.8412	347.726	307.987	0.7841	0.5664
172	0.2925	7.1559	7.9925	0.000994	31.9645	30.1013	2.4697	1.7836	343.726	302.661	0.7183	0.5202
173	0.2921	7.9068	11.43	0.0009867	33.4672	30.0446	2.4011	1.675	348.945	308.607	0.7981	0.5399
174	0.2933	7.5894	7.1808	0.0009959	31.7631	30.1995	2.4455	1.722	349.407	310.543	0.793	0.5525
175	0.2934	11.3108	9.8248	0.0009594	32.5882	30.1307	2.3933	1.6634	347.137	309.406	0.7333	0.5087
176	0.2927	9.3298	8.6424	0.0009681	33.2305	31.119	2.4052	1.7552	341.152	306.45	0.7402	0.4864
177	0.2923	9.5579	7.6577	0.0009085	32.8286	30.6952	2.3849	1.6992	344.401	308.827	0.6932	0.53
178	0.293	8.6633	11.5718	0.0009503	31.2769	30.6937	2.4229	1.7056	349.816	304.001	0.7677	0.542
179	0.2927	8.9071	8.5759	0.000951	32.5537	30.1253	2.4134	1.8228	348.014	306.028	0.7662	0.5649
180	0.2929	8.8187	9.8067	0.0008428	31.1535	30.0527	2.446	1.8075	344.55	308.956	0.7693	0.544
181	0.2922	9.9906	7.7386	0.0009393	35.4802	30.6397	2.2844	1.8326	346.345	309.974	0.7457	0.5199
182	0.2936	8.5704	9.512	0.000977	32.3749	30.5508	2.3977	1.7324	346.387	306.297	0.7456	0.5348
183	0.2935	11.8685	11.112	0.0009452	31.5094	30.3033	2.4798	1.7856	347.113	305.435	0.7231	0.5324
184	0.2932	9.5273	8.5128	0.000937	32.5272	30.9358	2.3771	1.7965	342.102	307.933	0.8155	0.5126
185	0.2939	7.7741	8.9348	0.0009575	31.4601	30.7211	2.4638	1.719	348.125	309.305	0.7909	0.5814
186	0.2932	10.9168	11.3813	0.0009152	33.3525	30.4352	2.4677	1.702	347.004	307.933	0.7183	0.489
187	0.2937	9.3482	7.3419	0.0009777	31.8039	32	2.3946	1.7712	346.228	303.781	0.7821	0.5405
188	0.2924	11.2416	7.7617	0.000964	33.2572	31.1831	2.3575	1.8471	347.171	308.799	0.7262	0.5118
189	0.2925	10.4529	12.6968	0.0009269	30.4905	31.2654	2.3861	1.7711	346.689	310.274	0.7782	0.5189
190	0.2935	8.7704	7.9974	0.0009445	33.0562	30.5269	2.4586	1.6786	346.01	306.399	0.7539	0.5778
191	0.2933	11.5739	8.1455	0.0009411	33.4509	30.3328	2.4174	1.7868	345.425	306.573	0.7112	0.5077
192	0.2957	8.8217	9.3121	0.0008483	34.2293	30.6289	2.389	1.7885	349.535	310.206	0.7901	0.5557
193	0.2933	13.9915	11.4979	0.0009533	31.8498	30.7959	2.4354	1.7561	347.878	303.667	0.7316	0.5291
194	0.2934	10.5555	12.0975	0.0009423	32.1229	30.0275	2.3762	1.7857	349.672	307.922	0.8089	0.5408
195	0.2917	8.1158	7.5944	0.0009716	31.3677	30.6588	2.3828	1.8394	345.095	303.858	0.8152	0.5553
196	0.2939	7.0605	8.3162	0.0009406	31.5852	30.2219	2.4287	1.7385	344.432	306.939	0.7932	0.5636
197	0.2935	8.1542	11.0784	0.000997	33.3526	30.1606	2.4083	1.7703	343.78	304.712	0.7803	0.5327
198	0.2936	8.6476	9.6194	0.0009921	33.2458	31.3721	2.4766	1.7073	349.723	307.897	0.7372	0.5083
199	0.2929	7.3031	8.7063	0.0009382	32.5228	31.367	2.3875	1.7917	345.008	304.733	0.7551	0.5846
200	0.2918	8.5174	13.6286	0.0009985	31.9826	30.6283	2.465	1.7805	344.97	307.437	0.7208	0.5155
201	0.2915	7.4394	13.4331	0.0009419	30.6931	30.806	2.4875	1.6911	343.928	306.703	0.7335	0.5519
202	0.2914	10.9714	14.7781	0.0009952	31.9942	30.8591	2.4427	1.8487	345.514	309.404	0.7028	0.4857
203	0.2917	10.3933	11.0967	0.0009628	32.6871	30.2339	2.437	1.7682	345.811	301.507	0.7671	0.5218
204	0.292	10.0576	7.5365	0.0009457	33.3808	30.7023	2.425	1.6345	344.45	307.29	0.7074	0.5363
205	0.2928	9.3556	17.1988	0.0009879	31.9626	30.9524	2.4772	1.83	345.174	310.658	0.7091	0.514
206	0.2931	8.5133	15.3082	0.0009967	32.6283	30.0836	2.4845	1.7859	341.433	306.005	0.749	0.4662
207	0.2916	11.4408	13.3043	0.0009126	31.4609	31.5817	2.4588	1.7641	345.213	308.815	0.7273	0.5108
208	0.2914	11.5045	11.1513	0.0009911	31.2353	31.5137	2.4817	1.7422	345.035	308.366	0.7092	0.5361
209	0.2907	10.1826	15.3853	0.0009272	31.7777	31.3498	2.4967	1.8003	341.22	305.883	0.6984	0.5203
210	0.2914	12.5133	12.854	0.0009724	31.8936	31.9818	2.4257	1.8407	344.651	307.282	0.7	0.5009
211	0.293	7.9412	12.4025	0.000919	31.2696	30.4507	2.4269	1.7355	345.431	307.995	0.739	0.5297
212	0.2914	11.5034	16.3894	0.0009746	31.9217	31.3263	2.4437	1.7743	343.139	307.47	0.7179	0.511
213	0.2915	8.4901	13.8602	0.0009383	32.9015	30.4137	2.486	1.8081	343.789	307.567	0.7726	0.5008
214	0.2923	7.4415	14.2362	0.0009553	32.4242	31.5939	2.482	1.8016	347.765	309.252	0.7525	0.5023
215	0.2922	10.6523	13.0692	0.0009609	30.7598	31.5498	2.4935	1.7134	343.875	305.712	0.7183	0.5158
216	0.2921	7.4224	9.0849	0.0009942	30.7542	31.0959	2.4824	1.6977	346.078	309.424	0.7259	0.4989
217	0.2916	11.24	9.9336	0.0009632	33.4044	30.7574	2.4535	1.7069	346.275	306.836	0.7266	0.5282
218	0.2912	8.4335	13.6678	0.0009758	31.7538	31.2037	2.4421	1.768	346.211	308.401	0.7059	0.5438
219	0.2925	11.2448	9.1743	0.0009856	31.8888	30.6683	2.4303	1.7978	344.551	309.158	0.7182	0.5283
220	0.2925	8.8852	14.8126	0.0009812	32.574	30.1794	2.4323	1.7659	345.125	305.175	0.7788	0.5039
221	0.2923	7.8036	11.9477	0.0009525	31.6674	30.7902	2.4198	1.7835	338.947	307.039	0.6829	0.4984
222	0.2906	8.2119	14.7168	0.000963	31.638	31.3513	2.3983	1.7958	346.341	305.021	0.73	0.5112
223	0.2914	7.6619	16.1627	0.0009613	32.5575	31.1024	2.4613	1.7584	341.75	306.72	0.7511	0.5057
224	0.2918	7.3646	11.315	0.000951	32.032	31.3835	2.4288	1.7542	344.717	304.425	0.7248	0.5159
225	0.2922	9.4741	17.7591	0.0009633	32.0314	30.0847	2.3949	1.741	344.089	310.141	0.7351	0.5137
226	0.291	8.4966	11.7612	0.0009499	31.7195	30.176	2.4259	1.8065	348.598	310.246	0.6854	0.4918
227	0.2914	10.0234	17.04	0.0009991	31.6811	30.3881	2.4497	1.7356	345.991	308.7	0.7504	0.5582
228	0.2917	11.5747	18.266	0.0009656	33.0798	30.664	2.3783	1.7326	343.672	307.063	0.6934	0.5503
229	0.2918	8.0333	12.561	0.0009831	32.0085	30.3987	2.4236	1.7699	341.834	304.202	0.7513	0.5285
230	0.293	7.74	14.0273	0.0009447	32.5999	30.9871	2.407	1.8108	341.676	307.595	0.6689	0.5159
231	0.2914	13.782	13.7727	0.0009653	30.6794	31.3511	2.4846	1.7157	345.36	302.813	0.727	0.4751
232	0.2919	7.038	18.1102	0.0009578	33.3603	30.2419	2.4801	1.7317	346.572	306.648	0.6931	0.4907
233	0.2925	7.4918	10.8408	0.0009898	30.8961	30.6208	2.4957	1.6979	341.832	305.585	0.6782	0.5053
234	0.2921	8.5742	13.1794	0.0009663	30.6087	30.3326	2.4965	1.7238	346.021	308.26	0.7024	0.481
235	0.2933	7.7015	12.574	0.0009536	31.9006	30.9154	2.4882	1.873	348.808	304.402	0.7492	0.5206
236	0.2916	7.3564	8.881	0.0009933	31.4419	30.1815	2.4619	1.8426	343.309	307.589	0.7232	0.558
237	0.2925	9.794	12.8704	0.0009985	32.5214	30.1852	2.4837	1.7951	345.003	305.393	0.6667	0.5104
238	0.2921	7.7062	12.2845	0.000968	31.1182	31.1634	2.4807	1.8564	345.932	311.17	0.7043	0.5143
239	0.2918	7.909	15.7502	0.0009807	30.3403	30.3751	2.4934	1.8652	345.896	306.539	0.7394	0.5456
240	0.2917	7.9816	17.4124	0.0009759	30.6174	31.1932	2.4396	1.7812	343.23	305.742	0.7128	0.4887
241	0.2925	11.6058	11.7815	0.0009887	32.1048	31.5325	2.3878	1.7107	342.5	307.127	0.7273	0.5141
242	0.2919	10.5394	12.4135	0.0009887	31.3303	31.0983	2.4721	1.8494	344.917	307.611	0.7341	0.4885
243	0.2915	7.0159	14.5501	0.0009522	31.9734	30.3904	2.4641	1.727	337.562	305.19	0.7443	0.5236
244	0.292	8.248	14.4377	0.0009083	32.1581	30.2307	2.4804	1.6955	342.891	305.394	0.7167	0.5463
245	0.2922	10.2951	13.0563	0.0009662	30.9679	30.4449	2.4715	1.8018	344.334	308.094	0.7379	0.502
246	0.2919	10.7671	12.3879	0.0009854	31.7723	30.5614	2.4999	1.763	344.888	309.07	0.6732	0.5356
247	0.2912	7.7928	13.2601	0.0009946	31.8658	30.7723	2.4625	1.7803	347.033	304.608	0.6839	0.5139
248	0.293	8.7061	12.392	0.0009522	33.4469	30.3718	2.4847	1.7556	344.198	307.571	0.7038	0.5028
249	0.2913	7.8594	16.0737	0.0009985	33.0767	30.8668	2.4523	1.774	344.182	311.821	0.7236	0.5527
250	0.2924	11.8366	15.7307	0.0009425	30.5715	30.9672	2.4383	1.771	346.178	306.805	0.7085	0.491
251	0.291	8.1212	8.4435	0.0009685	32.7016	30.6198	2.3619	1.7987	344.904	308.658	0.7505	0.5156
252	0.2922	9.1948	15.784	0.0009586	32.3159	30.9882	2.4724	1.7842	345.09	306.403	0.748	0.493
253	0.2911	7.5008	14.4576	0.0009331	31.5605	30.8564	2.4559	1.7952	345.492	304.675	0.702	0.5717
254	0.2922	11.4022	14.0607	0.0009797	31.8574	31.4473	2.4466	1.7597	343.806	305.424	0.7099	0.5305
255	0.2917	11.918	11.6353	0.0009959	31.4273	31.5684	2.474	1.7669	343.288	308.212	0.7374	0.4788
256	0.2911	9.1755	10.5513	0.0009568	31.7299	30.2797	2.4851	1.7647	343.416	309.999	0.7209	0.5064
257	0.2927	10.8285	16.147	0.0009147	32.0533	30.8806	2.4029	1.8099	341.116	307.979	0.7126	0.5068
258	0.292	8.6219	14.8817	0.0009586	31.6447	31.0232	2.4571	1.7786	341.627	309.038	0.7291	0.5094
259	0.2924	11.6006	7.7602	0.0009815	32.7131	30.9722	2.4407	1.7944	341.411	308.919	0.7225	0.538
260	0.2913	8.0712	13.9988	0.0009842	31.247	31.8386	2.4757	1.7801	342.903	304.313	0.705	0.4876
261	0.2916	8.8545	14.0232	0.0009875	31.1736	30.0934	2.437	1.712	347.556	305.006	0.7413	0.5117
262	0.2915	11.8292	13.1643	0.0009907	34.1678	30.0701	2.4813	1.7662	345.232	304.469	0.6917	0.515
263	0.2899	10.7607	15.7369	0.0009952	32.9324	30.8508	2.4736	1.7827	347.254	305.246	0.7072	0.4845
264	0.2919	9.8962	15.8859	0.0009872	31.8856	31.5044	2.3762	1.7277	345.015	307.966	0.7416	0.4958
265	0.2933	11.7043	15.444	0.0009925	31.4686	32.4044	2.4996	1.836	349.205	309.045	0.7103	0.5329
266	0.292	9.2491	14.3832	0.00096	31.7043	31.9352	2.4648	1.7977	344.057	306.572	0.7106	0.4965
267	0.2909	10.0889	16.0251	0.0009371	32.84	30.521	2.4423	1.7845	345.632	310.096	0.7165	0.5147
268	0.2917	10.0193	18.2409	0.0009181	30.2949	30.0726	2.4841	1.704	345.141	306.197	0.7253	0.532
269	0.2921	8.409	11.2777	0.0009621	31.5699	32.0263	2.4727	1.7683	343.889	303.103	0.7326	0.5001
270	0.2922	12.0526	14.821	0.0009621	32.2244	30.5003	2.4773	1.8082	342.342	312.809	0.7057	0.516
271	0.292	10.3239	17.4318	0.000998	31.3035	31.1942	2.4199	1.6505	347.92	306.77	0.7471	0.5103
272	0.2936	11.5793	15.0181	0.0009426	31.4909	30.5805	2.4345	1.8588	343.58	305.781	0.7128	0.4876
273	0.2919	8.8232	11.715	0.0009526	32.3384	30.2304	2.4987	1.8054	341.887	306.23	0.7375	0.4964
274	0.292	12.8644	9.1224	0.0009988	31.0992	30.8972	2.4444	1.7719	343.177	306.627	0.7398	0.4949
275	0.292	7.0905	11.5699	0.0009679	30.3854	30.8494	2.456	1.7753	346.743	307.062	0.7011	0.5365
276	0.2926	10.6198	13.6134	0.0009151	31.9774	30.1317	2.4842	1.8004	343.063	308.098	0.7222	0.4917
277	0.2924	8.2312	13.3356	0.0009551	32.4855	30.3705	2.4414	1.8196	347.855	305.991	0.7388	0.5213
278	0.2923	13.2403	15.8909	0.0009718	33.0183	30.2649	2.4925	1.7072	343.554	308.952	0.7302	0.5246
279	0.2917	14.1156	13.0751	0.0009383	31.938	30.682	2.4176	1.835	344.314	304.664	0.7383	0.5377
280	0.292	11.07	16.6306	0.0009575	31.6814	30.4153	2.4422	1.783	342.306	306.611	0.7551	0.5177
281	0.2922	10.8186	13.6622	0.0009944	30.9297	30.2528	2.4449	1.8518	342.953	308.829	0.7091	0.5194
282	0.292	12.4975	16.5829	0.0009972	31.5513	30.0257	2.4299	1.8781	347.296	306.414	0.74	0.5334
283	0.2917	10.5417	10.395	0.0009488	32.19	32.2237	2.4929	1.814	346.725	309.879	0.7342	0.5182
284	0.2924	11.2787	15.3452	0.00096	32.785	30.5504	2.4817	1.802	344.632	306.378	0.7035	0.5223
285	0.2923	9.5485	20.2182	0.000987	31.2486	30.5049	2.4719	1.7574	345.447	309.661	0.7519	0.5476
286	0.2917	7.0316	18.1366	0.0009573	32.9133	30.7849	2.4961	1.778	344.307	307.52	0.7291	0.5372
287	0.293	9.0829	11.9487	0.0009939	32.7367	30.6528	2.4431	1.7017	344.432	306.397	0.6996	0.4962
288	0.2922	12.6313	15.9081	0.0009841	33.5914	31.5242	2.4773	1.7123	344.44	305.659	0.7328	0.5066
289	0.2909	8.7894	16.2043	0.0008619	32.6448	31.4742	2.4488	1.7493	339.802	307.529	0.7191	0.4996
290	0.2912	7.7544	17.5413	0.0008941	31.8484	31.6915	2.3863	1.8708	345.94	304.8	0.7326	0.5455
291	0.2913	7.0295	15.164	0.0009714	31.7199	30.9138	2.4749	1.8562	344.547	306.772	0.7258	0.5067
292	0.2921	7.4628	14.3699	0.0009815	30.3283	31.2458	2.3805	1.853	344.794	305.894	0.734	0.5266
293	0.2919	10.1252	17.8199	0.0009972	32.4835	30.7441	2.387	1.8713	343.497	307.815	0.7337	0.5132
294	0.2914	9.3879	17.0464	0.0009813	32.8041	31.1468	2.4561	1.7772	343.452	304.16	0.7285	0.5297
295	0.2914	10.4164	11.1579	0.000859	33.1889	30.5589	2.4422	1.7477	347.16	307.848	0.7204	0.5083
296	0.2914	7.4122	12.5876	0.0009779	32.894	30.7122	2.4166	1.7403	345.859	307.34	0.7331	0.5285
297	0.2922	8.8844	13.6328	0.0009518	33.198	31.1864	2.4537	1.8111	344.75	302.097	0.7508	0.5251
298	0.2919	11.6073	13.3498	0.0009593	32.3978	30.0914	2.4534	1.7974	346.061	308.947	0.7158	0.5226
299	0.2913	10.9529	12.443	0.0009857	31.6747	31.5799	2.4351	1.7534	347.002	309.885	0.7328	0.5066
300	0.2923	8.7245	10.0235	0.0009753	32.2472	30.1614	2.4244	1.7736	346.993	305.981	0.7266	0.5189
301	0.2903	9.9908	13.4682	0.0009881	31.2464	30.5946	2.4824	1.7745	345.37	306.68	0.7017	0.5277
302	0.2914	7.3466	14.6662	0.0009876	30.3937	31.1931	2.4586	1.7768	348.572	307.439	0.7257	0.5454
303	0.2915	7.8666	16.1227	0.0009753	31.0907	30.1407	2.4916	1.767	344.165	307.523	0.7218	0.5339
304	0.2917	7.539	16.4275	0.0009109	31.407	30.7027	2.4757	1.738	344.488	304.065	0.7	0.5154
305	0.2914	8.2771	17.6135	0.0009959	31.7892	31.0421	2.451	1.7661	342.475	309.066	0.7141	0.5298
306	0.2911	8.4187	17.1887	0.0009742	30.607	30.1179	2.4767	1.6702	345.909	305.881	0.7284	0.5444
307	0.2911	13.0466	16.275	0.0009076	31.6138	30.3386	2.4752	1.7877	343.935	307.661	0.7557	0.5471
308	0.2926	7.2155	17.0249	0.0009872	30.384	30.8624	2.4755	1.7509	343.194	307.951	0.7141	0.5406
309	0.2916	9.2079	18.2238	0.0009533	32.3824	30.6104	2.4652	1.8337	342.798	307.314	0.7069	0.5248
310	0.2917	9.473	21.0313	0.0009657	32.173	30.7081	2.4593	1.84	344.233	307.92	0.7262	0.553
311	0.2923	8.0531	15.6123	0.0009624	31.6388	31.5916	2.4614	1.742	343.61	306.034	0.7161	0.5184
312	0.2916	7.9162	17.6259	0.0009781	32.2139	31.3297	2.4437	1.707	344.788	308.064	0.7022	0.512
313	0.2916	7.2802	17.2737	0.0009498	30.5387	30.6293	2.3227	1.7703	344.719	309.915	0.7242	0.5221
314	0.291	7.4499	14.9244	0.0009234	32.2293	30.3695	2.467	1.7696	343.804	307.983	0.739	0.5435
315	0.2916	10.6073	16.4172	0.0009566	30.6243	30.8868	2.4919	1.7902	342.704	308.067	0.7341	0.5432
316	0.2912	8.8382	18.8417	0.0009861	30.6439	30.0962	2.492	1.7537	343.759	306.698	0.7051	0.5274
317	0.2913	9.5471	18.6251	0.0009571	31.9812	30.0052	2.4796	1.7581	346.92	306.939	0.7393	0.5177
318	0.2913	7.962	17.3523	0.0009046	30.8222	30.3321	2.4602	1.7362	341.811	309.369	0.7544	0.4947
319	0.2911	7.6665	19.1996	0.0009447	31.2463	31.0682	2.4954	1.7373	343.15	307.822	0.7065	0.5275
320	0.2928	8.8972	14.7427	0.0009878	31.9593	30.0365	2.471	1.72	344.075	307.887	0.6941	0.5468
321	0.292	10.5506	21.5524	0.0009629	31.0603	30.3565	2.4811	1.7956	343.685	308.719	0.7051	0.5703
322	0.2918	9.4376	11.7931	0.0009561	30.9077	30.2634	2.4558	1.7617	343.906	306.377	0.6959	0.5374
323	0.2909	7.9465	17.7441	0.0009604	31.3495	30.0541	2.458	1.6606	342.567	305.797	0.7181	0.5336
324	0.291	10.2722	16.3063	0.0009724	32.6081	30.4536	2.4414	1.7557	345.819	309.067	0.7285	0.5364
325	0.291	10.6345	21.3689	0.0009571	31.134	30.2844	2.4857	1.7641	342.02	306.584	0.7506	0.5319
326	0.2919	10.375	18.4742	0.0009756	30.6795	30.9392	2.4787	1.8019	341.74	309.095	0.7021	0.5224
327	0.2921	14.8181	12.9575	0.0009738	31.5214	30.5875	2.4209	1.782	340.575	304.855	0.7048	0.5137
328	0.2923	7.8959	13.9577	0.000999	31.6432	30.168	2.5	1.6915	342.06	307.899	0.7237	0.5324
329	0.2914	10.9992	15.9659	0.0009792	30.7596	30.2642	2.4984	1.7648	344.304	310.263	0.7068	0.5198
330	0.2918	10.4435	18.7535	0.0009637	31.5029	31.1408	2.4709	1.7436	347.56	306.835	0.7277	0.5237
331	0.2918	7.6558	17.3638	0.0009742	31.3744	30.164	2.4821	1.7682	347.793	307.463	0.7482	0.5191
332	0.2906	10.2174	16.6688	0.0009418	30.7455	30.2236	2.4955	1.8506	347.269	308.29	0.7164	0.535
333	0.2923	8.3057	17.3445	0.0009638	31.8375	30.1192	2.4439	1.7618	340.168	308.262	0.7396	0.5176
334	0.2909	9.4982	19.387	0.0009372	30.1726	32.3123	2.4674	1.7966	342.341	305.933	0.7132	0.5215
335	0.292	8.5638	18.6955	0.0009508	30.491	30.0073	2.4743	1.7435	342.798	308.442	0.7156	0.5554
336	0.2914	12.1418	17.9232	0.0009853	30.0791	30.3804	2.4239	1.7794	341.728	306.658	0.7138	0.5684
337	0.2912	9.0801	21.434	0.0009393	31.1853	30.3649	2.4463	1.796	339.886	308.573	0.692	0.542
338	0.2917	10.4668	22.7805	0.0009658	30.7903	30.3594	2.4935	1.7521	343.075	309.214	0.7022	0.5654
339	0.2913	11.3588	16.557	0.0009382	31.1161	30.7088	2.4512	1.7548	347.922	308.939	0.7295	0.5581
340	0.2911	10.9079	17.8081	0.0009688	30.8033	30.4117	2.4691	1.7566	342.074	309.123	0.6754	0.5286
341	0.2914	7.043	17.4946	0.0009208	32.4855	30.7498	2.4355	1.7597	340.859	306.534	0.6682	0.5567
342	0.2921	8.1261	18.626	0.0009768	30.009	30.6332	2.4998	1.7872	343.312	308.221	0.7492	0.568
343	0.2916	7.4785	19.5628	0.0009987	30.9954	30.5538	2.4852	1.7187	343.876	309.685	0.7584	0.5561
344	0.292	9.1918	17.7046	0.0009522	30.932	30.4794	2.3859	1.8157	345.026	305.966	0.7357	0.587
345	0.2919	7.2476	17.7083	0.0009035	30.8357	30.4248	2.4911	1.7747	343.004	309.714	0.7219	0.5738
346	0.2913	8.1134	16.0854	0.0009907	30.3264	30.7698	2.4437	1.7954	342.183	310.603	0.7132	0.5704
347	0.2916	9.1052	19.673	0.0009986	30.2869	30.7304	2.4517	1.7635	341.985	309.505	0.7501	0.5899
348	0.291	8.9986	14.5299	0.0009646	30.2153	30.3986	2.3958	1.7678	343.691	310.772	0.6987	0.5653
349	0.2917	8.3508	17.6924	0.0009995	30.0843	31.3247	2.411	1.807	339.961	307.591	0.7421	0.5516
350	0.2906	7.7264	15.8739	0.0009852	30.9442	31.3014	2.4219	1.7626	342.332	310.386	0.7107	0.5496
351	0.2916	10.72	14.1813	0.0009966	31.0623	31.0352	2.4775	1.7993	341.143	310.191	0.7196	0.5766
352	0.2917	8.8571	16.4279	0.0009563	30.1575	31.635	2.4065	1.7917	343.594	311.643	0.7019	0.5837
353	0.2907	8.6728	15.7374	0.0009731	30.8666	31.2361	2.3709	1.7545	339.998	311.652	0.7199	0.5602
354	0.2914	8.323	14.1264	0.0009881	30.1544	30.8453	2.4436	1.7802	340.845	311.267	0.7121	0.5695
355	0.2909	9.5572	15.4199	0.0009787	30.4863	31.4104	2.4861	1.7569	342.433	312.676	0.6915	0.5599
356	0.2925	9.0286	15.8892	0.0009678	30.1405	31.0617	2.4996	1.7764	344.482	306.807	0.737	0.5997
357	0.2907	10.8625	15.0748	0.0009154	30.2666	31.2578	2.4208	1.7956	342.601	311.923	0.7236	0.5762
358	0.2918	10.1208	15.3083	0.0009518	30.0058	31.1114	2.4633	1.7465	343.425	311.963	0.7387	0.6022
359	0.2915	8.365	11.3801	0.0009931	30.1059	30.6878	2.4308	1.8147	342.302	310.324	0.6989	0.5815
360	0.2914	8.3735	14.4068	0.0009844	30.0507	31.4894	2.4261	1.8107	343.375	309.126	0.7086	0.6156
361	0.2915	9.497	10.8426	0.0009848	30.3675	30.6658	2.4285	1.895	341.146	311.931	0.7011	0.5974
362	0.2924	8.4134	14.6653	0.000951	30.0422	30.1689	2.4321	1.776	340.697	309.769	0.7145	0.5674
363	0.2919	7.6518	10.3946	0.0009907	30.5965	30.3974	2.4098	1.7383	339.632	309.277	0.7042	0.5768
364	0.2917	11.0597	9.2053	0.0009301	30.3751	30.0127	2.4329	1.7979	344.002	310.444	0.7135	0.583
365	0.2915	10.1269	12.111	0.0009784	30.1322	31.0676	2.4391	1.8393	344.159	310.735	0.6843	0.6011
366	0.2922	10.2496	13.546	0.0009916	30.2305	30.0072	2.4321	1.7678	341.908	309.058	0.6665	0.5799
367	0.2919	7.5199	14.1024	0.0009739	30.3143	31.4859	2.4319	1.7342	343.238	309.04	0.6846	0.5929
368	0.2918	14.7283	12.3785	0.0009671	30.7814	30.5026	2.4712	1.8139	341.131	308.205	0.6671	0.5628
369	0.2925	10.8782	10.6933	0.0009939	30.3979	30.7043	2.3903	1.7842	340.83	311.578	0.6471	0.6032
370	0.2924	9.8085	16.6091	0.0009837	30.4724	30.3763	2.423	1.7832	340.854	309.688	0.666	0.5659
371	0.2932	14.6963	10.1476	0.0009777	30.0552	30.4949	2.4662	1.7608	338.299	305.489	0.6913	0.5679
372	0.2927	7.1273	8.9712	0.00093	30.0708	30.0004	2.4558	1.7821	340.006	305.339	0.6903	0.5848
373	0.2923	7.5083	9.8461	0.000994	31.0407	31.1205	2.4797	1.8248	341.223	309.115	0.6974	0.5417
374	0.293	8.1752	9.0969	0.0008977	30.8573	30.7331	2.4985	1.76	338.51	305.737	0.7115	0.577
375	0.2928	7.0926	9.3694	0.0009004	30.3025	30.0489	2.4496	1.8057	337.376	304.959	0.6947	0.6228
376	0.2929	10.1216	7.4819	0.0009349	31.0831	30.8944	2.4836	1.7536	340.521	303.874	0.6677	0.5499
377	0.2925	7.3153	10.123	0.0008998	30.3574	30.8712	2.4772	1.7447	337.825	303.383	0.6723	0.6004
378	0.2922	10.0956	14.0763	0.0009798	31.0564	30.5107	2.4188	1.8119	340.685	306.577	0.6797	0.5756
379	0.2928	8.3991	8.3211	0.0009557	30.3739	31.9218	2.4816	1.7731	339.619	306.792	0.6857	0.593
380	0.2925	12.992	8.2286	0.0009608	30.0499	30.5502	2.4555	1.7284	340.13	305.948	0.6891	0.6018
381	0.2935	11.4368	12.1452	0.0009182	30.5246	30.3647	2.4607	1.8359	340.941	304.599	0.6785	0.5875
382	0.2922	7.55	10.1354	0.0009419	30.111	30.1735	2.4623	1.7502	337.495	303.766	0.7277	0.5813
383	0.2918	10.793	9.5674	0.0009103	30.2971	31.2007	2.4571	1.7231	343.74	303.87	0.6917	0.5758
384	0.292	8.141	10.1759	0.0009854	30.1164	30.7521	2.4031	1.8109	340.475	302.984	0.666	0.5756
385	0.2925	8.1509	13.3302	0.0009398	30.2393	30.6082	2.4993	1.7938	339.228	305.561	0.6715	0.5813
386	0.2925	8.4486	8.6847	0.0008918	30.7501	30.678	2.4626	1.7783	338.777	305.38	0.6894	0.5828
387	0.2921	8.1332	14.52	0.0009609	31.0053	30.021	2.4821	1.813	338.555	303.794	0.6543	0.5802
388	0.2923	9.6108	12.8978	0.0009446	30.5238	30.6541	2.4677	1.7826	342.305	305.177	0.6949	0.5813
389	0.2932	7.5602	8.8049	0.000939	30.4767	31.4557	2.4507	1.7531	341.247	305.973	0.672	0.5801
390	0.2928	7.6152	7.2233	0.0008292	30.3014	30.5592	2.4382	1.7933	338.786	301.076	0.7001	0.5614
391	0.2931	8.8407	12.5686	0.0009968	30.9408	30.634	2.4712	1.7371	341.991	304.258	0.6868	0.5994
392	0.293	7.1658	9.1754	0.0009075	30.3954	30.233	2.4799	1.8078	338.646	304.895	0.6886	0.5929
393	0.2935	7.2592	9.649	0.0009858	30.1351	30.2723	2.464	1.826	340.463	304.67	0.6875	0.5861
394	0.2931	14.4342	9.6546	0.0008829	31.647	30.6179	2.4997	1.7548	342.459	306.312	0.701	0.5871
395	0.2917	10.268	8.7447	0.0009738	30.5862	30.14	2.4897	1.7586	339.395	305.303	0.6997	0.5835
396	0.2928	7.9043	10.7199	0.0008731	31.0243	30.9018	2.4702	1.7739	341.238	305.894	0.7039	0.5895
397	0.2922	7.1544	8.7775	0.0009274	30.4543	30.6048	2.4214	1.7369	338.536	305.032	0.6961	0.5478
398	0.2924	9.2305	11.3376	0.0009584	30.6895	30.3934	2.4148	1.8413	340.611	306.604	0.6798	0.5925
399	0.2927	7.3986	10.3954	0.0009259	30.1544	30.3202	2.442	1.7671	339.838	306.452	0.6779	0.5962
400	0.2935	9.3142	7.6944	0.0009365	31.253	30.0818	2.4712	1.7966	340.906	303.737	0.6874	0.5731
401	0.2929	7.6857	7.0349	0.0009068	30.7238	30.0289	2.4943	1.8276	340.617	305.777	0.7164	0.5846
402	0.2926	9.3825	8.8422	0.0008999	30.6457	30.298	2.4934	1.7893	341.969	304.147	0.6696	0.5627
403	0.2926	7.8691	9.0919	0.0009037	31.3633	31.0265	2.4448	1.7389	340.356	306.31	0.6932	0.5723
404	0.293	7.0578	7.0984	0.0008944	30.4255	30.3523	2.425	1.821	339.701	303.091	0.6562	0.6411
405	0.2925	11.8646	8.1779	0.0009625	30.2067	30.0896	2.4757	1.7789	336.209	303.534	0.6983	0.5949
406	0.2933	8.9854	11.038	0.0009171	30.8224	30.3485	2.4651	1.7609	341.68	305.137	0.7119	0.6026
407	0.2931	7.8922	7.0172	0.0009301	30.0617	30.5974	2.441	1.8264	342.291	303.605	0.6826	0.5978
408	0.2923	8.3609	9.9151	0.0008914	30.608	30.6337	2.4354	1.77	342.047	307.488	0.6778	0.5918
409	0.2927	9.2167	13.0667	0.0009191	31.0317	30.0942	2.4777	1.7549	338.991	306.544	0.6948	0.5953
410	0.2924	11.3562	8.6129	0.0009132	30.5569	30.1357	2.4649	1.7916	341.084	305.958	0.6675	0.5866
411	0.2935	7.4734	8.0306	0.0009183	31.5163	30.2544	2.4614	1.772	339.345	304.301	0.6957	0.5802
412	0.293	10.3352	9.6905	0.0009202	30.1143	30.2686	2.4833	1.7512	340.243	305.423	0.6985	0.5672
413	0.2921	9.018	12.2556	0.0009764	31.6335	30.7831	2.4474	1.7446	342.87	300.69	0.7015	0.5833
414	0.2935	8.8412	10.2767	0.0009608	30.2106	30.564	2.4388	1.7613	341.162	305.26	0.6627	0.5966
415	0.2935	12.9192	8.5982	0.000949	30.4326	30.2168	2.4876	1.8215	342.819	304.718	0.6897	0.6032
416	0.292	9.5421	9.1474	0.0009818	30.2161	30.043	2.4686	1.7681	338.015	306.023	0.6784	0.5677
417	0.2922	8.9318	10.1197	0.0009159	30.0554	30.4855	2.3943	1.7537	339.467	306.537	0.688	0.5975
418	0.2919	7.6486	8.765	0.0009762	30.3837	30.9802	2.4968	1.7992	339.88	304.492	0.691	0.5795
419	0.2921	10.6751	11.264	0.0008891	30.8035	30.0265	2.4521	1.7642	340.856	305.642	0.6869	0.5637
420	0.2919	8.2579	8.2016	0.000931	31.1705	30.5051	2.4797	1.7795	337.507	304.802	0.7113	0.5534
421	0.2923	8.0485	10.0883	0.0009131	30.4795	30.3166	2.4708	1.8063	339.032	305.562	0.6994	0.5616
422	0.2924	8.1497	10.6937	0.0009447	30.1104	30.3498	2.4258	1.7669	339.873	303.256	0.6838	0.572
423	0.2925	8.0422	8.7785	0.0009298	30.4687	30.1479	2.4302	1.8386	336.718	303.661	0.6533	0.6049
424	0.2934	7.4994	10.1296	0.0008902	30.8196	31.1035	2.4996	1.8185	339.247	305.626	0.7033	0.5846
425	0.2928	8.819	9.5004	0.0009041	31.5661	30.4141	2.439	1.7533	339.231	302.722	0.6955	0.6405
426	0.2923	10.0568	11.7453	0.0009965	30.2494	30.1706	2.4304	1.8121	341.398	303.835	0.6771	0.557
427	0.293	8.0097	7.1756	0.0009696	30.5306	30.1581	2.4499	1.8086	339.404	306.5	0.7131	0.5804
428	0.2916	8.438	11.029	0.0009963	30.4469	30.3276	2.4577	1.7725	339.404	302.201	0.6854	0.5583
429	0.2927	7.5216	8.3325	0.0008985	30.3017	30.811	2.4742	1.8047	340.028	306.551	0.6868	0.6185
430	0.293	8.0589	8.2231	0.0009679	30.701	31.291	2.4231	1.7739	340.764	308.5	0.6948	0.5701
431	0.2931	7.9242	10.076	0.0009125	30.2507	30.5735	2.4737	1.8222	338.249	302.898	0.6954	0.6056
432	0.2922	7.7773	7.2211	0.0009511	31.0314	30.5176	2.4834	1.7451	340.236	306.233	0.7013	0.5566
433	0.2925	9.4512	9.5225	0.0009255	30.9084	30.9582	2.4347	1.7812	339.069	305.108	0.6819	0.6037
434	0.2926	10.4839	13.0176	0.0009327	30.1051	30.1956	2.4432	1.754	340.115	308.577	0.6701	0.5901
435	0.2923	9.7681	7.3997	0.0009188	30.6069	30.1775	2.4965	1.781	338.343	303.163	0.7055	0.5775
436	0.2921	7.8667	8.1355	0.0009373	30.029	30.7716	2.4379	1.8071	340.112	304.823	0.7011	0.5908
437	0.2934	8.6147	7.7294	0.000911	30.3963	30.6589	2.4542	1.8187	339.297	306.472	0.7107	0.5814
438	0.2924	10.2253	7.9975	0.0009416	30.4049	30.4415	2.4994	1.7305	343.326	305.942	0.6683	0.5839
439	0.2926	7.1552	12.1001	0.0009605	30.1336	30.4467	2.4322	1.8317	338.29	303.155	0.6964	0.5635
440	0.2936	8.7602	8.1222	0.0009595	30.3635	30.5857	2.4125	1.8349	339.086	304.229	0.665	0.5954
441	0.2925	9.291	8.6274	0.0009489	30.2523	30.1048	2.4769	1.7612	337.314	303.955	0.7094	0.5529
442	0.2933	7.5281	7.6208	0.0009579	30.5944	30.1424	2.471	1.7653	341.559	304.348	0.6736	0.5844
443	0.2941	8.3338	8.918	0.0009918	30.7867	30.1308	2.4922	1.8086	338.855	304.731	0.6835	0.567
444	0.2922	10.0534	9.4357	0.0008989	31.9678	30.344	2.474	1.7641	339.076	307.036	0.6633	0.5734
445	0.2927	10.1924	7.4854	0.0009618	31.068	30.6117	2.4456	1.7498	342.799	303.671	0.6474	0.5949
446	0.2933	7.1818	9.4765	0.0009663	30.2968	30.4864	2.4698	1.7554	345.062	306.589	0.665	0.5768
447	0.293	7.7878	7.6199	0.0009791	30.5597	30.0338	2.4899	1.8105	341.729	303.99	0.6774	0.5802
448	0.2936	9.1877	8.1284	0.0009463	30.2586	31.1364	2.4616	1.739	340.408	302.958	0.656	0.5746
449	0.2938	7.3069	7.8398	0.000937	31.7238	31.1693	2.499	1.7538	340.114	304.414	0.6622	0.5761
450	0.2939	7.4715	8.9908	0.0009653	30.1359	30.0306	2.4798	1.7018	342.083	305.3	0.6554	0.603
451	0.294	7.1302	7.1669	0.000992	30.127	30.1017	2.4346	1.7755	341.856	304.409	0.6749	0.5976
452	0.2947	9.154	7.1118	0.000978	31.0352	30.5283	2.4438	1.8414	342.952	304.618	0.6804	0.5905
453	0.2941	7.4318	7.3938	0.0009578	30.8883	30.2728	2.4797	1.7501	343.825	302.589	0.6539	0.5868
454	0.2937	8.4667	7.8969	0.0009776	30.1677	30.3244	2.3959	1.7429	343.069	304.077	0.6631	0.6271
455	0.294	8.4165	8.3546	0.0009608	30.1405	31.2062	2.386	1.7677	342.267	303.536	0.6618	0.6159
456	0.2943	7.3524	7.8658	0.0009636	30.7337	30.1816	2.4066	1.8107	341.212	304.749	0.6687	0.635
457	0.2935	7.2701	9.4561	0.0009949	30.4951	30.1606	2.4395	1.798	342.339	302.785	0.6396	0.596
458	0.2934	9.9159	8.5175	0.0009484	30.1532	30.5168	2.4269	1.7986	342.071	304.195	0.6894	0.6003
459	0.2936	8.2654	9.2825	0.000977	30.5207	30.3215	2.4514	1.7621	342.887	305.792	0.6831	0.5815
460	0.2944	10.3791	8.374	0.0009774	30.1291	30.1907	2.4262	1.7628	341.286	304.046	0.6472	0.6036
461	0.2937	11.0303	7.1346	0.0009933	30.3782	31.0715	2.4694	1.8062	342.367	304.635	0.6846	0.6086
462	0.2943	9.4595	7.4878	0.0009913	30.0763	30.0799	2.4584	1.7301	341.303	308.252	0.6834	0.5783
463	0.2947	7.7248	8.7354	0.0009695	30.0472	30.0158	2.4083	1.7454	341.375	306.274	0.7045	0.5973
464	0.2937	9.8708	10.1127	0.0009834	30.2067	30.0715	2.447	1.7752	342.926	303.484	0.6771	0.6127
465	0.2932	8.9391	7.1267	0.0009832	30.0437	31.4536	2.4481	1.7538	342.151	304.779	0.6724	0.6007
466	0.2944	9.8795	8.3222	0.0009757	31.4013	30.782	2.4807	1.7439	343.006	302.37	0.6916	0.625
467	0.2942	9.6637	7.9044	0.0009946	30.4662	30.8963	2.4832	1.7607	343.645	302.279	0.7006	0.5982
468	0.2941	10.3836	7.7065	0.0009705	30.8661	30.189	2.404	1.8053	343.943	303.251	0.6792	0.5939
469	0.2934	9.8232	8.5376	0.0009753	30.1938	30.0471	2.4213	1.7897	342.992	303.607	0.6511	0.5685
470	0.2934	8.1031	7.3113	0.0009865	30.6922	31.182	2.4357	1.7281	345.701	305.764	0.6877	0.5935
471	0.294	8.1678	7.1376	0.000958	30.3195	30.4969	2.467	1.7531	345.387	303.631	0.6873	0.6084
472	0.2942	7.4225	8.4432	0.0009918	30.7373	30.2259	2.404	1.7577	340.686	303.327	0.6852	0.5879
473	0.2941	10.6842	8.5552	0.0009595	30.3464	30.6275	2.4671	1.7447	340.029	305.93	0.6798	0.6016
474	0.2936	8.6084	8.3896	0.0009867	31.4366	31.1247	2.4138	1.7324	340.788	302.675	0.6785	0.592
475	0.2943	11.2454	12.7083	0.0009881	30.3254	30.2477	2.4638	1.728	341.786	302.746	0.6914	0.6126
476	0.2936	7.4258	8.2137	0.000991	30.1559	30.5007	2.4103	1.7525	340.337	304.911	0.6743	0.6078
477	0.2942	8.3452	8.8274	0.0009761	30.0297	30.3255	2.4441	1.7764	342.573	303.895	0.6706	0.6141
478	0.2937	8.5639	8.4025	0.0009626	30.4916	30.0114	2.4045	1.8014	341.788	305.171	0.6685	0.6013
479	0.2936	8.9237	9.9349	0.0009926	30.0824	30.0784	2.4259	1.787	341.368	300.526	0.6719	0.6137
480	0.2937	7.2573	10.3729	0.0009801	31.028	30.7859	2.3874	1.8111	340.819	300.626	0.6868	0.6324
481	0.2932	9.6738	10.3388	0.0009717	30.3004	30.1383	2.4272	1.8235	344.864	301.408	0.6796	0.6131
482	0.294	10.1572	10.453	0.000977	30.2994	30.2771	2.3573	1.7867	341.765	302.123	0.6754	0.6134
483	0.2943	13.8416	8.5214	0.0009443	30.1784	30.326	2.4057	1.7591	343.752	302.152	0.6765	0.606
484	0.2937	8.3354	9.303	0.0009855	30.5105	30.1216	2.447	1.8067	339.286	301.123	0.6652	0.6259
485	0.2944	8.7688	11.685	0.000987	30.2549	30.949	2.412	1.7903	339.192	300.007	0.6904	0.6493
486	0.294	7.7412	9.0801	0.0009961	30.2733	30.5565	2.4188	1.809	338.74	301.948	0.6906	0.6455
487	0.2935	11.0368	8.3407	0.0009639	30.586	30.6552	2.4485	1.7423	339.994	302.009	0.6668	0.6093
488	0.294	7.4384	7.5325	0.0009825	30.0435	30.1006	2.417	1.7232	341.746	302.961	0.6376	0.5967
489	0.2935	7.5097	11.8106	0.0009857	31.1736	30.1559	2.4261	1.743	340.868	300.581	0.6974	0.6051
490	0.2936	9.6138	10.3061	0.0009628	30.648	30.0176	2.4263	1.8164	339.645	301.864	0.6732	0.6204
491	0.2939	10.6539	8.9392	0.0009111	30.259	30.0242	2.4231	1.7335	340.952	304.684	0.6545	0.6266
492	0.2939	10.2678	12.0329	0.0009982	30.5452	30.5338	2.4407	1.7785	342.278	301.11	0.6713	0.6117
493	0.2931	8.5424	12.0593	0.0009954	30.0623	30.1824	2.4785	1.7769	340.868	301.655	0.6775	0.6167
494	0.2938	10.9594	10.044	0.0009218	30.1807	30.9409	2.4267	1.7468	339.302	301.901	0.6814	0.6134
495	0.2933	10.0289	8.3445	0.0009954	30.7046	30.1338	2.4761	1.8051	341.495	301.156	0.6621	0.5963
496	0.2942	11.4428	11.1078	0.000955	30.1912	30.2122	2.3909	1.8043	341.398	301.525	0.6932	0.5929
497	0.2933	11.2302	10.2271	0.0009976	30.1091	30.2225	2.4372	1.8113	341.858	301.019	0.682	0.6045
498	0.2935	7.9495	7.0791	0.0009725	30.4046	31.0556	2.4364	1.766	340.737	301.247	0.6651	0.6456
499	0.2935	10.3844	8.9167	0.0009978	30.3984	30.1519	2.4207	1.7532	343.675	300.325	0.6837	0.6015
500	0.2944	8.3111	10.1	0.0009976	30.3141	30.0239	2.4409	1.7947	342.744	301.675	0.6801	0.6014
501	0.2931	11.3181	10.0674	0.0009615	30.3163	30.8639	2.4919	1.7793	341.254	301.919	0.6884	0.5899
502	0.2934	11.0829	8.5026	0.0009822	30.2976	30.3607	2.4153	1.7876	340.49	300.587	0.683	0.5985
503	0.2947	10.8734	11.6497	0.0009921	30.4647	30.3612	2.4394	1.7687	339.671	300.428	0.6793	0.6151
504	0.2935	10.2709	11.5336	0.0009915	30.0387	30.1562	2.4001	1.7947	342.836	301.05	0.7075	0.6123
505	0.2936	8.7349	10.5864	0.0009824	30.1308	30.2375	2.3727	1.8053	340.563	300.087	0.6783	0.6176
506	0.2934	9.8517	9.0137	0.0009719	30.9573	30.2793	2.4012	1.8284	339.85	301.194	0.6869	0.5865
507	0.2933	10.1097	7.1062	0.0009943	30.0063	30.5286	2.3529	1.7466	342.929	301.095	0.6437	0.6157
508	0.2935	8.1882	10.7277	0.0009959	30.2647	30.132	2.4257	1.7971	341.51	303.487	0.6456	0.623
509	0.2933	8.4353	10.8728	0.0009958	30.4871	30.6531	2.4336	1.8158	340.644	301.883	0.6939	0.6319
510	0.2934	9.576	9.7903	0.0009669	30.1347	30.2051	2.4295	1.8262	341.688	302.039	0.6537	0.6271
511	0.2935	8.4861	8.0896	0.0009966	30.7304	30.074	2.4473	1.763	341.147	301.43	0.6616	0.6107
512	0.2931	9.0944	10.4681	0.0009768	30.1347	30.546	2.3804	1.8015	341.406	300.02	0.6585	0.6137
513	0.2931	8.7776	11.5107	0.0009992	30.1251	31.0646	2.4199	1.7566	341.302	300.319	0.6592	0.6249
514	0.2923	8.2744	11.4082	0.0009942	30.2652	30.5396	2.4509	1.8049	343.633	300.862	0.682	0.6209
515	0.293	9.1674	8.3981	0.0009863	30.0899	30.1181	2.4969	1.7817	340.953	300.94	0.6721	0.6107
516	0.2934	9.6609	11.8023	0.0009912	30.699	30.0986	2.4171	1.7753	340.102	302.108	0.6544	0.6189
517	0.2933	10.7452	7.1949	0.000976	30.3872	30.0208	2.4707	1.8142	339.877	300.365	0.6653	0.5924
518	0.2932	9.2859	11.641	0.0009735	30.3642	30.4528	2.4427	1.7762	338.743	302.647	0.6748	0.619
519	0.2934	7.1009	11.0162	0.0009816	30.5582	30.6576	2.4055	1.7894	342.707	300.075	0.6589	0.6224
520	0.2928	8.3076	9.2251	0.0009777	30.4258	30.2893	2.3714	1.7977	342.001	300.492	0.6524	0.5976
521	0.2926	8.9399	8.1132	0.0009936	30.9304	30.2582	2.4182	1.8126	342.571	302.87	0.6929	0.6152
522	0.2933	7.6062	13.5303	0.0009885	30.5005	30.6368	2.433	1.7629	341.972	300.676	0.6637	0.6334
523	0.2932	9.6515	9.2768	0.0009704	30.0446	30.0196	2.3911	1.7724	344.013	302.415	0.6626	0.6082
524	0.2927	7.7786	9.7161	0.0009989	30.5829	30.8836	2.4595	1.7461	342.116	300.705	0.649	0.5998
525	0.2934	9.8361	7.0138	0.0009906	30.4075	30.8468	2.3845	1.7713	339.665	300.691	0.6778	0.5964
526	0.2943	9.4502	12.7842	0.000975	30.48	30.4372	2.4423	1.7412	342.974	300.163	0.6721	0.5998
527	0.2934	8.1362	7.3954	0.0009901	30.2645	31.0071	2.4264	1.8088	339.533	300.487	0.6637	0.6161
528	0.2938	8.6579	8.6087	0.0009979	30.6896	30.5299	2.4235	1.7794	339.571	303.177	0.6609	0.602
529	0.293	8.3438	8.6086	0.0009945	30.0586	30.3194	2.4617	1.8112	339.434	300.018	0.6685	0.6003
530	0.2932	10.0331	10.3794	0.0009216	30.9348	30.0298	2.4377	1.797	338.011	300.568	0.6761	0.6092
531	0.2926	7.1381	10.9611	0.0009674	30.6497	30.7756	2.4342	1.8192	340.292	303.21	0.6844	0.6
532	0.2926	10.8416	7.2924	0.0009558	30.0444	30.8826	2.4778	1.8311	336.813	300.082	0.6622	0.6111
533	0.2932	8.2108	7.5848	0.0009921	30.1623	31.0992	2.4611	1.7712	339.712	301.164	0.6647	0.6087
534	0.2922	8.2959	7.5484	0.0009148	31.4407	30.088	2.4687	1.8404	337.506	301.158	0.6849	0.5963
535	0.2932	8.9248	7.7541	0.0009606	30.9866	30.6853	2.4771	1.8237	339.904	300.535	0.6808	0.5948
536	0.2927	7.9615	7.8211	0.0009449	30.5959	30.9781	2.4641	1.8257	340.944	301.832	0.6742	0.5813
537	0.2943	7.8563	8.4699	0.0009651	30.5848	30.0783	2.4653	1.8223	340.047	300.533	0.694	0.604
538	0.2936	8.2533	8.2329	0.000983	30.4633	30.637	2.4763	1.8136	337.185	300.883	0.6721	0.6031
539	0.2935	8.3321	10.1467	0.0009922	30.033	30.1125	2.4648	1.8276	338.274	300.649	0.6869	0.595
540	0.2931	9.0031	8.1582	0.0009901	30.2639	30.2216	2.4547	1.7731	337.005	300.844	0.677	0.5734
541	0.2932	7.4807	10.1282	0.0009914	30.0688	30.5619	2.4652	1.8191	340.392	301.715	0.6852	0.6002
542	0.2929	9.2856	7.1441	0.0009908	30.2653	30.6241	2.4652	1.8438	338.355	300.564	0.6692	0.5962
543	0.2937	8.917	9.6556	0.0009621	30.7198	30.3914	2.4615	1.7954	339.597	302.085	0.6691	0.6047
544	0.2924	10.2596	11.6353	0.0009915	30.3068	31.199	2.4708	1.8096	340.208	300.151	0.6726	0.6034
545	0.2929	10.367	8.8777	0.0009979	30.344	30.0215	2.4631	1.7962	339.765	300.412	0.6539	0.6187
546	0.2926	10.7831	7.526	0.0009965	30.2418	30.5017	2.4634	1.8304	340.702	302.204	0.6579	0.6057
547	0.2935	7.5929	7.8277	0.00099	30.3261	30.7365	2.4575	1.7941	339.102	300.931	0.6912	0.6133
548	0.2926	11.9883	7.6586	0.0009898	30.3259	30.3344	2.4497	1.795	342.931	300.18	0.681	0.5963
549	0.2938	7.7423	12.0111	0.0009918	30.4733	31.3873	2.4408	1.8113	338.732	301.201	0.6496	0.6291
550	0.2934	8.8135	8.5976	0.0009941	30.4406	30.8064	2.4934	1.7735	341.423	301.74	0.6663	0.6222
551	0.2928	11.4998	7.9609	0.0009862	30.4498	30.4209	2.4637	1.8459	339.268	301.699	0.6549	0.6041
552	0.2925	8.1214	7.1034	0.0009941	30.0186	30.9849	2.4759	1.7804	340.434	300.646	0.6845	0.6056
553	0.2927	10.1361	9.9655	0.0009845	30.2992	30.1991	2.4921	1.8096	340.334	300.695	0.6537	0.5747
554	0.2931	8.7569	8.4659	0.0009551	30.1368	30.408	2.4859	1.857	339.883	302.121	0.6463	0.5677
555	0.2924	7.7127	7.3104	0.0009786	30.4923	30.6878	2.4678	1.7659	339.244	301.236	0.6749	0.6054
556	0.292	8.8992	9.4606	0.0009729	30.4112	31.2616	2.441	1.8356	338.333	301.745	0.6693	0.6019
557	0.2927	7.244	8.2032	0.0009694	30.0995	30.7581	2.4963	1.839	339.212	300.408	0.6901	0.5995
558	0.2931	7.0486	9.3862	0.0009611	30.4961	30.3199	2.4901	1.837	335.789	300.919	0.6471	0.6053
559	0.2936	7.3125	9.8881	0.0009685	30.4366	30.2494	2.4691	1.8381	340.094	300.816	0.6601	0.5998
560	0.2929	8.2944	8.1539	0.0009944	30.2606	30.6276	2.4706	1.8024	342.138	301.375	0.6609	0.5777
561	0.293	8.5396	8.7693	0.0009503	30.9654	30.1299	2.4975	1.8406	340.399	301.298	0.6777	0.5941
562	0.2932	10.1587	8.2502	0.0009859	30.4305	31.0868	2.461	1.8059	336.975	301.054	0.682	0.5783
563	0.2935	7.6058	10.5495	0.0009594	30.5204	30.2441	2.4057	1.8072	337.444	300.365	0.6777	0.6139
564	0.293	10.2843	10.3965	0.0009857	30.7591	30.3294	2.4798	1.8102	339.334	301.862	0.6584	0.6009
565	0.2935	10.8535	9.1317	0.0009435	30.0785	30.5171	2.4548	1.8348	338.56	300.122	0.651	0.6008
566	0.293	7.2184	7.5443	0.0009733	30.9217	30.7456	2.4526	1.8269	339.679	300.364	0.6863	0.6094
567	0.2941	8.8063	8.2602	0.0009496	30.0255	30.2347	2.4736	1.7926	338.449	300.29	0.6672	0.6101
568	0.2927	7.2645	10.2072	0.0009744	30.1668	31.1018	2.4635	1.851	339.256	300.381	0.6669	0.5995
569	0.2934	7.5021	8.9458	0.0009852	30.4374	30.1308	2.4256	1.777	339.593	300.756	0.6483	0.585
570	0.2929	7.1657	8.8043	0.0009532	30.7156	30.2584	2.4435	1.7727	340.661	300.441	0.6854	0.6123
571	0.2924	7.3439	9.0112	0.0009558	30.3671	30.3064	2.4837	1.8306	338.464	300.299	0.6677	0.6178
572	0.2926	7.1979	10.277	0.0009974	30.849	30.411	2.4812	1.8081	339.225	300.591	0.6485	0.5864
573	0.2926	8.4399	9.2422	0.0009789	30.67	30.2456	2.4589	1.82	341.211	300.34	0.6613	0.6039
574	0.2928	8.9993	10.3795	0.0009796	30.8362	30.0472	2.4254	1.7715	338.803	301.147	0.686	0.6156
575	0.293	7.7978	7.8352	0.0009656	30.5026	30.5479	2.4755	1.7588	340.775	302.616	0.6728	0.6116
576	0.2932	8.3454	9.0973	0.0009982	30.6099	30.7815	2.4956	1.8163	337.591	301.571	0.659	0.6164
577	0.293	7.3536	9.4179	0.0009927	30.8429	30.0146	2.4727	1.7949	337.756	300.852	0.6921	0.5969
578	0.2925	9.8007	10.6429	0.0009986	30.7829	30.433	2.4879	1.7963	338.835	301.306	0.6623	0.6072
579	0.2938	9.0984	9.8659	0.0009589	30.0773	30.8196	2.4897	1.8073	340.598	301.388	0.6777	0.602
580	0.2927	8.7532	7.3185	0.0009865	30.2988	30.3329	2.4745	1.8051	342.657	301.647	0.6766	0.6082
581	0.2929	9.5655	10.1378	0.0009717	30.7187	30.6628	2.4731	1.809	339.945	302.649	0.6851	0.6045
582	0.2933	8.8675	8.4628	0.000999	30.4647	30.1456	2.4364	1.8407	338.076	300.168	0.658	0.5928
583	0.2931	9.1247	9.5649	0.000968	30.3104	30.2584	2.4813	1.8293	338.563	300.293	0.6825	0.5929
584	0.2933	7.8581	7.8818	0.0009991	31.4543	30.5035	2.4543	1.7859	339.19	300.085	0.6656	0.6228
585	0.2936	7.6215	8.24	0.0009753	30.1723	30.5997	2.4758	1.808	339.744	302.056	0.6591	0.5987
586	0.2929	8.0918	12.2732	0.0009673	30.2217	30.5973	2.481	1.8084	336.799	302.097	0.6512	0.6006
587	0.2933	9.9734	7.5973	0.0009583	30.9298	31.0272	2.4323	1.7832	337.776	300.44	0.6803	0.5864
588	0.2931	8.8934	7.1304	0.0009666	30.5762	30.173	2.4667	1.7989	341.675	300.379	0.6771	0.6112
589	0.2935	7.9245	8.677	0.0009881	30.0791	30.9004	2.4514	1.7963	338.034	301.702	0.6762	0.5932
590	0.2928	9.4688	8.9909	0.0009856	30.0429	30.3921	2.4891	1.7881	339.304	301.045	0.6694	0.6157
591	0.2924	7.1546	9.0812	0.0009773	30.605	30.2281	2.4613	1.8239	337.843	300.346	0.693	0.5811
592	0.2926	8.858	7.125	0.0009861	30.0371	30.5962	2.4864	1.7798	339.451	301.861	0.6752	0.6131
593	0.2929	10.1626	8.6967	0.0009823	31.5835	30.4123	2.4405	1.8036	339.957	301.777	0.6614	0.6147
594	0.2933	7.7608	8.7001	0.0009899	30.3203	30.2862	2.4496	1.8087	337.642	301.46	0.6658	0.6048
595	0.2935	10.6546	8.0057	0.0009884	30.2161	30.6014	2.4905	1.7858	339.953	300.885	0.6541	0.6004
596	0.2933	10.0182	7.6212	0.000976	30.0945	30.3938	2.4101	1.8099	338.952	300.65	0.6561	0.6086
597	0.2939	8.3163	8.9702	0.0009237	30.0838	30.7155	2.4442	1.7961	337.584	301.168	0.6636	0.6092
598	0.2935	7.5225	7.7488	0.0009622	30.7537	31.0203	2.4455	1.8168	338.516	301.755	0.6753	0.6218
599	0.2926	9.691	7.0124	0.0009746	30.3979	30.2569	2.4764	1.8365	341.672	300.309	0.6517	0.6045
600	0.2932	9.1995	7.5658	0.0009597	30.1381	30.1093	2.4544	1.7786	338.814	300.488	0.6588	0.6119
601	0.293	7.1422	9.4814	0.0009846	30.6818	31.0569	2.4995	1.7952	338.922	300.597	0.6853	0.6033
602	0.293	9.599	7.0786	0.0009809	30.0594	30.5416	2.4222	1.8327	340.82	303.078	0.6535	0.6042
603	0.2932	8.8794	9.6908	0.000964	30.4166	30.4804	2.4667	1.8107	339.28	301.024	0.6589	0.5833
604	0.2932	8.5561	7.0267	0.0009842	30.9404	30.8053	2.4724	1.7953	339.17	301.777	0.6791	0.606
605	0.2931	7.951	7.9722	0.0009787	30.4795	30.3628	2.4387	1.7873	339.099	302.042	0.66	0.5824
606	0.293	8.2811	8.9132	0.0009899	30.0017	30.1875	2.4656	1.8087	340.065	300.625	0.6517	0.6153
607	0.2934	7.1335	7.4378	0.0009477	30.6096	30.3316	2.3915	1.782	338.783	301.962	0.6766	0.6128
608	0.2927	7.827	8.5041	0.0009932	30.2417	31.0571	2.4731	1.8464	338.414	300.159	0.6598	0.6128
609	0.2929	9.276	10.1033	0.0009827	30.1754	31.0452	2.4448	1.8221	340.717	300.139	0.6515	0.6106
610	0.2935	7.0302	9.8582	0.0009949	30.4747	30.4251	2.4258	1.7979	338.358	303.352	0.6892	0.613
611	0.2928	9.1978	9.051	0.0009693	30.121	31.0301	2.4508	1.7863	341.129	302.885	0.6596	0.6058
612	0.2937	9.1327	10.1443	0.0009868	30.5136	30.7354	2.4595	1.8359	339.207	301.802	0.6665	0.591
613	0.2928	7.1132	8.5592	0.000973	30.5777	30.8317	2.458	1.7933	338.263	300.846	0.6829	0.6085
614	0.2927	8.2191	7.9303	0.0009842	30.5873	31.2373	2.4467	1.8353	340.224	300.561	0.6721	0.6105
615	0.293	8.6658	9.2083	0.0009927	30.7388	30.4942	2.4569	1.8628	340.529	301.506	0.6516	0.6001
616	0.293	7.0404	9.0327	0.000976	30.4881	30.449	2.4966	1.8313	339.942	300.636	0.6871	0.5875
617	0.2932	8.4523	7.3706	0.0009606	30.4534	30.1276	2.4577	1.7921	339.726	302.745	0.6755	0.6111
618	0.2929	8.5614	9.1686	0.0009943	30.545	30.3408	2.4552	1.801	339.082	300.647	0.6555	0.5961
619	0.2927	8.9637	7.5117	0.0009611	30.1663	30.4978	2.4562	1.8072	339.342	300.831	0.6721	0.5982
620	0.293	9.4193	8.6201	0.0009997	30.3245	30.1336	2.445	1.852	340.139	300.556	0.6779	0.5894
621	0.2936	10.7217	7.2913	0.0009778	30.0987	31.4502	2.4683	1.7969	339.31	300.282	0.6738	0.6027
622	0.293	11.1944	7.8095	0.000959	30.0851	30.0146	2.4948	1.7745	339.347	300.379	0.6503	0.6152
623	0.2928	9.5302	11.9654	0.0009312	30.5963	30.3617	2.4691	1.8341	339.062	300.239	0.6728	0.6213
624	0.293	7.1853	10.0686	0.0009832	30.4213	31.3712	2.4807	1.7881	338.192	302.053	0.6521	0.5922
625	0.2931	7.9872	8.3825	0.0009695	30.0706	30.2471	2.4645	1.8323	338.561	301.317	0.6629	0.6146
626	0.2924	9.8049	9.3002	0.0009744	30.2454	30.6625	2.4694	1.8466	340.243	300.708	0.6638	0.6133
627	0.2929	11.1461	9.3438	0.0009839	30.4862	30.1588	2.4753	1.7966	340.802	300.623	0.6646	0.6116
628	0.293	8.1464	10.797	0.0009846	30.0537	30.0327	2.422	1.8016	337.996	300.38	0.6704	0.6071
629	0.2926	7.1562	8.2726	0.000992	30.4017	30.4641	2.4781	1.8012	339.788	302.486	0.6581	0.6056
630	0.2933	8.9479	9.1446	0.000994	30.0369	30.2086	2.463	1.8206	339.686	301.543	0.675	0.6032
631	0.293	9.9705	10.7868	0.000999	30.2586	30.1829	2.416	1.7929	339.295	300.462	0.6719	0.6184
632	0.2921	9.3689	10.3162	0.0009995	30.1357	30.4259	2.4614	1.7556	338.607	300.602	0.6651	0.5944
633	0.2932	8.2685	8.98	0.0009844	30.1995	30.423	2.4471	1.8389	339.864	300.566	0.6622	0.5936
634	0.294	7.4672	8.774	0.0009974	30.4509	30.5787	2.4524	1.7906	338.007	300.343	0.6855	0.6024
635	0.2922	8.2396	9.7651	0.000967	30.696	30.2938	2.4127	1.8123	339.91	300.678	0.6777	0.6151
636	0.2935	7.6898	8.717	0.000965	30.3181	30.2691	2.4533	1.8086	338.171	301.16	0.6794	0.6026
637	0.2932	11.3252	7.5851	0.000946	30.151	30.8306	2.4533	1.7813	339.923	300.193	0.6823	0.5976
638	0.293	7.7935	9.0057	0.0009977	30.0622	30.2606	2.4677	1.7802	338.989	302.212	0.666	0.5874
639	0.2929	8.1592	9.1383	0.0009948	30.7001	30.7817	2.455	1.807	336.879	300.296	0.6615	0.5994
640	0.293	8.7884	8.1417	0.0009612	30.0356	30.3562	2.4963	1.8048	340.498	301.742	0.6922	0.5941
641	0.2928	9.4813	8.6787	0.0009867	30.8465	30.6617	2.4294	1.8109	337.349	301.248	0.6594	0.5911
642	0.2934	9.7363	7.5508	0.000977	30.1032	30.4604	2.4916	1.8389	338.224	300.566	0.6753	0.5926
643	0.2925	7.2978	7.8754	0.0009928	30.1679	30.5111	2.4728	1.7944	338.673	300.044	0.6715	0.5972
644	0.293	9.7373	9.3034	0.0009572	30.2636	30.927	2.456	1.7546	339.8	300.02	0.6516	0.6071
645	0.2928	9.4927	9.2506	0.0009778	30.1446	30.5396	2.438	1.7929	338.443	301.841	0.6654	0.5982
646	0.293	7.0253	8.759	0.0009458	30.972	30.1615	2.4525	1.8208	338.401	301.056	0.6662	0.5921
647	0.2928	7.1739	9.2158	0.0009695	30.2298	31.0254	2.4707	1.8369	337.745	300.438	0.6674	0.6117
648	0.2928	7.8076	7.9765	0.0009896	30.0116	30.1052	2.4471	1.8003	338.571	301.021	0.6872	0.5863
649	0.2939	8.183	7.6575	0.0009752	30.0412	30.2353	2.445	1.7915	338.13	300.815	0.6579	0.602
650	0.2928	9.1479	8.8709	0.0009859	30.0455	30.3625	2.4284	1.846	338.44	300.903	0.6798	0.6061
651	0.293	8.4592	8.2402	0.0009837	30.3083	30.1388	2.4487	1.805	337.599	301.545	0.6812	0.6122
652	0.293	8.2795	11.3609	0.0009866	30.9449	30.3974	2.4669	1.8341	339.085	300.223	0.6795	0.6072
653	0.2929	10.1589	7.6288	0.0009814	30.2309	30.857	2.4226	1.8073	339.385	300.973	0.6619	0.6005
654	0.2929	7.255	7.2852	0.000977	30.2984	30.6082	2.4503	1.8169	338.781	300.049	0.6811	0.5861
655	0.2932	9.0755	10.3139	0.0009969	30.1712	30.0735	2.4541	1.8107	337.788	301.529	0.6777	0.5879
656	0.2929	9.0389	10.175	0.0009947	30.5808	31.3859	2.4709	1.8443	339.572	300.116	0.6791	0.6211
657	0.2928	8.5432	8.4352	0.0009635	30.4232	30.3175	2.482	1.8131	340.681	300.285	0.6717	0.6233
658	0.2935	9.8764	8.4771	0.000985	30.9362	30.3502	2.4694	1.8286	340.065	300.771	0.6993	0.599
659	0.2931	10.0877	9.5777	0.0009802	30.0924	30.0053	2.4244	1.7947	340.151	300.325	0.6784	0.584
660	0.2928	7.6156	8.6695	0.0009813	30.0022	30.0312	2.4272	1.7875	338.724	301.38	0.6912	0.5884
661	0.2927	8.8867	7.4171	0.000975	30.0075	30.4619	2.4741	1.8191	340.969	301.337	0.6713	0.6047
662	0.2926	10.0371	9.9458	0.0009937	30.2568	31.5946	2.4622	1.8005	339.967	301.313	0.6676	0.6178
663	0.2928	7.9962	10.4018	0.0009911	30.5275	30.0012	2.4821	1.8359	339.497	300.507	0.6615	0.5953
664	0.2932	8.3249	8.2544	0.0009642	30.619	30.997	2.4448	1.8068	340.506	301.642	0.6817	0.6043
665	0.2929	7.5872	10.1536	0.0009948	30.5734	30.7337	2.4575	1.8273	339.498	300.936	0.6692	0.6089
666	0.293	11.1764	9.2179	0.0009667	30.2432	30.894	2.4424	1.7906	339.762	300.415	0.6568	0.5989
667	0.2928	7.7854	8.8812	0.00098	30.8839	30.6002	2.4485	1.7957	338.115	300.062	0.6591	0.6056
668	0.2928	7.8801	8.5923	0.0009979	30.5514	30.3247	2.4976	1.8214	338.939	300.177	0.6691	0.5953
669	0.2937	9.7052	8.7804	0.000993	30.654	30.2356	2.4635	1.8027	338.15	300.408	0.6567	0.6126
670	0.2929	7.8342	7.5244	0.0009744	30.8445	30.0795	2.4578	1.8078	338.255	300.494	0.6815	0.5892
671	0.2935	7.4296	9.3136	0.0009988	30.0012	30.1216	2.4272	1.8418	339.241	300.583	0.6764	0.5847
672	0.2928	10.0868	7.7086	0.0009982	30.3794	30.7493	2.4472	1.8259	339.344	301.714	0.6645	0.6154
673	0.2931	7.3862	10.3983	0.0009995	30.3318	30.5336	2.4882	1.7788	339.122	300.198	0.6684	0.6196
674	0.2934	7.5137	8.7365	0.0009811	30.4573	30.2194	2.4693	1.7658	338.7	300.413	0.667	0.5871
675	0.2933	7.9703	9.0879	0.0009825	30.4107	31.1259	2.4377	1.8183	340.826	301.904	0.6693	0.5864
676	0.2926	7.5272	7.3067	0.0009899	30.6644	30.2673	2.4654	1.8248	336.862	301.944	0.6792	0.5815
677	0.2931	7.7318	7.1669	0.0009646	30.3823	30.5069	2.4362	1.8383	339.417	301.253	0.6594	0.6006
678	0.2932	7.749	10.319	0.0009995	30.2024	30.6196	2.4475	1.8035	339.056	300.624	0.6662	0.6212
679	0.2928	7.2707	7.9779	0.0009834	30.231	30.6536	2.4563	1.8406	339.338	303.074	0.6661	0.597
680	0.2929	10.1081	9.3347	0.000999	30.8136	30.0565	2.4869	1.7967	338.882	300.721	0.6521	0.6057
681	0.2925	8.8048	9.7283	0.0009978	30.2489	30.7601	2.4531	1.8157	339.118	300.128	0.6448	0.5969
682	0.2931	10.822	7.2192	0.000987	30.3013	30.1832	2.4776	1.7942	340.7	301.168	0.6811	0.5839
683	0.2927	7.8347	9.5025	0.0009485	30.2	30.1068	2.4588	1.7863	339.793	302.166	0.68	0.5926
684	0.2932	8.8687	7.5965	0.0009707	30.5862	30.1762	2.4687	1.8	337.146	300.317	0.6699	0.5999
685	0.2936	9.8346	10.4099	0.0009595	30.1911	30.9075	2.4367	1.8114	339.474	301.149	0.6768	0.5867
686	0.2931	10.2326	10.251	0.0009871	30.9442	30.6183	2.4491	1.8083	342.002	300.827	0.681	0.5946
687	0.2931	7.6052	9.0778	0.0009954	30.5216	30.005	2.456	1.7692	338.897	302.592	0.659	0.5899
688	0.2929	11.0182	10.0459	0.0009739	30.5914	30.4116	2.4713	1.776	337.81	300.715	0.6716	0.6031
689	0.2929	9.0814	7.1652	0.0009897	30.3875	31.0387	2.4778	1.8132	340.725	300.368	0.6686	0.5971
690	0.2928	8.0408	7.2668	0.0009838	30.0943	30.2361	2.4908	1.8202	339.454	300.428	0.6529	0.6101
691	0.2932	10.2081	8.638	0.0009453	30.06	30.5317	2.4542	1.8404	340.432	300.409	0.6655	0.6027
692	0.2934	7.0428	8.2668	0.000982	30.1141	30.0892	2.4404	1.8437	338.198	300.57	0.675	0.5885
693	0.2932	9.3044	8.0602	0.0009839	30.3405	30.4114	2.4231	1.7727	338.69	300.51	0.6758	0.5818
694	0.2935	8.5787	7.7203	0.0009905	30.1729	30.0894	2.4749	1.78	338.184	300.987	0.66	0.6151
695	0.2923	7.7378	8.4986	0.0009979	30.8168	30.6309	2.4852	1.8516	340.377	302.963	0.6753	0.5915
696	0.2932	8.6699	9.4021	0.0009855	30.7687	30.2346	2.4661	1.8061	340.077	301.282	0.664	0.613
697	0.2931	7.1376	8.5121	0.000996	30.9616	30.6612	2.4557	1.8413	337.704	300.426	0.6736	0.5942
698	0.293	7.6338	9.6581	0.0009736	30.2881	30.132	2.4531	1.7902	340.156	301.667	0.6724	0.6036
699	0.2927	9.5232	8.8958	0.0009997	30.7918	30.1869	2.4563	1.818	337.481	300.984	0.6667	0.6038
700	0.2932	8.9015	9.0084	0.0009817	30.0561	30.659	2.4529	1.796	341.057	300.602	0.6766	0.5996
701	0.2931	9.995	7.1082	0.0009838	30.8922	30.0653	2.4583	1.8009	339.901	300.947	0.6722	0.5931
702	0.2928	8.4949	7.0162	0.0009933	30.1273	31.1211	2.4572	1.841	340.161	301.458	0.6932	0.5877
703	0.293	8.4953	10.4808	0.0009659	30.1339	30.0597	2.4451	1.7952	338.196	301.222	0.6621	0.5951
704	0.293	7.6422	8.757	0.0009988	30.5377	30.0494	2.4881	1.7929	340.178	300.384	0.6663	0.6039
705	0.2929	7.3917	8.2982	0.0009597	30.0177	30.2552	2.4558	1.7952	338.187	300.729	0.673	0.5945
706	0.2929	8.7454	7.9937	0.0009923	30.5549	30.51	2.4455	1.8089	341.723	300.044	0.6725	0.6088
707	0.293	9.9479	7.9153	0.000974	30.2803	30.8412	2.49	1.8619	338.611	301.01	0.6747	0.608
708	0.2932	9.4186	9.664	0.0009703	30.5156	30.1291	2.4617	1.8222	339.796	300.041	0.6682	0.6037
709	0.2928	8.2943	8.6038	0.0009912	30.183	30.6407	2.4516	1.8203	340.245	300.634	0.668	0.6059
710	0.2933	8.8671	7.7571	0.0009704	31.0785	30.852	2.481	1.7858	339.341	301.305	0.6689	0.5882
711	0.2926	9.1461	9.6089	0.0009897	30.2673	30.0707	2.4513	1.7739	341.297	300.877	0.6597	0.6148
712	0.2925	8.3573	9.4412	0.0009806	30.5771	30.3395	2.4567	1.7986	338.921	300.498	0.6875	0.5953
713	0.2938	9.5618	11.0565	0.001	30.1389	30.217	2.4558	1.8212	338.984	301.984	0.6734	0.6058
714	0.2931	7.2092	7.0021	0.0009752	30.2024	30.1627	2.4848	1.8083	339.65	300.714	0.6765	0.5932
715	0.2928	8.9921	8.7452	0.0009748	30.5219	30.5212	2.4254	1.8452	338.409	300.245	0.6579	0.6057
716	0.2932	7.239	7.5542	0.0009988	30.1226	30.4231	2.4935	1.8486	337.562	301.961	0.6678	0.5932
717	0.293	7.3086	9.5504	0.0009566	30.2093	31.285	2.4268	1.8517	337.978	300.502	0.6649	0.5929
718	0.2938	8.5488	7.3457	0.0009839	30.7524	30.3148	2.4181	1.802	338.955	300.224	0.663	0.6041
719	0.2934	8.0387	9.2488	0.0009813	30.0172	30.183	2.4241	1.8295	339.39	300.623	0.6579	0.6232
720	0.2933	11.2882	8.9994	0.0009898	30.812	30.2986	2.4858	1.8152	341.09	301.12	0.6762	0.5873
721	0.2932	9.8981	8.1306	0.000992	30.1709	30.399	2.4318	1.8056	340.724	300.09	0.6748	0.5955
722	0.2932	7.798	8.6527	0.0009804	30.0326	30.1711	2.4207	1.8111	339.409	300.414	0.6721	0.6125
723	0.293	8.1714	10.1046	0.0009713	30.3033	30.3385	2.4777	1.8345	340.619	301.021	0.6528	0.5855
724	0.2931	10.1003	7.5386	0.0009679	30.2652	30.2836	2.4839	1.8232	337.894	300.452	0.6851	0.6113
725	0.2934	9.7314	8.0948	0.0009667	30.0806	30.1154	2.4837	1.7891	340.368	301.331	0.6715	0.5925
726	0.2925	7.0938	8.4664	0.0009819	31.2505	30.1093	2.4336	1.8405	340.392	300.947	0.6786	0.5994
727	0.2933	8.4648	10.405	0.0009949	30.4335	30.4157	2.4431	1.8374	340.62	300.378	0.6634	0.6042
728	0.2928	11.939	8.9244	0.0009802	30.6025	30.6983	2.4636	1.8121	339.875	300.839	0.6843	0.5926
729	0.2928	8.9	7.7092	0.0009763	30.194	30.357	2.4275	1.7803	339.098	301.159	0.671	0.5912
730	0.2929	8.2831	9.2745	0.0009798	30.1538	30.1228	2.4901	1.8141	339.677	302.487	0.6747	0.5826
731	0.293	9.6393	9.1319	0.0009842	30.1558	30.4265	2.4607	1.8476	339.382	301.165	0.6727	0.6178
732	0.2929	7.1619	8.4774	0.0009801	30.2998	30.5524	2.4691	1.7844	338.904	301.171	0.6736	0.5968
733	0.2926	8.1997	8.6992	0.0009921	30.3465	30.0961	2.4308	1.7966	339.485	300.14	0.6703	0.5989
734	0.2929	7.5796	9.5714	0.0009485	30.6604	30.2701	2.4606	1.8066	339.481	301.978	0.6605	0.6064
735	0.293	7.8179	9.4788	0.0009503	30.0566	30.6343	2.4578	1.7993	340.41	300.854	0.6635	0.5995
736	0.2934	9.3144	7.7649	0.0009901	31.1085	30.2651	2.4364	1.8471	339.022	300.812	0.6577	0.5963
737	0.2929	8.9001	9.2042	0.0009769	30.7043	30.7792	2.4651	1.8147	338.296	300.136	0.6736	0.6148
738	0.2932	8.4942	9.9964	0.0009942	30.0831	30.3571	2.4735	1.8118	340.187	302.066	0.6594	0.5926
739	0.293	8.9391	7.9243	0.0009823	30.2299	31.4332	2.4749	1.8412	339.616	300.224	0.6633	0.5998
740	0.2935	7.6939	8.753	0.000973	30.2357	30.0911	2.4869	1.8274	340.39	300.095	0.6711	0.6111
741	0.2925	9.1421	9.334	0.0009841	30.5191	30.24	2.4726	1.8311	339.74	301.069	0.6718	0.6002
742	0.2932	9.2729	7.2062	0.0009995	30.3356	30.1289	2.4543	1.8108	338.924	300.671	0.6553	0.6022
743	0.2931	8.6408	7.3509	0.0009786	30.0713	30.4637	2.441	1.8098	340.458	301.207	0.6742	0.6021
744	0.2927	7.8418	9.8889	0.0009962	30.417	30.02	2.4318	1.7777	339.452	300.341	0.6718	0.5829
745	0.293	7.1385	10.2997	0.0009855	30.5864	30.9718	2.4572	1.8583	337.896	300.663	0.6707	0.5911
746	0.2931	9.0586	9.4573	0.0009847	30.2825	30.0596	2.4613	1.8017	340.471	301.356	0.6697	0.6073
747	0.2928	7.0995	7.1372	0.0009961	30.0156	30.7377	2.4563	1.8485	339.394	302.371	0.6774	0.6056
748	0.2931	7.4112	8.6334	0.0009834	30.0832	30.3872	2.4869	1.8151	340.288	301.065	0.6477	0.6056
749	0.2932	7.0286	9.1621	0.0009856	30.0416	30.4468	2.4898	1.8209	339.973	301.004	0.6712	0.5964
750	0.2929	9.8015	7.3919	0.0009884	30.6052	30.858	2.4976	1.7947	338.682	301.987	0.6679	0.5933
751	0.293	7.5579	8.2667	0.0009858	30.1933	30.2006	2.4331	1.8143	340.823	301.507	0.6589	0.6061
752	0.2935	8.5113	7.1017	0.0009406	30.4107	30.4586	2.4289	1.8107	339.406	301.611	0.6596	0.6033
753	0.2925	8.8641	8.3099	0.0009728	30.2561	30.949	2.4564	1.8205	338.618	300.127	0.6528	0.6016
754	0.2924	7.1254	8.3914	0.0009541	30.4164	30.498	2.443	1.8102	338.51	300.738	0.669	0.6022
755	0.2932	7.8283	8.3859	0.0009667	30.0537	30.0199	2.4483	1.8181	337.236	301.583	0.6605	0.602
756	0.2932	8.7556	8.6542	0.0009902	30.4708	30.0953	2.4533	1.7921	338.852	300.517	0.6733	0.6124
757	0.2933	9.8633	9.673	0.0009852	30.5156	30.2248	2.4528	1.7955	338.955	301.836	0.6925	0.6092
758	0.2936	10.2346	7.1638	0.0009951	30.1941	30.0846	2.4629	1.808	339.728	300.044	0.6653	0.6028
759	0.293	9.1721	9.2443	0.0009635	30.5273	30.7096	2.439	1.8151	337.651	301.091	0.6876	0.6015
760	0.2931	9.715	9.3628	0.0009996	30.1235	30.302	2.4812	1.8109	339.647	301.458	0.6686	0.6188
761	0.2931	7.1703	10.5227	0.000982	30.2133	30.9219	2.4676	1.8093	338.468	300.945	0.6796	0.6041
762	0.2933	7.6436	9.4022	0.0009705	30.2498	30.0788	2.4685	1.7691	339.278	300.266	0.6609	0.6047
763	0.2928	9.5639	9.7056	0.0009622	30.1648	30.5081	2.4575	1.798	340.527	300.001	0.6956	0.6147
764	0.2928	8.17	7.7572	0.0009733	30.6133	30.3643	2.4354	1.7811	339.23	303.013	0.6812	0.6023
765	0.2931	8.6909	7.6888	0.00096	30.9141	30.3737	2.4877	1.7977	338.376	301.985	0.6751	0.6055
766	0.2931	9.6498	8.7866	0.00098	30.4483	30.2523	2.4786	1.8138	339.52	300.557	0.6615	0.6072
767	0.2931	7.5588	7.0435	0.0009736	30.0294	30.6536	2.4733	1.8216	339.782	300.478	0.6687	0.6005
768	0.2929	7.0955	9.6176	0.0009905	30.2576	30.0144	2.4646	1.8264	339.297	300.782	0.6783	0.5952
769	0.2925	11.4789	7.6841	0.000993	31.1318	30.0106	2.4962	1.8042	341.317	300.358	0.6785	0.5982
770	0.2938	8.959	9.3636	0.0009822	30.0786	30.9256	2.4956	1.8007	339.451	301.365	0.6659	0.6173
771	0.2932	7.0725	8.1274	0.0009808	30.1049	30.1548	2.4638	1.7893	340.385	300.617	0.6748	0.6083
772	0.2929	8.1055	7.2694	0.0009978	30.1584	31.4243	2.4404	1.7935	338.976	300.012	0.674	0.5881
773	0.2926	8.4105	9.6403	0.0009989	30.1563	30.968	2.4537	1.8145	338.135	300.866	0.6884	0.6054
774	0.2928	8.6952	10.4898	0.0009635	30.1701	30.0015	2.4323	1.8141	340.084	301.063	0.6808	0.6064
775	0.2932	7.6651	7.6574	0.0009656	30.3061	30.5617	2.4661	1.8278	338.835	300.681	0.6666	0.6103
776	0.2931	11.3896	7.2341	0.0009871	30.2877	30.3826	2.4371	1.7882	341.181	300.22	0.6619	0.5998
777	0.2933	8.0787	8.8952	0.0009991	30.745	30.4829	2.4254	1.832	340.474	300.34	0.6765	0.5987
778	0.293	9.6055	8.641	0.0009739	30.3315	30.4492	2.4783	1.8012	340.211	300.977	0.6479	0.5981
779	0.2925	9.645	7.6003	0.0009872	30.4714	30.438	2.4955	1.7792	338.474	300.244	0.6447	0.5929
780	0.2936	9.1673	8.0256	0.0009961	30.4593	30.1488	2.4149	1.8192	340.407	300.114	0.6825	0.5851
781	0.2932	10.1306	8.481	0.0009775	30.2122	30.161	2.4608	1.7773	339.377	301.154	0.6727	0.5976
782	0.293	9.0621	10.2179	0.0009946	30.1713	30.393	2.4797	1.7727	340.958	300.789	0.6797	0.5996
783	0.2931	10.4371	9.1381	0.000969	30.4266	30.2684	2.4625	1.8042	340.28	300.23	0.6706	0.5828
784	0.2926	8.9835	9.168	0.0009999	30.0781	30.5507	2.4899	1.8022	340.681	300.636	0.6685	0.6058
785	0.2931	8.164	9.5833	0.0009974	30.3984	30.0124	2.4745	1.7946	339.989	301.056	0.6556	0.5915
786	0.2933	9.7584	9.8927	0.0009972	30.7713	30.1137	2.4544	1.8331	340.062	300.677	0.6748	0.6074
787	0.2925	10.6822	7.6836	0.0009655	30.5844	30.1428	2.4703	1.8372	338.25	302.616	0.672	0.5846
788	0.2937	7.7428	8.7058	0.0009892	30.6045	30.3519	2.455	1.8286	339.128	300.591	0.6681	0.6079
789	0.2933	8.4802	9.2706	0.0009858	31.0473	30.4857	2.4695	1.7958	337.943	300.666	0.6871	0.5948
790	0.2925	7.8823	8.7004	0.0009987	30.4294	30.5709	2.4055	1.8143	339.849	301.127	0.6644	0.604
791	0.2932	7.4675	10.5813	0.0009996	30.7074	31.2419	2.4691	1.8074	338.503	300.202	0.6653	0.5755
792	0.2928	9.319	7.2462	0.0009808	30.0156	30.2602	2.4623	1.8053	340.237	300.234	0.676	0.5938
793	0.2926	7.9794	8.1309	0.0009788	30.5167	30.2773	2.4282	1.8007	340.483	300.241	0.6666	0.5942
794	0.2935	7.3415	7.3866	0.0009938	30.3673	30.0999	2.4858	1.8262	339.41	301.067	0.673	0.6138
795	0.2931	9.5092	7.3572	0.0009881	30.2488	30.1008	2.4575	1.8265	338.795	300.35	0.6611	0.6036
796	0.2928	7.0044	8.0447	0.0009849	30.0392	30.0009	2.471	1.79	340.214	300.335	0.6562	0.5905
797	0.2927	7.825	10.2526	0.0009901	30.4023	30.5698	2.4625	1.8229	338.313	300.033	0.6701	0.5892
798	0.293	9.0836	7.192	0.0009916	30.4607	30.4454	2.4602	1.8196	340.68	302.299	0.6624	0.6122
799	0.2929	9.4465	7.4634	0.0009872	30.0294	30.6774	2.493	1.7833	338.481	301.618	0.6609	0.5982
800	0.293	7.251	9.7586	0.0009932	30.7712	30.4077	2.4676	1.8237	340.696	301.471	0.6699	0.6053
801	0.2928	7.7381	11.0821	0.0009712	30.288	30.2966	2.4567	1.8365	339.367	301.44	0.6521	0.5931
802	0.2936	7.6865	9.9901	0.0009971	30.3216	30.4197	2.4632	1.7906	339.006	300.866	0.6675	0.5876
803	0.2928	8.3226	10.1872	0.0009846	30.0683	30.1266	2.4816	1.8224	338.966	301.356	0.6713	0.6029
804	0.2932	7.8664	7.9358	0.000992	30.1293	30.0597	2.4456	1.8253	340.175	300.138	0.66	0.6112
805	0.2934	7.8107	9.3873	0.0009885	30.0322	30.8119	2.4801	1.8355	339.433	300.006	0.6747	0.6006
806	0.2931	7.8042	8.1732	0.0009793	30.1206	30.0775	2.4583	1.8151	338.952	300.366	0.6781	0.6012
807	0.2929	10.1618	8.9243	0.001	30.3395	30.1882	2.4682	1.8319	338.4	301.258	0.6701	0.5852
808	0.2929	8.0012	10.0023	0.0009927	30.4294	30.7699	2.4825	1.8303	339.8	302.405	0.6768	0.6043
809	0.2929	7.9242	8.0916	0.0009925	30.1321	30.1963	2.4598	1.7973	340.496	300.733	0.648	0.5896
810	0.2928	9.8346	7.1775	0.0009852	30.3044	30.4902	2.4681	1.8119	339.145	300.323	0.6634	0.5975
811	0.2928	8.9886	7.7126	0.0009898	30.0042	30.3857	2.4218	1.7777	338.867	300.108	0.6694	0.5828
812	0.293	8.0522	8.5039	0.0009901	30.0762	30.4769	2.4605	1.8109	340.102	300.289	0.6472	0.5988
813	0.293	7.2005	9.2015	0.0009842	30.7836	30.0495	2.443	1.7964	338.567	300.547	0.671	0.5996
814	0.2925	8.1941	8.2761	0.0009862	30.5209	30.3611	2.4414	1.7928	338.019	300.666	0.6647	0.6083
815	0.293	7.897	7.4658	0.0009942	30.372	30.0642	2.4758	1.8419	340.103	300.248	0.6733	0.597
816	0.2933	7.3979	9.3434	0.0009865	30.0159	30.757	2.4519	1.8061	339.47	300.447	0.6715	0.6089
817	0.2933	7.5903	9.6975	0.0009871	30.684	30.0791	2.4504	1.8039	338.885	300.184	0.6671	0.6232
818	0.2925	7.2353	7.4686	0.0009762	30.3065	30.0622	2.4382	1.8071	339.416	300.809	0.6772	0.6099
819	0.293	8.8711	8.665	0.0009846	30.2766	30.5019	2.4993	1.7985	338.262	300.587	0.6694	0.5723
820	0.2929	7.9271	7.5947	0.0009713	30.5655	30.0419	2.4577	1.8169	338.197	300.159	0.6731	0.6019
821	0.293	7.3105	9.7836	0.000999	30.0837	30.2081	2.4242	1.822	340.213	300.389	0.6584	0.6343
822	0.2931	7.7236	10.015	0.001	30.5811	30.1062	2.4896	1.8149	339.057	300.268	0.6747	0.5918
823	0.2936	7.5628	9.3717	0.0009973	30.1746	30.5836	2.4352	1.8198	340.393	301.608	0.6704	0.591
824	0.2932	8.7895	8.197	0.000978	30.261	31.0267	2.4684	1.8001	339.845	301.007	0.6637	0.6037
825	0.2928	7.4737	9.5774	0.0009902	30.0487	31.0201	2.4654	1.8114	340.91	300.567	0.6838	0.6139
826	0.2928	8.5484	7.3766	0.0009858	30.2221	30.7311	2.4757	1.823	338.687	301.58	0.6682	0.6037
827	0.2928	7.0435	10.9115	0.0009729	30.0938	30.9407	2.4745	1.8451	337.838	300.604	0.6605	0.6069
828	0.2934	8.169	8.8087	0.0009897	30.61	30.1883	2.4417	1.8029	338.847	300.883	0.667	0.5993
829	0.2938	9.4395	11.1735	0.0009624	30.3425	30.0332	2.4593	1.7981	339.376	301.679	0.6761	0.6039
830	0.2936	8.1743	8.7331	0.0009982	30.8311	30.3798	2.4874	1.7993	339.767	300.053	0.6744	0.5806
831	0.2932	8.2211	9.0041	0.0009932	30.46	30.2118	2.4665	1.8317	338.22	300.74	0.6599	0.5932
832	0.293	8.2504	8.115	0.0009925	30.1015	30.6027	2.4431	1.8358	338.242	300.103	0.6597	0.5964
833	0.2936	8.3674	9.9953	0.000986	30.0554	30.069	2.4949	1.8096	340.05	301.004	0.673	0.6009
834	0.2929	8.8464	7.0365	0.0009855	30.1742	30.3245	2.481	1.816	340.495	301.432	0.6694	0.5904
835	0.2931	7.3263	7.9778	0.0009887	30.6347	30.1529	2.482	1.8332	339.683	300.075	0.6757	0.6061
836	0.2929	8.3885	9.6395	0.0009896	30.0753	30.1529	2.4351	1.8132	341.898	300.56	0.6857	0.598
837	0.2934	10.2624	9.2608	0.0009773	30.2101	30.4037	2.4569	1.8341	338.074	301.303	0.6736	0.5969
838	0.2934	7.9079	8.1877	0.0009853	30.1245	30.3546	2.4663	1.8284	339.309	300.776	0.6732	0.6136
839	0.293	8.32	8.5583	0.0009978	30.585	30.1585	2.4738	1.814	338.892	300.134	0.6631	0.6024
840	0.2931	7.299	7.0809	0.0009998	30.0698	30.678	2.4848	1.8021	339.164	301.38	0.6811	0.5922
841	0.293	8.7329	8.5021	0.0009749	30.6167	30.1175	2.4767	1.7825	339.546	300.185	0.6624	0.6093
842	0.2932	7.1158	8.3049	0.0009882	30.2115	30.4566	2.4941	1.8266	337.456	301.093	0.6607	0.5826
843	0.2928	7.7158	8.5763	0.0009878	30.3224	30.9826	2.4493	1.8141	339.632	300.185	0.6662	0.5941
844	0.2927	9.6112	9.0235	0.0009965	30.516	30.046	2.4632	1.8085	340.186	300.952	0.6675	0.597
845	0.2925	9.5186	7.6994	0.0009767	30.3049	30.5339	2.4382	1.7911	339.018	300.233	0.6669	0.5973
846	0.2933	10.1372	7.4889	0.0009774	30.2761	31.0769	2.4999	1.7888	340.505	300.517	0.6625	0.5922
847	0.2926	7.7898	9.0898	0.0009986	30.7172	30.254	2.4905	1.8028	340.613	300.075	0.6651	0.6038
848	0.2929	8.8654	8.0925	0.0009648	30.05	30.001	2.4827	1.8244	340.128	300.127	0.6646	0.5818
849	0.293	7.3522	9.4102	0.0009776	30.0994	30.3185	2.436	1.795	341.566	300.032	0.6734	0.6341
850	0.2929	8.1077	7.9313	0.0009805	30.0252	30.436	2.4416	1.7829	340.175	300.171	0.6761	0.5916
851	0.2933	8.5156	8.0611	0.0009865	30.0409	30.0493	2.4736	1.8217	339.253	300.883	0.6665	0.5906
852	0.293	7.9114	8.2889	0.0009897	30.3065	31.0781	2.4349	1.7838	337.82	301.624	0.6504	0.6026
853	0.293	8.721	8.5891	0.0009818	30.5173	30.4396	2.4479	1.8102	339.409	300.398	0.6547	0.6046
854	0.2929	8.5678	9.0057	0.0009736	30.0237	30.1123	2.4791	1.7981	340.443	300.61	0.6727	0.6151
855	0.2933	7.6729	9.1158	0.0009984	30.3553	30.1954	2.4502	1.7837	339.954	300.017	0.6526	0.5998
856	0.293	7.9469	7.9409	0.0009756	30.0583	30.7925	2.4711	1.8147	340.702	301.639	0.6421	0.5999
857	0.2931	7.0992	8.8491	0.0009638	30.0393	30.2204	2.4655	1.8019	339.188	300.96	0.6714	0.5987
858	0.2927	7.9928	8.1478	0.0009905	30.125	30.1781	2.4769	1.7845	338.808	301.067	0.6745	0.5927
859	0.2932	7.6358	7.4908	0.0009908	30.5526	30.3614	2.4678	1.8347	340.036	301.303	0.654	0.6073
860	0.293	8.5006	9.1254	0.0009823	30.5168	30.4323	2.4598	1.7978	339.823	301.008	0.666	0.5888
861	0.293	9.6341	9.2592	0.0009937	30.1627	30.1762	2.4603	1.818	338.852	301.502	0.6597	0.6019
862	0.2931	9.5772	9.529	0.0009775	30.066	30.2246	2.4548	1.8098	340.614	300.06	0.684	0.6005
863	0.2928	9.8782	9.6431	0.0009801	30.0151	30.3287	2.4481	1.8443	339.568	300.284	0.6748	0.6206
864	0.2931	8.0767	8.7694	0.0009915	30.2283	30.8106	2.4384	1.8132	339.426	300.311	0.6654	0.6044
865	0.293	7.1613	9.5591	0.0009752	30.8621	30.3788	2.4875	1.8289	340.26	300.056	0.6634	0.5994
866	0.2934	8.7188	10.0246	0.0009639	30.3947	30.0138	2.46	1.8059	339.196	300.945	0.6724	0.6006
867	0.2931	7.7225	7.7896	0.0009803	30.1843	30.4618	2.4544	1.8182	339.046	301.201	0.669	0.5996
868	0.2932	9.4981	8.3781	0.0009682	30.0024	30.5323	2.4697	1.7785	339.247	300.376	0.6821	0.6022
869	0.2931	7.1372	7.579	0.0009984	30.2053	30.332	2.4361	1.8304	339.996	300.246	0.6758	0.6123
870	0.2929	8.8329	7.3365	0.0009848	30.1238	30.468	2.4735	1.7894	340.524	302.103	0.6583	0.5871
871	0.2935	7.0112	8.0857	0.0009859	30.2152	30.1259	2.4663	1.8253	338.757	302.159	0.6831	0.6045
872	0.293	8.7905	9.8937	0.0009747	30.4783	30.435	2.4598	1.8173	339.312	300.8	0.6416	0.615
873	0.2928	8.7643	8.488	0.0009629	30.4641	30.4959	2.4428	1.7996	339.327	300.973	0.6686	0.6045
874	0.2927	8.1862	9.074	0.0009974	30.1681	30.3129	2.4464	1.8027	339.053	300.271	0.6632	0.6014
875	0.2928	8.0665	7.5475	0.0009908	30.1786	30.0082	2.4532	1.7865	339.316	300.866	0.6888	0.6084
876	0.2929	7.5346	7.5053	0.0009731	30.0927	30.1108	2.4705	1.798	341.243	300.196	0.6615	0.6004
877	0.2929	7.6032	8.505	0.0009878	30.281	30.3515	2.4626	1.8115	339.181	300.297	0.6613	0.6092
878	0.2935	9.9863	9.8752	0.0009915	30.3397	30.2459	2.4503	1.8028	338.018	300.809	0.6684	0.6124
879	0.293	8.875	8.2375	0.0009849	30.8549	30.0825	2.4838	1.8238	340.472	301.341	0.6764	0.5928
880	0.2933	9.7921	10.1933	0.0009822	30.7703	30.2658	2.4747	1.7962	338.545	300.313	0.6509	0.6052
881	0.2927	10.2099	9.1805	0.0009569	30.3966	30.464	2.4488	1.8053	339.555	300.184	0.6663	0.6072
882	0.2926	7.6181	9.3293	0.000999	30.3972	30.1246	2.4412	1.8056	338.661	302.608	0.6565	0.6092
883	0.2929	7.9755	8.3467	0.0009806	30.1566	30.4646	2.4652	1.8253	339.038	300.031	0.6798	0.5978
884	0.2932	7.9548	7.9687	0.0009884	30.0924	30.0027	2.464	1.8153	338.719	301.513	0.6593	0.6004
885	0.2931	7.2252	7.3779	0.0009985	30.1864	30.127	2.4742	1.8138	339.817	300.402	0.6665	0.5987
886	0.2933	7.5297	9.3471	0.0009945	30.0407	30.3347	2.4844	1.8227	339.3	301.445	0.655	0.593
887	0.2933	7.0298	7.305	0.0009906	30.0588	30.1536	2.4832	1.8321	337.468	300.549	0.6547	0.6054
888	0.2933	8.8961	7.2681	0.0009942	30.1052	30.1293	2.4641	1.8059	337.028	300.775	0.6771	0.6032
889	0.2932	8.8709	8.5981	0.0009874	30.5391	30.0244	2.4699	1.7929	338.76	301.075	0.6634	0.5917
890	0.2935	7.7871	8.6051	0.0009997	30.9903	30.7855	2.472	1.8146	339.323	302.425	0.6675	0.6068
891	0.2931	8.7051	7.8373	0.0009828	30.2668	30.1722	2.4848	1.8013	339.279	301.129	0.6674	0.5913
892	0.2932	8.2862	9.1111	0.0009639	30.3166	30.2364	2.4854	1.8281	338.445	300.971	0.6508	0.6097
893	0.2926	8.8454	10.4207	0.0009933	30.3245	30.2242	2.475	1.8257	338.044	301.477	0.6517	0.5969
894	0.2931	7.0769	8.6906	0.0009929	30.592	30.6612	2.4739	1.8042	339.235	300.931	0.6592	0.6088
895	0.293	8.3227	7.237	0.000996	30.1526	30.0083	2.4629	1.8018	339.945	301.5	0.6607	0.6094
896	0.2934	7.1455	7.51	0.0009975	30.0558	30.0404	2.4555	1.8209	339.207	301.378	0.6693	0.5995
897	0.293	7.1687	7.2936	0.0009699	30.0154	30.3289	2.4849	1.8133	340.164	300.24	0.6481	0.6127
898	0.2932	9.5256	9.0007	0.0009747	30.1536	30.0751	2.4436	1.805	339.791	302.035	0.6585	0.6049
899	0.2935	8.0856	9.7878	0.0009954	30.4696	30.002	2.4644	1.8124	339.272	301.848	0.6599	0.5953
900	0.2933	7.3817	7.7978	0.0009971	30.4966	30.1405	2.4636	1.7939	338.242	301.86	0.6555	0.6014
901	0.293	7.3654	7.3486	0.0009958	30.1899	30.07	2.4954	1.7962	337.969	301.365	0.6437	0.5956
902	0.293	7.6776	8.8629	0.0009727	30.2387	30.1492	2.4632	1.8157	338.518	302.915	0.6606	0.5988
903	0.2928	8.4595	7.3494	0.0009924	30.6251	30.1291	2.4501	1.7898	337.016	301.798	0.6605	0.5912
904	0.2931	7.9766	7.1881	0.0009723	30.2598	30.268	2.4732	1.8239	339.382	302.104	0.6615	0.5944
905	0.2933	8.7376	8.5824	0.0009547	30.5687	30.2473	2.4789	1.7964	337.11	301.519	0.6736	0.5923
906	0.2936	9.845	7.9431	0.0009726	30.0894	30.1878	2.4701	1.8126	338.61	301.364	0.6603	0.5969
907	0.2934	7.4156	7.791	0.0009774	30.051	30.0263	2.4721	1.7967	337.956	301.734	0.6667	0.6046
908	0.2932	8.0179	7.3273	0.0009995	30.51	30.1068	2.4818	1.8503	338.27	303.175	0.6588	0.6013
909	0.2931	7.1564	9.6607	0.0009799	30.3889	30.5154	2.4591	1.8018	339.283	300.96	0.6607	0.5992
910	0.2936	9.6963	7.9891	0.0009722	30.2609	30.0309	2.4745	1.7696	339.224	301.719	0.6628	0.5872
911	0.293	7.6971	8.3561	0.0009907	30.4242	30.2079	2.4731	1.8682	337.897	301.334	0.6553	0.602
912	0.2931	9.3711	9.5934	0.0009992	30.2469	30.1691	2.4694	1.8219	338.344	300.789	0.6682	0.603
913	0.2934	8.411	7.2377	0.000999	30.147	30.1912	2.4461	1.8351	338.812	301.103	0.6534	0.5968
914	0.2929	8.1572	8.2028	0.0009893	30.2729	30.2474	2.4594	1.8332	338.099	300.913	0.655	0.6006
915	0.2934	7.9928	8.2071	0.0009844	30.1991	30.0739	2.4783	1.8152	337.948	301.83	0.6557	0.6088
916	0.2934	7.5067	7.9193	0.0009847	30.0642	30.1953	2.4781	1.8012	338.066	301.173	0.6538	0.5996
917	0.2931	7.997	7.328	0.0009887	30.0886	30.3513	2.4949	1.8293	340.236	301.125	0.6644	0.5944
918	0.2931	9.6134	9.9305	0.0009705	30.1947	30.1873	2.453	1.7867	337.991	300.761	0.6577	0.5982
919	0.293	7.7702	7.0116	0.0009839	30.227	30.1108	2.4616	1.815	338.087	300.88	0.6596	0.6063
920	0.2932	10.3224	7.3565	0.0009752	30.0657	30.1451	2.4719	1.8271	338.397	301.396	0.6695	0.5998
921	0.2934	8.3801	8.9047	0.000962	30.3987	30.0543	2.4749	1.8021	339.378	300.373	0.6413	0.6059
922	0.2932	7.9662	10.1294	0.0009979	30.2125	30.3089	2.449	1.8193	338.308	303.078	0.6698	0.6017
923	0.293	7.7436	7.1819	0.0009512	30.6969	30.4782	2.4444	1.8196	339.354	302.223	0.6644	0.5987
924	0.2928	7.0897	8.2949	0.0009783	30.5288	30.2084	2.4664	1.829	339.14	301.469	0.6558	0.6077
925	0.2932	7.6911	9.2257	0.0009577	30.0476	30.2654	2.456	1.8161	338.801	301.26	0.6519	0.6183
926	0.2929	8.8436	7.8214	0.0009828	30.052	30.3675	2.4723	1.8352	338.3	302.147	0.6613	0.5963
927	0.2929	8.4801	8.0191	0.0009784	30.054	30.1058	2.4589	1.841	337.947	301.556	0.6733	0.5978
928	0.2934	8.4795	7.0927	0.0009839	30.6167	30.6093	2.4516	1.8054	338.833	301.952	0.6545	0.5986
929	0.2931	7.4662	9.0496	0.000981	30.0311	30.1596	2.4666	1.7953	338.808	301.269	0.6493	0.6105
930	0.2933	7.7188	7.4983	0.0009827	30.1443	30.067	2.4533	1.8171	338.724	300.517	0.6512	0.6094
931	0.293	7.1188	9.2479	0.0009904	30.2296	30.7567	2.4431	1.8325	340.189	301.377	0.6495	0.6031
932	0.2933	8.6429	7.0489	0.0009961	30.4064	30.33	2.4708	1.8372	337.027	301.107	0.6683	0.5988
933	0.2931	8.0319	8.3454	0.0009834	30.1732	30.5023	2.4562	1.8299	337.823	300.691	0.662	0.6058
934	0.2932	7.8624	8.8952	0.0009685	30.1722	30.2103	2.4676	1.8239	337.498	301.583	0.6549	0.6065
935	0.2931	8.3316	7.2363	0.0009825	30.0791	30.403	2.4452	1.8139	338.577	302.047	0.6609	0.6024
936	0.2936	7.221	7.1424	0.0009714	30.2367	30.0243	2.4654	1.7991	337.95	301.611	0.6717	0.6099
937	0.2927	8.7669	8.2351	0.0009915	30.4298	30.3215	2.4621	1.8138	338.229	302.014	0.6536	0.6049
938	0.2928	7.4225	7.9658	0.0009556	30.2604	30.2185	2.4887	1.816	338.247	301.707	0.6687	0.5964
939	0.2927	8.6975	9.2475	0.000975	30.1916	30.3359	2.4451	1.7974	339.741	301.565	0.6553	0.5853
940	0.2933	7.3461	7.7729	0.0009855	30.5833	30.043	2.4792	1.8076	339.343	300.878	0.658	0.6052
941	0.2932	8.3236	7.076	0.0009756	30.0685	30.0881	2.4932	1.805	338.793	301.2	0.6539	0.6168
942	0.2933	9.5893	7.18	0.0009828	30.2054	30.1082	2.4673	1.8185	337.714	300.185	0.6646	0.5928
943	0.2932	8.5243	7.6716	0.000989	30.2747	30.2586	2.4613	1.806	338.315	302.215	0.6556	0.6078
944	0.2931	7.5241	7.8226	0.0009941	30.172	30.0069	2.4821	1.8326	340.152	302.512	0.65	0.6138
945	0.2934	7.0438	7.704	0.0009656	30.1754	30.4198	2.4852	1.7977	339.296	301.169	0.6528	0.5969
946	0.2934	8.1103	7.4465	0.0009893	30.162	30.2106	2.4739	1.8252	338.265	302.033	0.6587	0.6027
947	0.2928	7.8414	7.5116	0.0009785	30.1214	30.0612	2.4655	1.8207	338.683	301.977	0.664	0.6079
948	0.2932	8.301	7.0531	0.0009992	30.6716	30.1355	2.4622	1.7917	338.315	302.567	0.6516	0.5978
949	0.2934	7.0962	7.0533	0.0009991	30.1366	30.1698	2.4651	1.8191	337.187	300.899	0.6554	0.5946
950	0.2929	7.9101	7.2287	0.0009958	30.3617	30.2929	2.4885	1.8321	338.742	300.002	0.6633	0.6023
951	0.2937	9.0011	8.8086	0.0009687	30.2346	30.1871	2.4729	1.799	339.047	300.009	0.659	0.6018
952	0.2933	7.6661	7.055	0.0009873	30.0065	30.169	2.453	1.7861	338.562	301.484	0.6706	0.5995
953	0.2936	7.923	9.4093	0.0009835	30.278	30.368	2.4678	1.8219	339.847	301.144	0.6625	0.6056
954	0.2931	7.4187	9.2074	0.0009967	30.3563	30.0614	2.4606	1.8271	339.17	300.306	0.6713	0.6071
955	0.2932	7.4457	10.3979	0.000999	30.1376	30.1403	2.4498	1.8145	339.909	300.659	0.6702	0.6012
956	0.293	7.0693	8.8723	0.0009889	30.3834	30.3733	2.4641	1.8428	339.735	300.452	0.6601	0.6057
957	0.2932	7.0795	7.6244	0.0009913	30.3708	30.0686	2.4488	1.8252	338.541	300.902	0.6673	0.609
958	0.293	8.4004	8.6003	0.0009935	30.6474	30.1897	2.4749	1.8306	339.772	300.359	0.6732	0.6102
959	0.2931	8.2328	9.3693	0.0009969	30.1124	30.3338	2.4417	1.8295	339.952	300.523	0.6607	0.6032
960	0.2934	7.9219	8.6639	0.0009719	30.084	30.2816	2.4685	1.8169	339.038	300.001	0.6607	0.5996
961	0.293	8.2983	7.5177	0.0009817	30.3351	30.1824	2.4627	1.8512	337.564	300.084	0.665	0.6019
962	0.2934	7.4732	8.0066	0.0009936	30.2881	30.2012	2.4851	1.8358	338.467	300.269	0.6766	0.6025
963	0.2935	7.4217	9.3766	0.0009929	30.2801	30.1584	2.4681	1.826	339.025	300.281	0.6658	0.605
964	0.2935	7.093	7.9546	0.0009698	30.0981	30.254	2.4682	1.8085	337.197	300.33	0.6683	0.6075
965	0.2929	7.0319	8.7566	0.0009977	30.6984	30.2825	2.4467	1.8335	339.054	300.433	0.6602	0.6122
966	0.2929	7.5534	8.0753	0.0009996	30.0118	30.0149	2.4858	1.804	339.198	300.581	0.6753	0.6094
967	0.2925	8.14	8.6148	0.0009828	30.0504	30.446	2.4619	1.8397	338.238	300.063	0.6892	0.6094
968	0.2928	7.8222	8.1278	0.000982	30.3648	30.1832	2.464	1.8515	338.282	300.155	0.6653	0.6103
969	0.2933	9.0304	9.6734	0.0009864	30.6293	30.1185	2.4566	1.8464	339.08	301.14	0.6683	0.6042
970	0.2931	8.1246	8.6464	0.0009798	30.1856	30.1508	2.4608	1.839	339.285	300.654	0.6821	0.6144
971	0.293	7.7423	10.0631	0.0009869	30.2829	30.0469	2.466	1.8399	339.542	300.86	0.6698	0.6095
972	0.2932	8.726	9.5163	0.0009942	30.6187	30.0325	2.4551	1.8243	339.415	300.183	0.6865	0.5906
973	0.2934	8.1544	10.409	0.0009898	30.8025	30.2746	2.4985	1.8402	338.704	300.86	0.6714	0.6167
974	0.2932	7.5411	9.5859	0.0009711	30.3482	30.3547	2.4567	1.8395	340.127	300.284	0.6669	0.6087
975	0.293	8.4312	8.1915	0.0009965	30.8351	30.4301	2.4637	1.8032	339.534	300.592	0.6544	0.6045
976	0.2932	7.3101	8.1535	0.0009923	30.0136	30.0592	2.4517	1.8265	339.267	300.38	0.6734	0.6149
977	0.2931	8.5356	9.9394	0.0009783	30.4463	30.1705	2.4752	1.809	338.639	302.289	0.6731	0.6013
978	0.2933	7.4537	9.0725	0.0009862	30.0142	30.3631	2.4496	1.8307	337.894	301.508	0.6675	0.6079
979	0.2929	7.8489	8.4453	0.0009922	30.0691	30.002	2.4692	1.8186	339.169	300.213	0.6681	0.6031
980	0.2931	7.3305	9.2062	0.0009852	30.7296	30.2327	2.4621	1.8336	338.7	300.472	0.6742	0.6009
981	0.2934	7.5668	10.0238	0.0009985	30.5009	30.1222	2.4501	1.8276	338.796	301.23	0.6708	0.5901
982	0.2931	7.4465	9.7943	0.000991	30.0933	30.0353	2.4771	1.8341	338.53	300.372	0.6605	0.6131
983	0.2933	8.4211	9.1618	0.0009854	30.1472	30.152	2.4571	1.8318	338.161	300.002	0.6733	0.5978
984	0.2932	7.831	10.198	0.0009791	30.1518	30.2438	2.4709	1.8351	338.86	300.385	0.6659	0.6153
985	0.293	7.7793	9.2642	0.0009784	30.0622	30.0293	2.4486	1.842	338.622	300.195	0.6706	0.6116
986	0.2931	8.357	9.8485	0.000985	30.1599	30.3835	2.4778	1.8284	340.164	300.14	0.6732	0.6166
987	0.2928	8.1051	9.5401	0.000979	30.3036	30.4436	2.4514	1.8463	339.62	300.968	0.6792	0.6101
988	0.2928	7.0995	8.2895	0.0009918	30.5494	30.7406	2.4396	1.8325	339.205	300.223	0.6642	0.6085
989	0.2932	7.4415	9.7352	0.0009832	30.332	30.3594	2.4662	1.8217	339.184	300.669	0.6583	0.6153
990	0.2931	7.6465	9.7664	0.0009879	30.2723	30.4059	2.4392	1.836	338.501	301.415	0.6714	0.6076
991	0.2929	7.6105	7.6822	0.0009951	30.152	30.0935	2.469	1.8272	339.021	300.483	0.6914	0.6041
992	0.2933	7.4925	7.682	0.0009808	30.4	30.2527	2.4597	1.8174	338.261	300.318	0.6712	0.6017
993	0.2929	7.1567	10.6433	0.0009981	30.0153	30.063	2.4538	1.8361	339.593	300.31	0.6688	0.6051
994	0.2934	7.3493	8.4621	0.0009887	30.0123	30.2524	2.4553	1.8257	338.789	300.339	0.6751	0.6022
995	0.2929	7.3133	7.4354	0.0009918	30.0794	30.5041	2.4654	1.8487	338.894	300.01	0.6622	0.6105
996	0.2932	8.1482	9.2802	0.0009888	30.0501	30.1166	2.4556	1.843	337.832	300.108	0.6719	0.5947
997	0.2932	7.164	8.4245	0.0009732	30.6243	30.4199	2.4632	1.8269	340.472	300.055	0.6726	0.6023
998	0.2933	7.0315	8.7837	0.0009929	30.604	30.5325	2.4573	1.8459	339.922	301.009	0.6611	0.6169
999	0.2933	8.522	9.5047	0.000995	30.3955	30.0648	2.4871	1.8333	339.3	300.673	0.6722	0.612
1000	0.2929	7.4981	8.7697	0.0009846	30.6155	30.2256	2.4336	1.8242	338.318	300.287	0.6636	0.6092
1001	0.2931	7.5446	8.9119	0.0009672	30.1801	30.6809	2.4381	1.8299	338.889	300.934	0.6703	0.6224
1002	0.2932	7.584	9.6446	0.0009931	30.4654	30.2321	2.4646	1.8254	337.611	300.673	0.6601	0.6014
1003	0.2933	8.2127	8.2189	0.0009993	30.3197	30.4533	2.4431	1.8512	338.916	301.672	0.6613	0.6067
1004	0.2931	7.189	8.4262	0.0009838	30.0816	30.1567	2.4515	1.8388	338.704	300.337	0.671	0.6084
1005	0.2933	9.332	8.9758	0.0009805	30.8754	30.1959	2.4434	1.8229	339.207	301.421	0.6689	0.612
1006	0.2928	7.5773	8.9804	0.0009811	30.6177	30.6841	2.4755	1.8247	339.433	300.918	0.6735	0.6078
1007	0.2933	7.4942	8.8619	0.0009743	30.5198	30.5434	2.4732	1.8383	338.803	300.18	0.6605	0.6256
1008	0.293	8.0267	9.6533	0.000996	30.6768	30.3588	2.4461	1.8188	338.652	300.642	0.676	0.6121
1009	0.2932	7.7956	7.8455	0.0009819	30.6084	30.4363	2.4651	1.8412	337.801	300.209	0.6688	0.6045
1010	0.2933	7.757	8.9284	0.0009809	30.5273	30.2115	2.4825	1.8278	338.107	301.143	0.6842	0.5967
1011	0.2937	8.4491	7.4157	0.0009983	30.3939	30.1788	2.4681	1.836	338.388	300.526	0.6714	0.6057
1012	0.2929	7.9693	7.3394	0.0009865	30.6103	30.0852	2.4389	1.8156	339.491	300.042	0.6727	0.6048
1013	0.2932	8.0787	8.4036	0.0009831	30.4874	30.2226	2.4788	1.8309	339.47	300.344	0.6726	0.6026
1014	0.293	8.0561	8.7767	0.000997	30.2039	30.3591	2.4833	1.8395	338.736	300.526	0.6842	0.6092
1015	0.293	7.0506	12.0286	0.000997	30.3881	30.2093	2.4674	1.8234	340.494	301.152	0.68	0.6015
1016	0.2931	8.0477	9.2799	0.0009838	30.6823	30.2881	2.4545	1.8509	339.511	300.307	0.6622	0.606
1017	0.293	8.2413	9.1208	0.0009829	30.4914	30.2117	2.4502	1.8279	338.108	300.294	0.6731	0.608
1018	0.2932	7.7009	8.958	0.0009935	30.4036	30.0737	2.4525	1.8034	338.511	300.49	0.673	0.6158
1019	0.2934	7.265	8.3411	0.000983	30.58	30.2823	2.4675	1.8283	338.122	300.459	0.6753	0.5988
1020	0.2932	7.958	9.1754	0.0009907	30.5536	30.1955	2.4403	1.8139	340.303	300.276	0.6627	0.6156
1021	0.2934	7.3885	9.4599	0.0009864	30.156	30.4121	2.4678	1.8409	339.085	300.959	0.6655	0.6063
1022	0.2929	7.0029	10.247	0.000998	30.664	30.0739	2.4796	1.8253	339.32	300.409	0.6786	0.6035
1023	0.2931	8.0956	9.4666	0.0009984	30.673	30.1416	2.4799	1.8435	339.428	301.09	0.6824	0.6061
1024	0.2933	7.7709	8.152	0.0009888	30.1297	30.2597	2.4619	1.8113	338.117	301.296	0.6702	0.6163
1025	0.2932	7.1872	7.2863	0.0009927	30.4445	30.3609	2.4459	1.8128	339.524	300.593	0.6681	0.6027
1026	0.2931	7.2689	8.3775	0.0009973	30.3834	30.2313	2.4624	1.8623	339.048	300.345	0.6757	0.6038
1027	0.2935	8.6402	8.8014	0.0009868	30.2357	30.2728	2.4526	1.8033	339.247	300.494	0.6571	0.6097
1028	0.2932	7.0605	8.1673	0.0009819	30.1188	30.2478	2.4433	1.8034	339.145	300.179	0.672	0.6067
1029	0.2934	7.6324	8.0535	0.000991	30.5805	30.2789	2.435	1.8286	339.369	301.07	0.6638	0.6082
1030	0.2932	7.0616	9.5403	0.0009965	30.3518	30.1976	2.4613	1.8051	339.181	300.144	0.6855	0.6012
1031	0.2932	7.0479	9.5535	0.0009988	30.2533	30.2283	2.4557	1.8161	340.051	300.102	0.6839	0.6177
1032	0.2932	7.9163	9.7631	0.0009957	30.341	30.0579	2.4553	1.8232	339.017	301.131	0.6654	0.5994
1033	0.2931	8.1741	7.3208	0.0009944	30.0528	30.0944	2.4609	1.8362	340.272	300.282	0.6741	0.6072
1034	0.2933	8.3999	9.9973	0.000983	30.4011	30.0209	2.4871	1.838	339.69	300.96	0.6658	0.6088
1035	0.2936	7.198	9.2816	0.0009852	30.5778	30.2121	2.4513	1.8401	339.239	300.127	0.6759	0.6097
1036	0.2929	8.1517	9.8806	0.0009996	30.3345	30.2601	2.4649	1.8267	338.274	300.351	0.6679	0.5935
1037	0.2929	7.3808	9.3304	0.0009923	30.4231	30.1439	2.4824	1.8438	338.733	300.434	0.6753	0.6065
1038	0.2931	7.1826	9.0885	0.0009797	30.3467	30.425	2.4464	1.8134	338.613	300.897	0.673	0.6109
1039	0.2931	7.1253	8.565	0.0009895	30.5443	30.0814	2.4688	1.8311	338.58	300.854	0.6803	0.6106
1040	0.2934	7.231	8.3273	0.000983	30.6832	30.0953	2.4584	1.8269	339.394	301.029	0.6669	0.5981
1041	0.2932	7.1598	7.4183	0.0009974	30.7738	30.2792	2.4443	1.831	339.679	300.606	0.6606	0.6048
1042	0.2933	7.1339	9.5954	0.0009957	30.1782	30.1681	2.4568	1.8116	339.068	300.281	0.6637	0.5987
1043	0.2933	7.1113	7.9907	0.0009955	30.2762	30.0186	2.4798	1.8244	338.152	301.147	0.6676	0.6067
1044	0.2934	7.4228	8.0008	0.0009996	30.2089	30.0338	2.4816	1.8197	337.839	301.854	0.6631	0.6072
1045	0.293	7.5794	7.5617	0.0009914	30.4502	30.0968	2.4829	1.8265	337.603	301.416	0.6596	0.6067
1046	0.2933	7.5834	7.3809	0.0009893	30.3816	30.041	2.4764	1.8302	338.096	300.964	0.6727	0.6037
1047	0.2935	7.2468	8.0202	0.0009867	30.0021	30.38	2.4517	1.8408	338.125	301.145	0.672	0.6108
1048	0.2933	7.4199	9.0062	0.0009924	30.1943	30.0385	2.4991	1.8341	338.377	301.199	0.6728	0.6067
1049	0.2936	8.2784	8.9708	0.0009955	30.0529	30.2875	2.4921	1.8319	338.633	301.62	0.6632	0.6047
1050	0.2932	7.1461	8.8422	0.0009715	30.443	30.3193	2.4698	1.8322	337.574	301.885	0.6705	0.6122
1051	0.2931	7.7686	7.2714	0.0009835	30.5047	30.1775	2.4571	1.8355	338.231	302.328	0.6656	0.6128
1052	0.2935	8.6701	9.1209	0.0009844	30.481	30.2318	2.479	1.8177	338.1	301.214	0.6736	0.5914
1053	0.2931	7.4316	8.2047	0.0009868	30.099	30.5471	2.4876	1.8154	337.898	301.406	0.6584	0.5985
1054	0.2932	7.5129	7.3548	0.0009976	30.5012	30.144	2.4878	1.8062	338.548	300.595	0.6728	0.6111
1055	0.2931	8.0071	7.7353	0.0009944	30.4976	30.1444	2.4989	1.8248	339.675	300.519	0.6585	0.5925
1056	0.2932	7.9802	7.1271	0.0009943	30.024	30.404	2.4917	1.8243	338.255	301.062	0.6684	0.6054
1057	0.2935	7.8198	8.0856	0.0009811	30.1956	30.1798	2.487	1.8261	338.458	300.28	0.6752	0.5975
1058	0.2933	8.7278	7.0798	0.0009936	30.1658	30.2262	2.4616	1.8163	337.91	300.685	0.6658	0.6181
1059	0.2934	7.6381	8.2809	0.0009926	30.5032	30.313	2.4854	1.8237	337.566	300.989	0.6703	0.6103
1060	0.2934	7.0053	8.0731	0.0009843	30.7923	30.0873	2.4527	1.8285	337.377	300.156	0.6766	0.6
1061	0.2932	7.9187	8.3507	0.0009961	30.2211	30.1208	2.4785	1.8313	338.519	301.276	0.6783	0.6055
1062	0.293	8.0445	7.1945	0.000984	30.488	30.1477	2.4983	1.8117	338.688	300.416	0.6633	0.6169
1063	0.2931	7.3044	8.5887	0.0009955	30.1775	30.3821	2.4748	1.8159	339.686	300.992	0.6646	0.6109
1064	0.2933	7.252	7.9546	0.0009871	30.3178	30.1904	2.4798	1.817	338.824	300.354	0.6712	0.6064
1065	0.2933	8.088	9.0733	0.0009991	30.3386	30.1323	2.4834	1.8428	337.853	301.016	0.6751	0.615
1066	0.2928	9.0835	7.0394	0.0009991	30.1204	30.4045	2.4899	1.8192	338.698	301.606	0.6679	0.6068
1067	0.2934	7.1999	7.1057	0.0009763	30.5843	30.3844	2.4713	1.8216	337.572	300.869	0.6696	0.6081
1068	0.2931	7.415	7.6674	0.0009734	30.7184	30.1491	2.4984	1.8333	339.262	300.934	0.6589	0.6035
1069	0.2929	7.4776	7.3352	0.000989	30.3387	30.3557	2.4593	1.8211	337.304	301.325	0.6672	0.6025
1070	0.2929	7.6383	7.8785	0.0009949	30.0473	30.3085	2.4701	1.8166	337.09	300.874	0.6686	0.6118
1071	0.2935	7.0022	7.4604	0.0009812	30.4509	30.2366	2.4827	1.8544	338.755	301.559	0.6597	0.6031
1072	0.2933	7.6879	8.0762	0.000995	30.6025	30.1504	2.4988	1.8336	338.452	300.232	0.6619	0.6037
1073	0.2935	7.2821	8.2772	0.0009966	30.5521	30.6641	2.4889	1.8438	337.211	300.568	0.6595	0.6224
1074	0.2936	7.5546	9.3015	0.0009984	30.0693	30.2595	2.4825	1.8444	337.929	301.442	0.6808	0.5957
1075	0.2935	8.1082	7.7086	0.000984	30.0756	30.1405	2.4686	1.8138	338.629	300.203	0.675	0.6042
1076	0.2936	7.5858	7.7894	0.0009899	30.2327	30.1401	2.4894	1.8279	338.072	300.771	0.6656	0.6172
1077	0.2937	7.0084	7.0479	0.0009899	30.4549	30.3115	2.4716	1.7992	338.486	301.468	0.6736	0.6051
1078	0.2932	7.5101	7.5493	0.0009966	30.2292	30.5216	2.4683	1.8072	339.24	300.237	0.6597	0.6013
1079	0.2929	7.9659	7.8081	0.0009999	30.3666	30.2985	2.4748	1.8426	337.196	301.629	0.6619	0.6017
1080	0.2935	7.0219	8.8276	0.0009998	30.39	30.2219	2.4756	1.8192	339.269	300.713	0.6677	0.6032
1081	0.2933	7.9152	7.9172	0.0009988	30.4967	30.1181	2.4532	1.8254	338.706	301.07	0.6591	0.6098
1082	0.2933	7.0436	7.5554	0.0009877	30.4923	30.1457	2.4757	1.8363	338.156	301.175	0.6737	0.6033
1083	0.2934	7.5046	7.2455	0.0009865	30.0784	30.0737	2.4873	1.8299	337.42	300.782	0.6717	0.5968
1084	0.2933	7.2677	7.1979	0.0009892	30.2227	30.0055	2.475	1.8197	338.096	301.651	0.6647	0.6023
1085	0.2932	8.6214	7.6206	0.0009973	30.1125	30.1981	2.4688	1.8298	338.379	300.346	0.668	0.6071
1086	0.2932	7.1962	8.1031	0.0009961	30.2433	30.1318	2.4844	1.8206	337.941	301.049	0.6659	0.6103
1087	0.2933	7.1572	7.696	0.0009962	30.0278	30.0768	2.4772	1.8419	337.539	301.44	0.6671	0.6151
1088	0.2931	7.9113	7.5988	0.0009855	30.2694	30.2942	2.4966	1.8356	338.448	301.79	0.6646	0.606
1089	0.2931	8.3189	7.4954	0.0009978	30.3339	30.2165	2.4831	1.8548	338.014	300.765	0.668	0.6166
1090	0.2933	7.7915	7.9636	0.0009863	30.1561	30.3401	2.4842	1.8357	336.989	301.531	0.6621	0.6153
1091	0.293	7.1222	8.0421	0.001	30.3514	30.1453	2.4824	1.8461	337.761	301.987	0.6659	0.6164
1092	0.2936	7.3999	8.0023	0.0009921	30.3241	30.09	2.4956	1.8306	337.471	301.845	0.6603	0.6319
1093	0.2932	7.021	7.6965	0.0009857	30.0288	30.1773	2.4663	1.8554	337.419	301.267	0.6625	0.6111
1094	0.293	7.3859	7.9908	0.0009998	30.0736	30.0356	2.4893	1.8432	337.144	300.988	0.6664	0.6229
1095	0.2934	8.3763	8.0878	0.0009938	30.0008	30.2826	2.4631	1.8375	336.296	301.736	0.6717	0.6096
1096	0.2932	7.8379	7.5497	0.000994	30.3358	30.0355	2.484	1.8488	337.266	300.17	0.6611	0.6115
1097	0.2933	7.0354	7.3836	0.0009984	30.411	30.4152	2.4715	1.8469	337.757	302.083	0.6679	0.6116
1098	0.293	7.2928	7.2012	0.000997	30.0067	30.1935	2.4976	1.8407	337.556	301.762	0.6663	0.6143
1099	0.293	8.0424	7.0712	0.0009971	30.086	30.2048	2.4981	1.8431	337.56	300.953	0.658	0.6232
1100	0.2932	7.4954	8.778	0.0009854	30.0621	30.159	2.4813	1.846	338.386	301.59	0.6608	0.6154
1101	0.2932	7.2429	7.9043	0.0009898	30.4395	30.0653	2.4753	1.8393	337.892	301.714	0.6826	0.6184
1102	0.2932	8.1086	7.2579	0.0009978	30.2935	30.1603	2.4946	1.8519	337.97	301.496	0.6668	0.6238
1103	0.2934	7.2139	8.0714	0.0009906	30.3061	30.4782	2.4691	1.8469	338.706	302.359	0.6684	0.6302
1104	0.2933	7.4667	7.8193	0.0009968	30.0719	30.1611	2.4569	1.8378	338.761	302.889	0.6638	0.6139
1105	0.293	7.1481	7.2589	0.0009753	30.3608	30.3536	2.4724	1.8358	337.841	300.932	0.6711	0.6311
1106	0.2933	7.1831	7.2579	0.0009691	30.1548	30.2155	2.4876	1.8546	336.882	302.168	0.6691	0.6076
1107	0.2932	7.7631	7.8547	0.0009964	30.0958	30.1731	2.4863	1.83	339.298	301.342	0.6735	0.6137
1108	0.2935	8.011	9.12	0.0009978	30.0577	30.0002	2.4875	1.8165	337.641	301.808	0.6612	0.6187
1109	0.2935	7.8891	8.0753	0.0009925	30.201	30.1762	2.4907	1.848	336.645	301.514	0.6658	0.6108
1110	0.2934	7.9787	8.9097	0.0009774	30.0737	30.3168	2.4782	1.8116	338.332	302.305	0.6613	0.6221
1111	0.2932	8.5507	7.1898	0.0009905	30.2797	30.4409	2.4685	1.8475	336.787	300.956	0.67	0.6175
1112	0.2932	7.5505	8.0922	0.0009849	30.1895	30.2606	2.4765	1.8668	337.941	301.51	0.6678	0.6162
1113	0.2934	7.7785	8.9766	0.0009869	30.2952	30.0904	2.4841	1.8512	337.354	302.347	0.6579	0.6235
1114	0.2929	8.3218	8.7178	0.0009927	30.1178	30.3188	2.4778	1.847	337.032	301.411	0.6604	0.6073
1115	0.2936	7.2923	8.2689	0.0009876	30.3563	30.0852	2.4876	1.8369	336.964	302.646	0.665	0.6175
1116	0.2935	7.238	8.1268	0.0009844	30.1076	30.0854	2.477	1.8284	337.741	301.078	0.6674	0.6203
1117	0.2929	7.7964	7.0448	0.0009831	30.1616	30.3028	2.4798	1.8533	337.274	302.475	0.6711	0.6189
1118	0.293	8.38	8.497	0.0009827	30.0028	30.0413	2.4734	1.8657	338.17	301.303	0.6645	0.6191
1119	0.2931	8.6253	9.331	0.0009868	30.244	30.3235	2.4833	1.8441	337.045	301.488	0.665	0.6121
1120	0.293	7.5169	7.9522	0.0009928	30.3419	30.2415	2.4656	1.8314	336.548	301.343	0.6689	0.6204
1121	0.2935	7.3305	7.7325	0.0009941	30.1618	30.2446	2.4816	1.8439	336.357	303.1	0.6846	0.6208
1122	0.293	7.1186	7.7813	0.0009813	30.1037	30.2297	2.4842	1.8294	337.09	302.031	0.6756	0.6194
1123	0.2932	7.4765	7.1399	0.0009987	30.142	30.1792	2.4653	1.8426	336.859	301.632	0.66	0.609
1124	0.2932	7.0596	7.4791	0.0009878	30.5446	30.0921	2.4556	1.8443	337.217	302.497	0.6744	0.6199
1125	0.293	8.9508	7.2353	0.000988	30.1254	30.1315	2.4886	1.8416	337.193	301.503	0.6603	0.6156
1126	0.2932	7.6597	7.3457	0.0009974	30.4938	30.2153	2.4651	1.8591	337.159	302.262	0.6685	0.6162
1127	0.2928	7.8977	8.856	0.0009932	30.172	30.0585	2.4582	1.8145	337.292	301.354	0.6592	0.6111
1128	0.2931	7.0236	7.4564	0.0009997	30.1129	30.1442	2.4578	1.8182	338.193	302.411	0.6721	0.6158
1129	0.2931	8.4823	7.4473	0.0009962	30.3717	30.2268	2.4734	1.8361	337.825	301.231	0.6755	0.613
1130	0.2932	7.6041	8.7597	0.000997	30.0067	30.3095	2.487	1.8468	336.844	300.468	0.6677	0.6156
1131	0.293	7.6213	8.44	0.0009963	30.4158	30.2004	2.4651	1.8303	337.691	301.253	0.668	0.6102
1132	0.2931	7.1754	7.1253	0.0009927	30.1881	30.1141	2.4736	1.8378	337.842	302.239	0.6609	0.6277
1133	0.2933	7.2778	7.7661	0.0009901	30.1025	30.2951	2.4701	1.856	337.001	301.942	0.6767	0.619
1134	0.2933	7.1039	8.0138	0.0009999	30.2813	30.1361	2.4945	1.8292	337.21	302.114	0.6753	0.6106
1135	0.2938	7.9718	7.8668	0.0009989	30.2127	30.0264	2.4712	1.8415	339.202	301.398	0.6662	0.624
1136	0.293	8.1946	7.9818	0.0009998	30.036	30.1716	2.4736	1.8392	338.001	301.287	0.6665	0.612
1137	0.2932	7.7357	7.6672	0.0009947	30.2266	30.3084	2.478	1.8439	337.987	301.51	0.6647	0.616
1138	0.2933	7.6141	7.7571	0.0009983	30.3911	30.2694	2.4643	1.8464	337.4	301.278	0.6683	0.6169
1139	0.2936	8.5849	7.2938	0.0009875	30.3096	30.1633	2.4672	1.8206	337.944	300.59	0.6649	0.62
1140	0.2934	8.1602	8.0791	0.0009867	30.035	30.1189	2.4849	1.8546	336.188	301.723	0.667	0.6233
1141	0.2933	7.6584	7.1705	0.0009891	30.0879	30.2666	2.465	1.8506	337.854	301.969	0.674	0.6138
1142	0.2931	7.5465	8.2292	0.0009855	30.0375	30.0171	2.4802	1.8427	337.594	301.623	0.6742	0.6207
1143	0.2933	7.707	7.7709	0.0009924	30.1033	30.0228	2.4931	1.8626	337.492	301.788	0.6739	0.6106
1144	0.2936	7.578	7.1206	0.0009959	30.0663	30.1448	2.4685	1.8256	338.365	300.689	0.6661	0.6101
1145	0.2936	7.4373	8.6598	0.001	30.2607	30.0674	2.4754	1.8268	337.011	302.664	0.6596	0.6117
1146	0.2933	7.3037	7.9574	0.0009954	30.0855	30.2048	2.4789	1.8398	337.657	301.082	0.6726	0.6045
1147	0.2931	7.579	7.8251	0.0009845	30.2084	30.062	2.4793	1.8324	337.614	301.157	0.6675	0.6185
1148	0.2933	7.9137	7.318	0.0009953	30.0607	30.1989	2.4613	1.8327	337.579	301.7	0.6758	0.6167
1149	0.2929	7.1935	8.7281	0.0009866	30.1309	30.0305	2.4846	1.8397	338.431	302.337	0.6637	0.615
1150	0.2934	7.2777	7.3426	0.0009995	30.3511	30.1863	2.489	1.8419	337.682	301.39	0.6604	0.6185
1151	0.2931	7.8734	8.5241	0.000993	30.5475	30.0387	2.4744	1.8304	337.489	301.456	0.6585	0.6261
1152	0.2933	7.0168	7.8115	0.0009918	30.2216	30.5013	2.465	1.8337	338.178	301.563	0.6692	0.6066
1153	0.2931	7.2477	7.4754	0.0009891	30.4607	30.0213	2.4745	1.8338	337.94	302.721	0.6657	0.6164
1154	0.2932	7.6377	8.0924	0.0009737	30.0614	30.1575	2.4856	1.8509	338.467	301.939	0.6674	0.6139
1155	0.2933	7.1963	7.5645	0.0009961	30.0926	30.0632	2.4689	1.8479	338.383	301.68	0.6565	0.6229
1156	0.2932	7.0881	8.1575	0.0009697	30.0351	30.1602	2.4814	1.8357	337.471	301.151	0.6704	0.6254
1157	0.2932	7.7037	7.6336	0.0009983	30.0255	30.0014	2.4899	1.8358	337.295	302.439	0.6731	0.6128
1158	0.293	7.7943	8.2963	0.0009756	30.3363	30.3054	2.4863	1.839	337.116	301.777	0.6685	0.6116
1159	0.2936	8.6578	7.9677	0.0009675	30.0362	30.5325	2.4453	1.829	338.244	301.675	0.6619	0.6142
1160	0.2931	7.7459	9.2869	0.0009925	30.2746	30.3612	2.4688	1.8308	337.722	301.756	0.6749	0.6129
1161	0.2931	7.0666	7.6985	0.0009909	30.2406	30.0538	2.4927	1.8437	337.769	301.447	0.6648	0.6158
1162	0.2934	7.5392	7.2903	0.0009949	30.3144	30.2955	2.4684	1.8505	336.707	302.688	0.6696	0.6232
1163	0.2933	7.0468	7.592	0.0009984	30.0236	30.0493	2.4835	1.8366	338.33	301.231	0.665	0.6161
1164	0.2932	7.2078	7.072	0.0009873	30.2859	30.1435	2.4634	1.8503	337.194	302.57	0.6649	0.6137
1165	0.2933	8.1748	7.9883	0.0009996	30.1245	30.227	2.4621	1.8333	337.135	301.486	0.6668	0.6194
1166	0.2932	7.8665	8.8261	0.0009913	30.2118	30.1487	2.4744	1.8481	338.094	301.685	0.6709	0.6184
1167	0.2932	7.7504	9.1365	0.0009942	30.1132	30.1781	2.4648	1.8455	336.637	302.166	0.666	0.6047
1168	0.293	7.0678	8.1181	0.0009983	30.2701	30.2423	2.464	1.8323	337.771	301.722	0.6786	0.6232
1169	0.2931	7.1089	8.4985	0.0009857	30.2897	30.2026	2.4696	1.8348	337.709	301.465	0.6658	0.6078
1170	0.2932	7.4345	8.102	0.000989	30.2531	30.1156	2.4795	1.8366	337.92	301.888	0.6784	0.6208
1171	0.2932	7.8598	7.0272	0.0009675	30.0534	30.3042	2.4747	1.873	336.677	301.688	0.6632	0.6191
1172	0.2933	7.1244	8.399	0.0009864	30.6034	30.0934	2.4866	1.8441	337.725	300.973	0.6734	0.6096
1173	0.2933	7.0223	7.7757	0.0009951	30.0372	30.2029	2.4744	1.8702	337.014	302.822	0.6697	0.626
1174	0.2934	7.3686	7.7176	0.0009903	30.0553	30.2312	2.4716	1.8391	337.87	301.921	0.6675	0.6088
1175	0.2931	7.0921	7.1988	0.0009909	30.0418	30.0799	2.4823	1.8386	338.619	301.502	0.6654	0.611
1176	0.2932	7.0055	8.123	0.0009953	30.1314	30.0139	2.4807	1.8288	337.531	302.554	0.6587	0.6144
1177	0.2928	7.9016	9.0035	0.0009966	30.3014	30.0584	2.4702	1.8445	337.524	301.009	0.6662	0.6157
1178	0.293	7.2633	7.9448	0.0009919	30.0338	30.0973	2.473	1.8151	337.727	300.914	0.6671	0.6226
1179	0.2932	7.245	7.7384	0.0009956	30.0535	30.3525	2.4802	1.8406	337.319	300.166	0.666	0.6166
1180	0.2934	7.2226	7.2044	0.000994	30.328	30.3591	2.4622	1.8367	338.01	301.481	0.6773	0.6162
1181	0.2934	7.0693	7.7382	0.0009915	30.2217	30.0375	2.4751	1.8434	337.879	300.541	0.6653	0.6136
1182	0.293	8.7735	7.2935	0.0009983	30.0577	30.2334	2.4922	1.8577	337.713	300.859	0.669	0.6102
1183	0.2935	7.5962	8.0192	0.0009933	30.5011	30.4883	2.4694	1.8331	337.834	301.529	0.6649	0.6138
1184	0.2933	7.5073	7.8046	0.0009853	30.0086	30.2383	2.4849	1.8594	337.244	300.769	0.6603	0.6104
1185	0.293	7.7207	7.9954	0.0009996	30.228	30.0558	2.4862	1.8371	337.81	301.41	0.6651	0.6156
1186	0.2935	8.0625	7.9273	0.0009971	30.1125	30.5792	2.4759	1.8525	336.822	302.249	0.667	0.6064
1187	0.2931	7.2072	7.5832	0.0009905	30.0887	30.1316	2.4718	1.8479	336.806	300.756	0.671	0.6098
1188	0.2932	9.1903	7.7872	0.000996	30.0233	30.11	2.4766	1.8465	337.69	301.67	0.6645	0.6076
1189	0.293	7.12	7.9182	0.0009689	30.3262	30.049	2.4895	1.8215	337.067	301.518	0.6609	0.6197
1190	0.2931	7.6283	7.4323	0.0009973	30.2425	30.0228	2.4612	1.8544	336.904	300.809	0.6779	0.609
1191	0.2933	7.1792	7.4292	0.0009961	30.1323	30.0443	2.4958	1.8571	337.639	300.756	0.6655	0.6135
1192	0.2932	7.0853	7.0004	0.0009966	30.066	30.1455	2.486	1.8351	337.537	301.987	0.659	0.6111
1193	0.2933	7.4808	7.6186	0.0009957	30.2821	30.0403	2.4843	1.8439	336.813	301.826	0.6666	0.6144
1194	0.2931	7.7601	7.0192	0.0009868	30.2732	30.4345	2.4807	1.8434	337.57	301.783	0.664	0.6182
1195	0.293	7.4332	7.6123	0.0009974	30.0902	30.1728	2.4627	1.8397	336.392	301.26	0.6733	0.6197
1196	0.2934	7.2852	7.2328	0.0009857	30.013	30.4915	2.4866	1.8472	337.294	302.414	0.6637	0.6026
1197	0.2929	7.0718	7.6319	0.000996	30.0672	30.118	2.4797	1.8427	337.41	301.555	0.6607	0.6206
1198	0.2935	7.0541	8.7792	0.0009985	30.0697	30.1132	2.4738	1.836	336.557	301.456	0.6632	0.6181
1199	0.2934	7.2246	7.2721	0.0009841	30.1079	30.0686	2.495	1.8279	338.732	302.229	0.6678	0.6168
1200	0.2931	8.0696	7.8272	0.000997	30.1614	30.0188	2.4693	1.8499	337.126	301.558	0.6664	0.6132
1201	0.293	7.1445	7.2402	0.0009928	30.4631	30.1252	2.4724	1.8357	338.665	301.305	0.6689	0.6223
1202	0.2933	7.5339	8.019	0.0009921	30.2109	30.0946	2.4773	1.8459	337.568	300.661	0.665	0.6247
1203	0.2932	7.9337	8.1558	0.0009875	30.1273	30.167	2.4771	1.8469	337.118	301.908	0.6688	0.6242
1204	0.2935	8.6644	7.7672	0.0009978	30.1889	30.2333	2.4565	1.8344	338.455	301.583	0.666	0.6125
1205	0.2928	7.2756	7.7413	0.0009959	30.1442	30.0373	2.487	1.8397	338.316	301.354	0.6686	0.6119
1206	0.2931	7.2998	8.9967	0.0009961	30.2673	30.0972	2.4859	1.8362	337.419	301.678	0.6794	0.6051
1207	0.2935	7.0491	7.6745	0.0009932	30.0003	30.134	2.4706	1.8391	336.227	301.029	0.6747	0.6081
1208	0.2933	7.4135	8.0712	0.000978	30.4193	30.3488	2.4809	1.8223	337.344	301.781	0.6708	0.6192
1209	0.2934	7.3954	7.9598	0.0009832	30.1412	30.048	2.4897	1.8327	337.847	300.948	0.6592	0.6113
1210	0.2934	7.5749	7.9241	0.0009907	30.1628	30.4123	2.4663	1.8434	336.453	301.776	0.6677	0.6265
1211	0.2934	7.9341	7.2381	0.0009953	30.3334	30.2901	2.4996	1.8447	337.431	301.54	0.662	0.6227
1212	0.2933	7.2066	7.226	0.0009958	30.1259	30.2814	2.4858	1.8493	338.284	301.301	0.6635	0.6154
1213	0.2934	7.1182	7.523	0.0009966	30.2634	30.0897	2.4457	1.839	337.887	301.382	0.6598	0.614
1214	0.2935	7.335	7.4326	0.0009961	30.1902	30.2213	2.468	1.8363	337.933	302.369	0.6691	0.6155
1215	0.2931	7.3778	7.1045	0.0009993	30.0757	30.0932	2.4655	1.8372	336.998	301.334	0.6733	0.618
1216	0.2936	7.0379	8.2458	0.0009984	30.4578	30.0803	2.4832	1.8427	337.218	301.059	0.6673	0.6185
1217	0.2934	7.504	7.2177	0.0009973	30.1344	30.0571	2.4697	1.8481	336.545	300.902	0.6748	0.6153
1218	0.2936	7.1369	8.7159	0.00099	30.0218	30.1085	2.4809	1.8334	336.563	301.512	0.6683	0.6206
1219	0.2933	7.1812	8.0751	0.0009942	30.2023	30.048	2.4785	1.8404	336.766	301.137	0.66	0.6189
1220	0.2935	7.3495	8.2609	0.0009922	30.0093	30.3104	2.4725	1.8482	337.189	301.928	0.6673	0.6183
1221	0.2932	7.168	7.2462	0.0009914	30.1803	30.0003	2.4728	1.8585	338.615	300.81	0.6696	0.6092
1222	0.2933	7.4639	7.9014	0.0009894	30.4086	30.0458	2.4804	1.8747	337.704	301.394	0.6705	0.6246
1223	0.2932	7.3605	8.1448	0.0009873	30.0814	30.1159	2.4637	1.8553	336.538	300.893	0.6699	0.6088
1224	0.293	7.5719	8.0604	0.0009865	30.0993	30.4068	2.4904	1.8489	337.911	301.393	0.6696	0.6152
1225	0.2931	7.1742	8.4722	0.0009925	30.0628	30.0014	2.4858	1.8353	338.11	301.15	0.6667	0.6086
1226	0.293	7.5196	7.4555	0.0009974	30.5201	30.2709	2.4898	1.8473	337.885	302.756	0.661	0.6044
1227	0.2934	7.3743	7.6702	0.000998	30.5797	30.044	2.476	1.8212	337.404	301.897	0.6659	0.6198
1228	0.2935	7.8244	7.8737	0.0009885	30.1024	30.016	2.4754	1.8392	337.932	301.41	0.6646	0.6126
1229	0.2931	7.6458	7.0803	0.000995	30.06	30.2581	2.4821	1.8413	337.586	302.316	0.6669	0.6139
1230	0.2933	7.5161	7.3929	0.0009997	30.1259	30.2765	2.4627	1.8402	337.039	300.932	0.6648	0.6113
1231	0.2931	7.1732	7.5403	0.0009957	30.0607	30.2363	2.4821	1.8396	336.847	301.392	0.6694	0.6182
1232	0.2933	7.7208	8.7896	0.0009972	30.1859	30.1032	2.4768	1.8355	337.103	301.001	0.6652	0.6216
1233	0.2937	7.1943	7.2544	0.0009989	30.4334	30.2163	2.4624	1.837	336.694	301.355	0.6728	0.61
1234	0.2931	7.4057	7.6375	0.0009921	30.2025	30.1039	2.4697	1.8243	337.576	301.31	0.6653	0.6253
1235	0.2933	7.1565	7.4531	0.0009906	30.2972	30.2823	2.4687	1.8491	337.917	302.113	0.6668	0.6115
1236	0.2932	7.0793	7.5478	0.0009974	30.2283	30.1266	2.4762	1.8478	337.974	302.576	0.6705	0.6183
1237	0.2932	7.1338	7.6531	0.0009879	30.0069	30.1248	2.4777	1.8405	337.41	302.242	0.6648	0.6122
1238	0.2933	7.394	7.5564	0.0009651	30.433	30.0453	2.4649	1.8429	336.949	301.382	0.665	0.613
1239	0.2934	7.9648	7.7838	0.000999	30.0368	30.0833	2.4949	1.8339	337.794	301.929	0.6583	0.6114
1240	0.2933	8.4927	7.8205	0.0009932	30.154	30.3697	2.4638	1.8325	337.762	301.487	0.6659	0.6177
1241	0.2932	7.3447	8.9793	0.0009937	30.2307	30.2099	2.4615	1.8332	338.073	300.885	0.6646	0.6209
1242	0.2934	7.7767	7.0026	0.0009898	30.0822	30.1692	2.4832	1.8512	338.383	301.455	0.6604	0.615
1243	0.2935	7.897	9.3066	0.0009937	30.2087	30.0945	2.4587	1.8533	337.595	301.692	0.6721	0.614
1244	0.2933	7.5078	7.5592	0.0009908	30.1014	30.4392	2.4644	1.8448	337.306	301.551	0.6608	0.6123
1245	0.2934	7.1299	7.7608	0.0009967	30.0786	30.063	2.4783	1.8438	337.088	301.168	0.6692	0.6156
1246	0.2934	7.2928	7.5998	0.0009916	30.137	30.179	2.4796	1.8425	339.089	301.635	0.662	0.6196
1247	0.2934	7.0216	7.4633	0.0009697	30.0926	30.0167	2.4698	1.8412	337.795	301.666	0.6663	0.6079
1248	0.293	7.2606	7.7136	0.0009933	30.039	30.0167	2.4845	1.829	337.021	301.697	0.6683	0.6147
1249	0.2932	7.4136	7.4953	0.0009997	30.0583	30.2884	2.4768	1.8616	338.158	301.277	0.6695	0.6103
1250	0.2933	7.898	7.1099	0.0009957	30.0187	30.0751	2.4741	1.8404	338.632	301.764	0.664	0.6115
1251	0.2932	7.0057	8.6356	0.0009897	30.246	30.3554	2.4763	1.8198	337.877	301.422	0.6597	0.6188
1252	0.2931	7.5877	7.5524	0.0009761	30.006	30.2633	2.4776	1.8487	337.755	301.454	0.6651	0.6174
1253	0.2931	7.8259	7.2836	0.0009884	30.5453	30.0913	2.4867	1.8464	336.43	300.738	0.6751	0.6248
1254	0.2931	7.44	8.384	0.0009893	30.2378	30.1548	2.4888	1.846	337.704	300.991	0.6768	0.6147
1255	0.2933	7.3354	7.2199	0.0009825	30.088	30.0414	2.4704	1.8509	337.895	301.367	0.6655	0.615
1256	0.2932	7.7908	7.4716	0.0009917	30.3408	30.1557	2.4684	1.8288	338.06	300.915	0.6661	0.6117
1257	0.2934	7.0256	7.0683	0.0009898	30.1684	30.4241	2.477	1.8392	338.186	301.279	0.6666	0.6117
1258	0.2932	7.307	7.3786	0.0009948	30.1144	30.1175	2.4855	1.8176	338.097	300.982	0.6654	0.6174
1259	0.2932	7.0613	8.1581	0.0009947	30.0275	30.4751	2.468	1.8344	337.094	300.976	0.6629	0.6211
1260	0.2932	7.4552	7.6721	0.0009891	30.1303	30.0501	2.4807	1.8437	337.335	300.975	0.6706	0.6069
1261	0.2932	7.0617	8.604	0.0009995	30.0078	30.5113	2.4661	1.841	336.325	301.292	0.668	0.6182
1262	0.2931	7.1629	7.9403	0.000996	30.1693	30.2975	2.4859	1.8288	338.792	301.084	0.6635	0.6127
1263	0.2933	7.0346	7.4204	0.0009953	30.0078	30.0651	2.4808	1.8448	337.391	301.404	0.6766	0.611
1264	0.2933	7.8285	8.0457	0.0009924	30.0878	30.3466	2.4732	1.8533	337.54	300.385	0.6614	0.6119
1265	0.2934	7.4415	8.7717	0.0009961	30.1906	30.1058	2.4896	1.8347	337.947	301.41	0.6611	0.6199
1266	0.2933	7.3339	8.1634	0.0009946	30.1183	30.1609	2.4743	1.8287	336.252	300.991	0.6697	0.613
1267	0.2932	7.3529	7.0145	0.0009881	30.2182	30.0607	2.4662	1.8539	337.353	301.456	0.6661	0.6194
1268	0.2934	7.679	8.6163	0.0009982	30.0346	30.2703	2.4793	1.8443	338.264	301.826	0.6703	0.6186
1269	0.2933	7.6288	7.7313	0.0009954	30.2224	30.261	2.4731	1.8359	336.992	301.142	0.6652	0.6103
1270	0.2931	7.1056	7.0965	0.0009778	30.2519	30.0202	2.4834	1.862	337.563	300.976	0.669	0.6229
1271	0.293	8.2	7.5315	0.0009926	30.3029	30.0377	2.4729	1.8476	337.358	301.663	0.667	0.6165
1272	0.2934	7.4463	8.4166	0.000986	30.2893	30.1946	2.4799	1.8482	336.817	300.458	0.6709	0.6214
1273	0.2933	7.7216	7.7695	0.0009935	30.2249	30.1423	2.4949	1.8473	337.484	301.099	0.6703	0.6184
1274	0.2933	7.3365	7.0936	0.0009869	30.3615	30.0975	2.4985	1.8396	337.185	302.05	0.6661	0.613
1275	0.2933	7.5373	7.0999	0.0009921	30.0535	30.0831	2.4864	1.8543	337.125	301.22	0.6795	0.6207
1276	0.2933	7.2639	7.685	0.0009913	30.1616	30.091	2.4754	1.8253	337.243	301.471	0.6598	0.6056
1277	0.2932	7.5279	8.3629	0.0009943	30.1649	30.2373	2.473	1.8354	337.437	301.363	0.6715	0.6213
1278	0.2934	7.6172	7.5869	0.0009733	30.0526	30.3491	2.4868	1.8318	337.201	301.833	0.6724	0.6157
1279	0.2934	8.2285	7.6135	0.0009928	30.01	30.0322	2.4908	1.8426	337.556	301.125	0.669	0.6111
1280	0.2933	7.7989	8.2386	0.0009849	30.0449	30.0757	2.4725	1.8435	337.708	301.108	0.6594	0.614
1281	0.2933	7.3196	7.6211	0.0009928	30.047	30.2992	2.4749	1.8296	337.747	301.398	0.6641	0.6135
1282	0.2932	7.4198	7.8132	0.0009887	30.2902	30.2016	2.477	1.8484	337.699	301.251	0.6761	0.6152
1283	0.2932	7.4167	7.486	0.0009991	30.5002	30.0822	2.489	1.8481	337.656	301.331	0.6711	0.6166
1284	0.2929	7.2138	7.5215	0.000992	30.0518	30.2427	2.481	1.8346	337.197	301.321	0.6643	0.6102
1285	0.2934	8.1408	7.8689	0.0009858	30.1642	30.0392	2.4741	1.8416	337.711	302.034	0.6677	0.6145
1286	0.2933	7.2704	7.6996	0.0009992	30.1058	30.0724	2.4968	1.8324	337.784	301.511	0.665	0.6164
1287	0.2934	7.0519	7.8955	0.000992	30.089	30.2766	2.4816	1.8519	337.465	301.582	0.6635	0.6154
1288	0.2933	7.0098	7.8463	0.0009968	30.1841	30.553	2.4757	1.839	337.786	301.959	0.6689	0.6102
1289	0.293	7.1092	7.1722	0.0009978	30.083	30.1955	2.4876	1.8407	337.725	301.007	0.6606	0.6179
1290	0.2934	7.9185	7.535	0.0009978	30.1271	30.1115	2.4836	1.8457	336.516	301.166	0.6643	0.6081
1291	0.2933	7.712	8.103	0.0009975	30.143	30.0086	2.4663	1.8395	337.837	301.186	0.6732	0.6146
1292	0.2933	7.08	7.9238	0.0009924	30.2606	30.0401	2.4944	1.8455	338.154	301.366	0.6681	0.6081
1293	0.293	7.2594	7.6622	0.0009977	30.0069	30.0197	2.471	1.8321	337.978	301.163	0.6686	0.6115
1294	0.293	7.2056	7.7195	0.000989	30.2368	30.1247	2.4843	1.8456	337.54	301.782	0.6696	0.6104
1295	0.293	7.6503	7.8064	0.0009965	30.2135	30.1832	2.4614	1.8343	338	301.491	0.6696	0.6054
1296	0.293	7.3462	7.0057	0.0009956	30.306	30.2925	2.4604	1.8161	337.912	301.536	0.6676	0.609
1297	0.293	7.9241	7.7783	0.0009943	30.1141	30.0274	2.4722	1.8401	337.523	301.186	0.6792	0.614
1298	0.2932	7.3929	8.1376	0.0009905	30.0073	30.3018	2.4643	1.8215	338.65	301.422	0.6714	0.6152
1299	0.293	7.4255	8.3973	0.0009846	30.199	30.1948	2.4548	1.8228	338.327	300.438	0.6559	0.616
1300	0.2929	7.0215	7.1239	0.0009961	30.3567	30.087	2.4857	1.8332	337.953	301.689	0.671	0.6072
1301	0.293	7.0952	8.7969	0.0009939	30.1226	30.3789	2.4726	1.8236	337.901	301.005	0.6668	0.6155
1302	0.2925	7.6526	7.9178	0.0009827	30.35	30.0599	2.4757	1.8129	338.138	301.566	0.6671	0.6168
1303	0.293	7.2822	7.7429	0.0009945	30.0218	30.0057	2.4791	1.8385	338.197	301.478	0.6685	0.6157
1304	0.2931	8.1281	7.8074	0.0009947	30.2954	30.1464	2.4651	1.8261	338.399	301.768	0.6713	0.6172
1305	0.2932	7.4938	7.6511	0.0009957	30.1743	30.0259	2.4685	1.8261	338.967	300.874	0.6756	0.614
1306	0.2929	7.414	7.985	0.0009916	30.0909	30.0359	2.4664	1.8361	337.954	301.545	0.6593	0.6096
1307	0.2929	8.3371	7.9016	0.0009971	30.0301	30.0233	2.4669	1.8352	337.929	301.447	0.6721	0.6111
1308	0.2929	7.6627	7.1147	0.0009982	30.0531	30.2534	2.4735	1.838	338.188	301.2	0.6574	0.6152
1309	0.2927	7.2959	8.4737	0.0009916	30.0566	30.1898	2.4582	1.8237	337.988	301.246	0.6703	0.6091
1310	0.2931	8.4058	8.5619	0.0009853	30.023	30.2837	2.4738	1.8328	337.935	300.766	0.6661	0.6102
1311	0.2929	7.1137	7.9006	0.0009903	30.2254	30.3297	2.492	1.8393	338.196	300.673	0.6687	0.6077
1312	0.293	7.313	7.7556	0.0009981	30.202	30.2011	2.4713	1.8444	338.027	301.441	0.6671	0.617
1313	0.2927	7.7516	7.6228	0.0009814	30.1933	30.1868	2.4698	1.835	337.637	301.926	0.676	0.5981
1314	0.2929	7.2754	7.3302	0.0009807	30.4822	30.1228	2.4803	1.8353	338.389	301.734	0.666	0.6062
1315	0.2927	8.1613	7.8925	0.0009949	30.1828	30.1105	2.473	1.8268	337.551	300.657	0.6651	0.6118
1316	0.2929	7.2887	7.9638	0.0009987	30.1796	30.0219	2.4743	1.8127	338.772	301.047	0.672	0.6162
1317	0.2931	7.3812	7.8877	0.0009916	30.3968	30.0022	2.4605	1.8202	337.856	301.677	0.6734	0.618
1318	0.2928	7.1056	7.4015	0.0009862	30.1443	30.3876	2.4871	1.8437	338.036	301.817	0.6741	0.6109
1319	0.2927	7.6573	7.3917	0.000997	30.156	30.032	2.4858	1.8178	337.527	300.201	0.6733	0.6121
1320	0.2927	7.3044	7.8082	0.0009863	30.059	30.1494	2.4723	1.8404	338.476	300.486	0.6666	0.6185
1321	0.2932	7.8565	8.2021	0.0009911	30.3844	30.0324	2.474	1.8388	337.659	300.625	0.675	0.613
1322	0.2931	7.0771	7.3656	0.0009998	30.2389	30.0169	2.476	1.824	338.277	301.328	0.6614	0.6046
1323	0.293	7.3219	7.6511	0.0009794	30.1306	30.0066	2.4692	1.815	338.002	301.095	0.6746	0.616
1324	0.2931	7.3328	8.0533	0.0009903	30.2786	30.2342	2.461	1.833	337.993	300.997	0.6635	0.6029
1325	0.2931	7.2204	8.3585	0.0009909	30.0673	30.4051	2.4854	1.8193	337.986	301.199	0.6671	0.607
1326	0.293	7.2934	7.6596	0.000989	30.4024	30.2032	2.4831	1.8285	338.434	300.933	0.6693	0.6134
1327	0.2929	7.0007	7.8302	0.0009865	30.0204	30.0302	2.4798	1.8251	338.468	301.26	0.6657	0.609
1328	0.293	7.3512	7.4195	0.0009777	30.0016	30.0065	2.4763	1.8229	337.212	301.167	0.6703	0.6149
1329	0.2929	7.1238	8.1932	0.0009913	30.1269	30.4139	2.4626	1.8181	338.047	301.445	0.6677	0.6024
1330	0.2928	7.2851	8.3668	0.0009934	30.074	30.1188	2.4694	1.8201	338.1	300.713	0.6711	0.6037
1331	0.293	7.2206	7.5937	0.0009874	30.1289	30.0879	2.4675	1.8367	337.58	301.123	0.6753	0.6069
1332	0.2932	7.0372	7.9568	0.0009979	30.0367	30.2888	2.4688	1.8413	338.074	301.579	0.6674	0.6116
1333	0.2928	7.172	8.0281	0.0009917	30.2035	30.002	2.4692	1.831	338.297	302.026	0.671	0.6042
1334	0.2928	7.1169	7.861	0.0009973	30.1904	30.1065	2.4668	1.8294	338.019	301.717	0.6659	0.6143
1335	0.2931	7.4366	7.6381	0.000996	30.0395	30.128	2.477	1.8198	337.953	301.709	0.6728	0.6017
1336	0.2929	7.5628	7.7246	0.0009914	30.1764	30.0126	2.4788	1.8446	338.678	300.799	0.6694	0.6073
1337	0.2927	7.4518	8.4842	0.0009889	30.3445	30.1814	2.475	1.8243	337.787	301.991	0.6639	0.611
1338	0.2929	7.6185	7.2168	0.0009837	30.1316	30.3015	2.4952	1.8394	337.841	301.074	0.6704	0.6151
1339	0.2927	7.4452	7.4202	0.0009889	30.0724	30.0081	2.467	1.8213	337.759	300.686	0.6603	0.6104
1340	0.2929	7.4348	7.6957	0.0009939	30.1731	30.1084	2.4717	1.8193	338.313	301.883	0.6626	0.612
1341	0.293	7.5234	7.7861	0.000998	30.0466	30.1134	2.476	1.8413	337.534	300.902	0.6626	0.6098
1342	0.2927	7.1537	7.6153	0.0009969	30.4495	30.1764	2.4661	1.833	337.423	300.785	0.6648	0.603
1343	0.293	7.7445	7.833	0.0009989	30.3452	30.1709	2.4705	1.819	337.992	300.724	0.6655	0.6149
1344	0.2927	7.6263	7.0864	0.0009869	30.0796	30.1379	2.4721	1.828	338.247	301.18	0.6749	0.6072
1345	0.2932	7.445	8.042	0.0009969	30.1576	30.0641	2.4534	1.833	338.261	300.808	0.6723	0.6073
1346	0.2931	7.1018	7.2998	0.0009971	30.0062	30.0766	2.473	1.8199	338.18	300.809	0.6673	0.6084
1347	0.293	7.6087	7.6214	0.0009972	30.1137	30.3006	2.4767	1.8342	337.478	301.292	0.6782	0.6097
1348	0.2928	7.423	7.7944	0.000999	30.1235	30.137	2.4762	1.8436	337.86	300.977	0.6742	0.6118
1349	0.2932	7.3321	7.8362	0.0009936	30.0114	30.066	2.4704	1.822	338.434	300.878	0.6692	0.615
1350	0.2927	7.3391	7.4049	0.0009988	30.1404	30.368	2.4741	1.8239	337.857	301.399	0.6649	0.6107
1351	0.293	8.3541	8.9101	0.0009964	30.0782	30.0791	2.4631	1.8213	338.115	300.719	0.6678	0.6097
1352	0.293	7.0393	8.199	0.0009979	30.0914	30.0889	2.4626	1.8292	337.828	300.736	0.6739	0.6095
1353	0.293	7.392	7.2186	0.0009988	30.2352	30.0509	2.4597	1.8365	337.546	301.375	0.6681	0.6104
1354	0.293	7.6301	7.141	0.0009827	30.1729	30.3102	2.4667	1.8254	338.807	301.522	0.6759	0.6161
1355	0.2929	7.4887	7.5922	0.0009969	30.1349	30.0848	2.4723	1.8235	338.091	301.416	0.6705	0.6097
1356	0.2929	7.2249	8.3388	0.0009867	30.2323	30.4329	2.4902	1.8387	337.903	300.232	0.6657	0.6082
1357	0.293	7.3081	7.6423	0.0009995	30.0118	30.1218	2.4811	1.8339	338.233	301.783	0.6666	0.6142
1358	0.2929	7.9018	7.9264	0.0009952	30.3501	30.2222	2.4847	1.8482	338.278	300.89	0.6711	0.6111
1359	0.293	7.5949	7.7225	0.0009917	30.0619	30.0144	2.4702	1.8223	338.507	300.897	0.6649	0.6129
1360	0.2932	7.168	7.5127	0.000981	30.1277	30.0817	2.4688	1.8265	337.379	300.951	0.6646	0.6063
1361	0.2927	8.0704	7.5184	0.0009908	30.0267	30.1405	2.4667	1.8247	338.118	301.105	0.6783	0.6032
1362	0.2931	7.2019	7.1584	0.000991	30.1682	30.0645	2.4624	1.8326	338.199	301.296	0.6687	0.6099
1363	0.293	7.0756	7.3535	0.0009944	30.311	30.0642	2.4757	1.8477	338.114	300.832	0.6668	0.6152
1364	0.2931	7.3367	7.4352	0.0009964	30.2771	30.0686	2.4646	1.8327	338.24	300.743	0.6739	0.6166
1365	0.2928	7.3359	8.1654	0.0009984	30.0324	30.2602	2.4892	1.8521	339.059	300.978	0.6766	0.6116
1366	0.293	7.8334	7.4011	0.0009879	30.0919	30.038	2.4762	1.8249	338.035	301.274	0.6769	0.6115
1367	0.2929	7.4438	7.9335	0.000995	30.0767	30.0427	2.4609	1.8355	337.907	301.022	0.6672	0.6077
1368	0.2929	8.4667	8.0195	0.0009882	30.1154	30.0244	2.4593	1.8203	338.315	300.697	0.6658	0.6086
1369	0.2928	7.5984	7.4079	0.0009906	30.1616	30.0068	2.4641	1.8397	338.276	300.62	0.6665	0.6096
1370	0.293	7.0065	7.1536	0.0009928	30.1262	30.0157	2.4731	1.8203	338.489	301.209	0.6728	0.6191
1371	0.293	7.2507	7.9635	0.0009929	30.2491	30.0767	2.4747	1.8231	337.457	301.587	0.6638	0.6096
1372	0.2929	7.6114	7.1173	0.0009961	30.0659	30.3064	2.4849	1.8433	338.284	300.713	0.6662	0.6074
1373	0.2931	7.8518	7.002	0.0009918	30.2661	30.0548	2.4714	1.8422	338.347	301.214	0.669	0.6163
1374	0.293	7.1504	8.6134	0.0009993	30.111	30.1823	2.4661	1.835	338.75	302.128	0.675	0.6122
1375	0.2931	7.3871	8.8931	0.0009964	30.1364	30.0335	2.4755	1.8247	337.95	301.745	0.6607	0.6129
1376	0.2928	7.2595	7.8556	0.0009772	30.1625	30.2499	2.4775	1.8444	337.872	301.349	0.67	0.6108
1377	0.293	7.1451	7.0486	0.0009964	30.0535	30.2765	2.4764	1.8189	337.437	301.575	0.6698	0.6107
1378	0.2931	7.3166	7.9689	0.0009931	30.1919	30.1342	2.4687	1.8258	338.366	301.046	0.6702	0.6078
1379	0.2927	7.1582	7.5401	0.0009963	30.1111	30.1066	2.4707	1.8482	338.135	300.662	0.6649	0.6133
1380	0.2928	7.0667	7.3678	0.0009989	30.1313	30.2086	2.4795	1.8184	339.006	301.392	0.667	0.6087
1381	0.2932	7.2993	7.7637	0.0009853	30.0225	30.2124	2.4552	1.8212	338.008	301.181	0.672	0.6123
1382	0.2929	7.1324	7.9149	0.0009856	30.2661	30.0389	2.4902	1.8341	338.455	301.182	0.6684	0.6079
1383	0.2929	7.506	7.1877	0.000994	30.0279	30.1036	2.4664	1.8353	337.756	301.258	0.6703	0.6143
1384	0.2929	7.6487	7.4482	0.0009965	30.0275	30.0115	2.4864	1.8091	338.195	301.221	0.6724	0.6057
1385	0.2929	7.6417	7.8755	0.0009953	30.1933	30.0297	2.4651	1.8345	338.185	301.133	0.6761	0.6148
1386	0.2927	7.1749	7.4021	0.0009891	30.3249	30.2818	2.4563	1.8293	337.932	301.516	0.671	0.615
1387	0.2928	7.4256	7.5494	0.0009975	30.0207	30.0929	2.4739	1.8318	337.695	300.914	0.6691	0.6102
1388	0.2927	7.3069	7.7065	0.0009963	30.0024	30.0807	2.4746	1.825	338.234	300.213	0.6732	0.6104
1389	0.293	7.6611	7.0451	0.0009962	30.1218	30.2674	2.481	1.8284	337.534	300.987	0.6718	0.6072
1390	0.2928	8.3206	7.6502	0.0009922	30.3056	30.2987	2.4767	1.8361	337.059	300.96	0.6747	0.617
1391	0.2928	7.9306	7.1707	0.0009896	30.1698	30.284	2.4754	1.8415	337.828	300.628	0.6736	0.6189
1392	0.2929	7.8015	7.8005	0.0009888	30.0595	30.0009	2.4835	1.8428	337.897	300.844	0.6699	0.6069
1393	0.2928	7.0596	8.2125	0.0009886	30.3164	30.1237	2.4785	1.8368	337.889	300.863	0.6721	0.612
1394	0.2929	7.523	7.2447	0.0009971	30.0373	30.134	2.4842	1.8251	337.342	301.412	0.6734	0.6118
1395	0.2928	7.3596	7.386	0.0009961	30.0235	30.3023	2.479	1.8135	338.463	301.36	0.6744	0.6151
1396	0.2926	7.0173	7.3493	0.0009918	30.3103	30.0373	2.4689	1.8231	338.244	300.981	0.6671	0.615
1397	0.2929	7.779	8.1736	0.0009992	30.3004	30.3873	2.4725	1.8337	337.476	301.337	0.6626	0.6078
1398	0.2928	7.0406	8.1655	0.0009958	30.1038	30.5099	2.4718	1.8261	337.954	301.134	0.6638	0.6107
1399	0.293	7.641	7.4507	0.0009953	30.1084	30.2382	2.4723	1.8274	338.323	300.15	0.6756	0.6115
1400	0.2928	7.9757	7.3588	0.0009984	30.2151	30.1955	2.4822	1.833	336.957	301.39	0.6751	0.6101
1401	0.2929	7.5296	7.368	0.0009909	30.0362	30.1882	2.4671	1.831	337.471	301.177	0.6736	0.6126
1402	0.2931	7.6152	7.8644	0.0009849	30.0029	30.1101	2.4766	1.841	337.45	300.61	0.6702	0.6091
1403	0.2927	7.2522	8.3541	0.0009973	30.2451	30.0536	2.4658	1.8336	337.299	300.774	0.6713	0.6089
1404	0.2928	8.072	8.4981	0.0009973	30.0311	30.1211	2.4735	1.8318	338.301	300.909	0.6656	0.6088
1405	0.2928	7.6265	8.0259	0.0009982	30.1323	30.1798	2.4736	1.8245	336.937	301.274	0.6633	0.6023
1406	0.2929	8.6676	7.9275	0.0009959	30.1037	30.0759	2.4783	1.842	337.408	300.536	0.6668	0.6122
1407	0.2929	7.1704	8.3045	0.0009891	30.2473	30.222	2.4715	1.8296	337.16	300.675	0.6674	0.6105
1408	0.2928	7.5897	8.1381	0.000991	30.1002	30.0976	2.478	1.8363	337.609	300.55	0.6681	0.6074
1409	0.2929	7.2664	7.1781	0.0009761	30.224	30.0979	2.4734	1.8249	337.678	300.693	0.6749	0.6209
1410	0.293	7.5544	7.9147	0.0009893	30.1102	30.0066	2.4675	1.8339	337.299	301.69	0.672	0.604
1411	0.2928	7.4377	7.5611	0.000993	30.193	30.1169	2.4645	1.8286	337.796	301.168	0.6691	0.6126
1412	0.2928	7.7781	7.5777	0.0009881	30.1553	30.0951	2.4695	1.8169	338.256	301.044	0.6639	0.6057
1413	0.2927	7.1591	7.6024	0.000996	30.1555	30.1583	2.4727	1.8337	337.722	301.084	0.6711	0.6056
1414	0.2926	7.6067	7.1032	0.000997	30.0418	30.5464	2.4705	1.823	338.07	301.025	0.6719	0.6124
1415	0.293	7.3468	7.6651	0.000983	30.0535	30.0002	2.4802	1.8318	338.052	301.125	0.6724	0.6124
1416	0.2926	7.5542	7.8537	0.0009954	30.1098	30.2125	2.4553	1.8302	337.198	301.757	0.6661	0.613
1417	0.293	8.1596	7.1241	0.0009928	30.0138	30.064	2.4773	1.832	337.8	300.994	0.6671	0.6128
1418	0.2927	7.2769	7.4603	0.0009978	30.0043	30.352	2.4825	1.821	337.322	300.535	0.6649	0.6152
1419	0.2929	7.056	7.5459	0.0009796	30.1243	30.2113	2.477	1.8291	337.657	300.367	0.6748	0.6137
1420	0.2926	7.1399	7.6066	0.0009997	30.2966	30.3224	2.4637	1.817	337.767	300.788	0.6646	0.6171
1421	0.2929	7.5755	8.1204	0.0009944	30.0151	30.057	2.4741	1.8285	337.2	301.403	0.668	0.6117
1422	0.2927	7.3337	7.8788	0.0009892	30.0488	30.1938	2.472	1.8451	337.153	300.941	0.6702	0.6081
1423	0.2931	7.7367	7.9075	0.0009912	30.1414	30.2408	2.4775	1.8326	337.325	301.613	0.6665	0.6122
1424	0.293	7.9728	7.9543	0.0009847	30.0319	30.1031	2.4819	1.834	337.522	300.847	0.6697	0.6062
1425	0.2927	7.5984	7.2515	0.0009919	30.2204	30.0626	2.4724	1.8178	337.903	301.365	0.6719	0.6167
1426	0.2928	7.0535	7.5928	0.0009967	30.1273	30.0831	2.474	1.8365	337.832	301.17	0.6731	0.6058
1427	0.2926	7.1404	7.298	0.0009945	30.3524	30.0138	2.468	1.8351	337.705	300.346	0.6719	0.6137
1428	0.2927	7.1973	7.6565	0.0009932	30.2939	30.1244	2.4864	1.8339	337.759	301.606	0.6783	0.6103
1429	0.293	7.1806	8.2427	0.0009883	30.0211	30.0071	2.4703	1.8375	338.542	301.608	0.6699	0.6106
1430	0.2926	7.7106	7.1814	0.0009931	30.0754	30.3231	2.4771	1.8387	338.319	300.477	0.6702	0.61
1431	0.2927	7.5556	7.4063	0.0009981	30.2087	30.2162	2.4853	1.8342	337.576	301.088	0.6738	0.6094
1432	0.2928	7.2716	7.821	0.000993	30.0964	30.3416	2.4745	1.839	337.407	300.451	0.6711	0.6107
1433	0.2928	8.0278	8.1087	0.0009883	30.314	30.1187	2.4842	1.8342	337.014	301.108	0.6752	0.6082
1434	0.293	7.2556	8.0311	0.0009986	30.1149	30.0292	2.4617	1.8246	337.401	300.851	0.6662	0.6092
1435	0.2931	8.0933	7.0902	0.0009828	30.0911	30.0427	2.4797	1.8212	338.071	300.666	0.6676	0.6142
1436	0.2929	7.4579	8.3385	0.0009931	30.3479	30.202	2.4814	1.8256	337.466	301.173	0.6749	0.6078
1437	0.2927	7.8563	7.7868	0.0009984	30.1362	30.0776	2.4777	1.8397	337.364	301.559	0.6655	0.6177
1438	0.293	7.1908	8.4295	0.0009836	30.2571	30.0449	2.4801	1.8378	337.262	300.741	0.6641	0.6065
1439	0.2929	7.0045	7.0178	0.0009923	30.0482	30.0896	2.4692	1.8331	337.607	300.96	0.6706	0.6202
1440	0.2928	7.9196	7.0495	0.0009993	30.0678	30.0249	2.476	1.8358	337.349	301.351	0.664	0.6114
1441	0.2927	7.8625	7.2729	0.0009874	30.1717	30.0402	2.4761	1.8472	338.555	300.786	0.6708	0.6097
1442	0.293	7.4127	7.68	0.0009899	30.2278	30.2347	2.4805	1.8294	337.603	300.565	0.6686	0.6082
1443	0.2925	7.4526	7.418	0.0009976	30.1231	30.0084	2.4662	1.8336	337.363	301.507	0.6675	0.6131
1444	0.2929	7.1665	7.1927	0.0009905	30.0413	30.0433	2.4778	1.8252	337.304	300.871	0.6702	0.6112
1445	0.2929	7.5497	8.4267	0.0009942	30.0624	30.2849	2.4858	1.8267	337.222	300.696	0.6733	0.6133
1446	0.2929	8.3765	7.1166	0.0009977	30.0015	30.0455	2.4729	1.8155	337.683	300.587	0.667	0.6103
1447	0.2928	7.3642	8.0203	0.0009915	30.2357	30.084	2.4679	1.8401	337.844	301.089	0.6748	0.6105
1448	0.2925	7.9713	7.1795	0.0009918	30.0455	30.0282	2.4788	1.8354	338.018	301.021	0.671	0.6075
1449	0.293	7.9955	7.8535	0.0009917	30.0713	30.2273	2.4683	1.8185	337.484	300.57	0.6696	0.6089
1450	0.2928	7.3591	7.6098	0.0009979	30.2048	30.133	2.4704	1.8262	337.731	301.732	0.6694	0.6139
1451	0.2927	7.2671	8.0663	0.0009905	30.1294	30.0072	2.4507	1.8238	337.801	300.776	0.6678	0.6145
1452	0.2931	7.88	7.1497	0.0009991	30.1849	30.2337	2.481	1.8329	337.807	300.326	0.6665	0.615
1453	0.2927	7.8242	7.3789	0.0009849	30.0631	30.0383	2.478	1.8431	338.156	300.584	0.6618	0.6089
1454	0.2926	7.1465	7.2845	0.0009885	30.4231	30.2177	2.4698	1.8411	337.311	300.551	0.6743	0.61
1455	0.2929	7.5034	7.2009	0.0009954	30.0614	30.075	2.4732	1.833	338.431	300.703	0.6593	0.6115
1456	0.2928	7.1318	7.842	0.0009946	30.0501	30.3433	2.468	1.8376	337.721	300.74	0.6708	0.6101
1457	0.2929	7.6849	7.9726	0.0009996	30.0322	30.4143	2.4671	1.8288	337.577	300.888	0.6746	0.6116
1458	0.2927	7.5965	7.7878	0.0009982	30.0283	30.1384	2.4929	1.8432	337.641	300.892	0.6688	0.611
1459	0.2929	7.7336	7.1202	0.0009939	30.174	30.051	2.4682	1.835	337.702	301.582	0.6749	0.608
1460	0.2928	7.3311	8.1099	0.0009977	30.1023	30.3483	2.4663	1.8314	337.76	301.429	0.6659	0.6092
1461	0.2928	8.0667	7.2454	0.0009949	30.2333	30.2775	2.4839	1.8265	336.944	300.309	0.6675	0.6115
1462	0.2931	7.424	7.2882	0.0009932	30.0376	30.5273	2.4675	1.8352	337.821	300.651	0.6743	0.6095
1463	0.2929	7.5588	7.4973	0.0009945	30.0204	30.2764	2.4743	1.8217	336.79	301.536	0.666	0.6062
1464	0.293	7.4299	8.1688	0.0009975	30.0032	30.0321	2.4691	1.8372	338.139	301.177	0.6689	0.6137
1465	0.2927	8.571	7.5166	0.0009971	30.0115	30.0651	2.4853	1.8301	337.747	301.466	0.6734	0.6075
1466	0.2927	7.6712	7.2924	0.0009879	30.1048	30.3561	2.4638	1.8342	336.824	301.352	0.67	0.6094
1467	0.2931	7.5686	7.7438	0.0009849	30.0598	30.0829	2.4746	1.8333	337.802	300.375	0.6684	0.611
1468	0.2927	7.6806	7.1691	0.0009924	30.108	30.2183	2.4723	1.8434	337.366	300.382	0.6661	0.6077
1469	0.2927	7.0372	7.2475	0.0009983	30.057	30.1935	2.4801	1.8222	337.725	301.382	0.6736	0.6112
1470	0.2927	7.7246	7.7051	0.0009931	30.0754	30.0668	2.4755	1.8326	337.375	300.972	0.673	0.6071
1471	0.2928	7.2935	7.6933	0.0009949	30.0461	30.1641	2.4729	1.834	337.32	300.562	0.6658	0.6159
1472	0.2928	7.7048	7.5538	0.0009978	30.0038	30.0568	2.4677	1.8239	337.918	301.34	0.6711	0.6052
1473	0.2929	7.2956	7.3363	0.0009943	30.0385	30.3521	2.4766	1.8315	338.371	300.803	0.6664	0.6111
1474	0.2928	7.9913	7.3585	0.0009985	30.078	30.265	2.4812	1.8345	337.448	301.634	0.6724	0.6087
1475	0.2925	7.3783	7.7151	0.0009996	30.1468	30.4642	2.4769	1.8431	338.15	301.02	0.6695	0.6109
1476	0.2929	7.5885	7.6067	0.0009979	30.1544	30.2019	2.4665	1.8237	337.874	301.197	0.6698	0.6157
1477	0.2927	7.1735	7.5344	0.0009995	30.1684	30.0558	2.4808	1.8258	337.787	301.175	0.6672	0.6077
1478	0.2927	7.7831	7.0803	0.0009841	30.1305	30.2944	2.4623	1.8337	337.662	301.502	0.6676	0.6155
1479	0.2928	7.3193	7.3892	0.0009939	30.0271	30.1318	2.4562	1.8286	338.774	300.574	0.6683	0.6122
1480	0.2928	7.686	7.2161	0.0009995	30.1142	30.0324	2.4874	1.8372	338.328	300.957	0.663	0.6077
1481	0.2928	7.7135	7.09	0.0009971	30.0687	30.0435	2.4669	1.8243	337.75	301.14	0.6689	0.607
1482	0.2929	7.3288	7.1609	0.0009946	30.0648	30.1503	2.4799	1.8318	337.641	301.59	0.6752	0.6118
1483	0.2927	7.4119	7.3149	0.0009954	30.1658	30.1061	2.4755	1.8319	337.849	300.528	0.6707	0.6131
1484	0.2929	7.0105	7.3565	0.0009999	30.1183	30.0936	2.4771	1.8343	337.984	301.347	0.6701	0.614
1485	0.2927	7.0147	7.6692	0.0009922	30.1267	30.1376	2.4739	1.832	337.558	300.801	0.6722	0.614
1486	0.2928	7.0842	7.2719	0.0009989	30.0176	30.0905	2.4813	1.8232	337.477	300.929	0.6688	0.6087
1487	0.2929	7.4241	7.2957	0.0009969	30.0023	30.0359	2.472	1.8253	337.265	301.767	0.6708	0.6107
1488	0.2928	7.3158	7.1498	0.0009919	30.0219	30.1344	2.4791	1.8382	337.83	300.302	0.6747	0.6097
1489	0.2929	7.7563	7.541	0.0009917	30.1279	30.2885	2.4652	1.8323	337.771	301.183	0.6701	0.6097
1490	0.2926	7.1453	7.5812	0.0009837	30.0019	30.101	2.471	1.8373	337.673	301.138	0.6712	0.6145
1491	0.2928	7.2688	7.305	0.0009917	30.2317	30.0509	2.4789	1.8207	338.006	300.928	0.6702	0.6116
1492	0.2929	7.8675	7.0235	0.0009865	30.1539	30.118	2.4953	1.8379	338.142	300.949	0.6722	0.6083
1493	0.2927	7.2562	7.8486	0.0009961	30.023	30.1596	2.466	1.8374	337.524	300.986	0.6606	0.6139
1494	0.2928	7.8679	8.0315	0.0009972	30.1911	30.099	2.4793	1.8347	337.581	301.145	0.6682	0.6084
1495	0.293	8.288	7.4737	0.0009887	30.0487	30.0029	2.4698	1.8394	338.075	300.979	0.6711	0.6088
1496	0.2929	8.643	7.0591	0.0009975	30.1278	30.0902	2.4743	1.8258	337.841	301.334	0.6705	0.612
1497	0.2929	7.4924	7.6979	0.0009891	30.2127	30.102	2.4844	1.8377	337.563	301.281	0.6642	0.6118
1498	0.2927	7.6735	7.5765	0.0009964	30.1757	30.1068	2.4738	1.8359	337.664	301.001	0.6653	0.6092
1499	0.293	7.7271	7.7123	0.0009979	30.1294	30.1324	2.4751	1.8427	337.183	300.878	0.6668	0.614
1500	0.2928	7.924	7.9557	0.0009964	30.3105	30.0359	2.4712	1.8223	337.685	300.293	0.6748	0.6105
1501	0.2926	7.2665	7.5081	0.0009943	30.1458	30.0664	2.4846	1.8345	337.448	301.467	0.6745	0.6137
1502	0.293	7.694	7.5568	0.0009962	30.077	30.1124	2.4787	1.8316	337.738	301.322	0.665	0.6148
1503	0.2929	7.6185	7.1957	0.0009935	30.1537	30.2364	2.4709	1.8195	337.535	300.97	0.6714	0.6184
1504	0.2927	7.0552	7.8499	0.0009906	30.1405	30.0204	2.4714	1.8226	338.089	300.697	0.6699	0.6102
1505	0.293	7.6418	8.0735	0.0009881	30.107	30.2107	2.4698	1.8292	337.596	301.053	0.6682	0.6087
1506	0.2927	7.4734	7.3491	0.0009974	30.0979	30.022	2.4761	1.827	337.299	301.387	0.6677	0.6054
1507	0.2928	8.2365	7.0447	0.0009994	30.0792	30.1465	2.4658	1.8213	337.828	300.804	0.6648	0.6047
1508	0.2925	7.1	7.4443	0.0009987	30.0699	30.0169	2.4814	1.8309	337.519	301.104	0.6679	0.6181
1509	0.2928	7.7502	7.2173	0.000995	30.0835	30.193	2.4732	1.8333	338.179	301.195	0.67	0.6114
1510	0.2927	7.4187	7.3298	0.0009977	30.0003	30.1537	2.4691	1.83	337.814	300.777	0.6681	0.608
1511	0.2928	7.8471	7.5709	0.0009996	30.0848	30.3498	2.4712	1.8394	337.136	300.493	0.6728	0.612
1512	0.293	7.5284	7.4325	0.0009954	30.0355	30.3626	2.4751	1.8158	337.598	300.647	0.6678	0.6094
1513	0.2928	7.1332	7.7971	0.0009952	30.206	30.2571	2.4735	1.8409	337.475	301.502	0.6729	0.6056
1514	0.2931	7.4896	7.5447	0.0009947	30.0484	30.1008	2.4661	1.8349	337.177	300.647	0.6704	0.6143
1515	0.2927	8.0802	7.6492	0.0009858	30.058	30.0593	2.4793	1.8313	337.938	301.255	0.6734	0.6105
1516	0.2928	7.7912	7.9119	0.0009903	30.1792	30.3281	2.4863	1.8241	338.04	301.227	0.6619	0.6115
1517	0.2928	7.7717	7.3578	0.0009939	30.0832	30.1276	2.4718	1.84	337.851	300.999	0.6717	0.6097
1518	0.2928	7.7235	8.2313	0.0009991	30.0543	30.0544	2.4613	1.8186	337.646	301.226	0.6747	0.616
1519	0.2928	7.0835	7.0398	0.0009799	30.2951	30.0675	2.4678	1.8362	337.444	301.15	0.6739	0.6173
1520	0.2927	7.3888	7.5272	0.0009989	30.001	30.0494	2.4677	1.8406	337.757	300.916	0.6714	0.6131
1521	0.2928	7.0739	7.6083	0.000998	30.1105	30.0365	2.468	1.8275	338.053	301.032	0.6741	0.6086
1522	0.2928	7.1736	7.762	0.0009952	30.0651	30.0441	2.4594	1.8381	337.664	301.32	0.6724	0.6103
1523	0.293	7.0138	8.0271	0.0009992	30.0734	30.0616	2.477	1.8338	337.772	300.719	0.6692	0.6155
1524	0.2929	7.4056	7.4306	0.0009982	30.0434	30.0179	2.4674	1.8405	337.972	300.445	0.6685	0.611
1525	0.2929	7.3413	7.5734	0.0009972	30.0937	30.035	2.4657	1.8178	337.682	300.081	0.6661	0.6059
1526	0.2929	7.0137	7.7544	0.0009954	30.161	30.0068	2.4803	1.8301	338.1	300.886	0.6682	0.6105
1527	0.2929	7.363	7.6052	0.0009971	30.0215	30.1644	2.4712	1.8402	338.021	300.648	0.6674	0.6143
1528	0.2929	7.1841	8.1893	0.0009957	30.0288	30.0193	2.4805	1.8367	337.016	301.529	0.6691	0.6131
1529	0.2928	7.8322	7.0385	0.0009966	30.0459	30.2247	2.4703	1.839	337.576	301.249	0.667	0.6144
1530	0.2927	7.2913	7.6905	0.000995	30.122	30.2078	2.473	1.8347	338.202	300.957	0.6692	0.6054
1531	0.2931	7.5832	7.9817	0.0009992	30.2282	30.1089	2.4725	1.8325	337.563	300.801	0.6689	0.6175
1532	0.2928	7.7785	7.156	0.0009981	30.0898	30.1173	2.4721	1.8267	337.332	300.891	0.6675	0.6128
1533	0.2927	7.879	8.0699	0.0009862	30.072	30.1241	2.4821	1.829	337.968	301.409	0.6711	0.6036
1534	0.2928	7.4953	7.5988	0.0009998	30.0231	30.1477	2.4742	1.828	338.255	301.07	0.6633	0.6109
1535	0.2928	7.5185	7.5947	0.0009963	30.0265	30.1454	2.4747	1.8455	337.379	301.659	0.6694	0.6121
1536	0.2928	7.441	7.607	0.0009864	30.0762	30.0564	2.4707	1.8399	336.979	300.932	0.6687	0.61
1537	0.2926	7.7705	7.1947	0.0009959	30.1414	30.0635	2.4705	1.8311	338.025	300.799	0.6644	0.6108
1538	0.2928	7.605	7.0175	0.0009943	30.0317	30.1583	2.4832	1.8272	337.305	300.642	0.6702	0.6082
1539	0.293	7.0304	7.6992	0.0009905	30.0365	30.0284	2.4672	1.826	338.207	300.727	0.6691	0.6107
1540	0.2928	7.2231	7.661	0.0009877	30.0306	30.0994	2.478	1.8334	337.729	300.664	0.668	0.6141
1541	0.2928	7.6154	7.4841	0.0009998	30.179	30.0269	2.4818	1.8353	336.824	300.894	0.666	0.6052
1542	0.293	7.7831	7.4559	0.0009926	30.1218	30.0008	2.4701	1.8317	337.884	300.576	0.6685	0.6094
1543	0.2928	7.0404	7.6547	0.0009918	30.17	30.2686	2.4821	1.8332	337.245	301.289	0.6653	0.6119
1544	0.2928	7.4628	7.1303	0.0009958	30.2063	30.0202	2.4837	1.8342	337.655	300.421	0.6672	0.6072
1545	0.2926	7.3676	7.9941	0.0009992	30.0065	30.0495	2.4591	1.8389	337.6	301.289	0.67	0.6136
1546	0.2928	7.0742	8.1398	0.0009975	30.0664	30.2024	2.4709	1.8256	337.922	300.913	0.6708	0.6103
1547	0.2927	7.7837	8.0583	0.0009983	30.0355	30.0652	2.4761	1.8335	338.092	301.06	0.6702	0.6112
1548	0.2929	7.3186	7.7664	0.0009995	30.3526	30.0836	2.4674	1.837	338.001	300.859	0.6768	0.6059
1549	0.2929	7.3872	7.0058	0.0009964	30.1017	30.2135	2.467	1.8306	337.641	300.569	0.6747	0.6126
1550	0.2928	7.605	7.4314	0.0009982	30.0777	30.2172	2.4659	1.8282	337.866	301.108	0.6714	0.6069
1551	0.2927	7.6761	7.7521	0.0009872	30.0294	30.0151	2.4729	1.8378	337.079	300.306	0.6652	0.6126
1552	0.293	7.0869	7.7681	0.0009935	30.1653	30.1622	2.4817	1.8265	337.863	301.538	0.6684	0.6107
1553	0.2927	7.0757	7.7133	0.0009954	30.2701	30.0515	2.4754	1.8253	337.204	300.919	0.6641	0.6145
1554	0.2927	7.3654	7.1778	0.0009821	30.0896	30.0789	2.4821	1.8313	337.691	300.374	0.6717	0.609
1555	0.2927	8.2687	7.4599	0.000993	30.1854	30.0092	2.4664	1.8333	337.427	300.904	0.6724	0.6098
1556	0.2928	7.6367	7.332	0.0009922	30.0163	30.0396	2.4711	1.8249	337.815	300.67	0.6712	0.6144
1557	0.2928	7.6186	8.3525	0.000992	30.1442	30.0813	2.4706	1.8304	337.468	300.782	0.667	0.6063
1558	0.2927	7.4848	7.6352	0.0009957	30.0625	30.0342	2.4861	1.8303	337.535	300.307	0.6664	0.6082
1559	0.2928	7.0878	7.1876	0.0009997	30.1252	30.0603	2.4992	1.8384	337.63	300.019	0.6662	0.6025
1560	0.293	7.6829	7.8918	0.0009838	30.0117	30.0917	2.4936	1.8238	337.598	300.033	0.6636	0.606
1561	0.2926	7.3114	7.1107	0.000988	30.0809	30.0383	2.4965	1.8234	338.108	300.157	0.6663	0.6039
1562	0.2928	7.8585	7.9604	0.0009987	30.3169	30.1373	2.4828	1.8385	337.502	301.067	0.6629	0.6092
1563	0.2927	7.2298	7.1583	0.0009994	30.0919	30.319	2.4905	1.8285	336.65	300.445	0.6635	0.6054
1564	0.2926	7.8895	7.6566	0.0009883	30.0325	30.0933	2.4878	1.8342	337.257	300.591	0.6632	0.6131
1565	0.2926	7.3604	7.2463	0.0009978	30.0544	30.1217	2.4743	1.8416	337.663	300.162	0.6636	0.6134
1566	0.2928	8.1723	7.5521	0.0009968	30.0614	30.0171	2.4852	1.8348	337.505	300.679	0.6695	0.6085
1567	0.2928	8.0603	7.9538	0.0009881	30.1472	30.1628	2.479	1.8159	336.663	300.05	0.6635	0.6113
1568	0.2927	7.5841	8.3414	0.0009981	30.059	30.037	2.4863	1.8204	337.542	300.214	0.6626	0.6102
1569	0.2927	7.8888	8.3474	0.0009993	30.0461	30.1076	2.4846	1.828	337.792	300.175	0.6642	0.6058
1570	0.2928	7.4663	7.7231	0.0009971	30.2422	30.0495	2.4808	1.8296	337.731	300.385	0.6627	0.6088
1571	0.2928	7.2391	7.6049	0.0009896	30.1241	30.0323	2.4875	1.8271	337.24	300.494	0.6655	0.604
1572	0.2925	7.252	7.2478	0.0009945	30.1013	30.011	2.4774	1.8364	337.33	300.096	0.6635	0.6122
1573	0.2924	8.2377	8.0603	0.0009866	30.0916	30.023	2.4911	1.8358	337.264	300.51	0.6654	0.6028
1574	0.2927	7.3134	8.1573	0.0009862	30.0452	30.1475	2.4809	1.8372	337.55	300.401	0.6651	0.6081
1575	0.2927	7.3936	7.1219	0.000986	30.0247	30.0193	2.4874	1.8327	337.379	300.373	0.6671	0.6073
1576	0.2929	7.3327	7.9863	0.000988	30.0473	30.1126	2.4844	1.8351	337.98	300.844	0.6682	0.6053
1577	0.2929	7.4992	7.4145	0.000995	30.1371	30.0028	2.4862	1.8293	337.858	300.271	0.6658	0.6092
1578	0.2926	7.8761	7.7388	0.0009934	30.002	30.0117	2.4844	1.8352	337.259	300.628	0.6646	0.6072
1579	0.2926	7.7379	7.7932	0.0009965	30.1193	30.0391	2.4873	1.8364	337.901	300.392	0.6645	0.6058
1580	0.2928	7.0889	7.7374	0.0009915	30.1457	30.0339	2.4829	1.822	337.479	300.229	0.6695	0.609
1581	0.2927	7.0574	7.96	0.000995	30.0815	30.2746	2.4869	1.8297	337.834	300.315	0.666	0.6069
1582	0.2927	7.0231	7.4555	0.0009923	30.0719	30.038	2.4913	1.834	337.684	300.513	0.667	0.6095
1583	0.2926	7.0155	7.515	0.0009837	30.009	30.2592	2.4936	1.8416	337.306	300.793	0.6666	0.6167
1584	0.2928	7.1702	7.0331	0.0009943	30.047	30.0845	2.4933	1.8401	338.184	300.494	0.6619	0.6063
1585	0.2927	7.2742	7.0694	0.000987	30.1448	30.192	2.484	1.8361	337.341	300.287	0.6613	0.6074
1586	0.2927	7.2401	7.4641	0.0009792	30.0471	30.003	2.4931	1.8331	337.48	300.584	0.6609	0.6144
1587	0.2929	7.8063	7.0005	0.0009947	30.0703	30.1168	2.4876	1.8332	338.017	300.679	0.6671	0.6147
1588	0.2927	7.0873	8.1012	0.0009965	30.0585	30.0903	2.4919	1.8331	337.76	300.813	0.6641	0.6056
1589	0.2926	7.6688	7.5906	0.0009863	30.0905	30.15	2.4915	1.8365	338.218	300.188	0.67	0.6115
1590	0.2926	7.0713	7.2929	0.0009907	30.1009	30.0447	2.4938	1.8353	337.597	300.143	0.6685	0.6101
1591	0.2928	7.5258	7.1326	0.000996	30.0295	30.036	2.4796	1.8427	337.709	300.432	0.6711	0.6055
1592	0.2926	7.5356	7.3254	0.0009851	30.0939	30.1001	2.4926	1.8326	337.489	300.184	0.6687	0.6102
1593	0.2927	7.3279	7.3322	0.0009975	30.0836	30.0343	2.4933	1.8341	337.959	300.399	0.6646	0.6102
1594	0.2925	7.1771	7.446	0.0009852	30.0548	30.1812	2.4935	1.8338	338.075	300.688	0.667	0.6078
1595	0.2927	7.4606	7.7431	0.0009971	30.1319	30.2377	2.4956	1.83	337.884	300.587	0.6602	0.6048
1596	0.2927	7.1665	7	0.0009819	30.0807	30.124	2.4934	1.8453	337.658	300.664	0.6687	0.6075
1597	0.2927	7.1137	7.1323	0.0009924	30.1624	30.2179	2.4911	1.8252	337.45	300.482	0.6666	0.6049
1598	0.2928	7.2813	7.0224	0.0009973	30.0709	30.0489	2.4977	1.8337	337.76	300.801	0.6663	0.6051
1599	0.2927	7.7724	8.0358	0.0009857	30.0548	30.2098	2.4883	1.8386	338.245	300.541	0.666	0.6012
1600	0.2927	7.8482	7.729	0.0009948	30.305	30.12	2.4969	1.8354	338.471	300.408	0.6673	0.6083
1601	0.2926	7.1399	7.6292	0.0009901	30.1712	30.0042	2.4911	1.8403	337.684	300.352	0.665	0.6098
1602	0.2927	7.2357	7.5817	0.0009997	30.0846	30.0139	2.4932	1.8358	337.626	300.84	0.667	0.6111
1603	0.2928	7.6437	7.3554	0.0009836	30.1823	30.2395	2.4883	1.8426	337.79	300.552	0.6629	0.6091
1604	0.2925	7.377	7.0883	0.0009859	30.0261	30.0541	2.4926	1.8335	337.799	300.854	0.6636	0.6106
1605	0.2926	7.1409	7.5658	0.0009887	30.1425	30.0244	2.4835	1.8355	337.736	300.978	0.6639	0.6057
1606	0.2926	7.1308	7.1127	0.0009903	30.0984	30.0975	2.4865	1.838	337.702	300.274	0.6682	0.6096
1607	0.2927	7.5758	7.3973	0.0009944	30.2817	30.0639	2.49	1.84	337.572	300.276	0.6687	0.6109
1608	0.2927	7.8048	7.1563	0.0009909	30.2123	30.0794	2.486	1.8312	337.497	300.277	0.6643	0.6048
1609	0.2928	7.5687	7.3443	0.0009965	30.0605	30.128	2.4906	1.8312	338.063	300.614	0.665	0.6128
1610	0.2927	7.1165	7.6559	0.0009919	30.2209	30.1459	2.4957	1.842	337.088	300.737	0.6668	0.6122
1611	0.2926	7.3929	7.7086	0.0009929	30.0411	30.0646	2.4876	1.8334	337.569	300.684	0.6664	0.6081
1612	0.2927	7.3438	7.0879	0.0009896	30.3143	30.1168	2.4918	1.8372	337.245	300.242	0.6601	0.6095
1613	0.2928	7.1071	7.2889	0.0009893	30.3425	30.1034	2.4967	1.8278	337.519	300.194	0.6623	0.6068
1614	0.2925	7.0689	7.6385	0.0009951	30.2505	30.0318	2.4872	1.8362	337.407	300.515	0.6663	0.6118
1615	0.2925	7.5948	7.002	0.0009928	30.0911	30.0548	2.4825	1.8257	337.922	300.173	0.6683	0.6082
1616	0.2928	7.2859	7.7427	0.0009942	30.1819	30.0391	2.495	1.84	338.019	300.055	0.6624	0.6057
1617	0.2925	7.5409	7.1173	0.000984	30.0358	30.0183	2.4997	1.8307	337.454	300.838	0.6636	0.6128
1618	0.2927	7.3028	7.6516	0.0009993	30.4064	30.0075	2.4916	1.8286	337.872	300.346	0.6717	0.6111
1619	0.2926	7.126	7.3068	0.000986	30.0595	30.3184	2.4949	1.8334	337.856	300.343	0.6662	0.6092
1620	0.2926	7.8917	7.0505	0.000995	30.0658	30.1478	2.4991	1.8322	337.83	300.522	0.6725	0.6156
1621	0.2927	7.5333	7.3118	0.0009893	30.0989	30.2216	2.4922	1.8279	337.834	300.433	0.6658	0.6082
1622	0.2927	7.2488	7.272	0.0009937	30.0414	30.2434	2.4941	1.8377	337.806	300.422	0.6649	0.6131
1623	0.2926	7.2803	7.0063	0.0009881	30.1048	30.0871	2.4881	1.8455	337.929	300.611	0.6645	0.6072
1624	0.2928	7.4378	7.5136	0.0009973	30.1616	30.0173	2.4919	1.8409	337.318	300.682	0.6665	0.6112
1625	0.2925	7.2136	7.5846	0.000984	30.0088	30.1292	2.4981	1.8354	337.376	300.99	0.6658	0.6063
1626	0.2927	7.1147	7.1201	0.0009911	30.0602	30.1888	2.4832	1.8435	337.068	300.419	0.6665	0.6114
1627	0.2926	7.0944	7.4603	0.0009898	30.1136	30.0175	2.4989	1.8426	337.437	300.31	0.6673	0.6106
1628	0.2926	7.4824	7.1513	0.0009944	30.2105	30.0178	2.4902	1.8344	337.751	300.042	0.6655	0.6108
1629	0.2928	7.2918	7.8573	0.0009884	30.1635	30.0782	2.4914	1.8325	337.996	300.07	0.668	0.6098
1630	0.2927	7.1618	7.1728	0.0009989	30.0784	30.0739	2.4964	1.8382	337.786	300.563	0.6692	0.6125
1631	0.2926	7.0325	7.2347	0.0009892	30.0463	30.188	2.4949	1.8372	337.677	300.845	0.6721	0.6094
1632	0.2927	7.3114	7.378	0.0009915	30.0435	30.0122	2.4936	1.8298	337.868	300.722	0.6647	0.6102
1633	0.2926	7.1228	8.2153	0.000989	30.1347	30.0257	2.4767	1.83	337.546	300.55	0.6662	0.6129
1634	0.2926	7.145	7.1354	0.000988	30.1109	30.0871	2.4973	1.8463	337.658	300.483	0.6705	0.6115
1635	0.2928	7.4626	7.078	0.0009922	30.173	30.0097	2.4955	1.8443	337.822	300.387	0.6687	0.6116
1636	0.2928	7.4644	7.5588	0.0009929	30.3463	30.0028	2.4903	1.8323	337.264	300.17	0.6684	0.6054
1637	0.2927	7.7103	7.1828	0.0009897	30.0247	30.1602	2.4916	1.8272	337.582	300.777	0.665	0.6078
1638	0.2925	7.0575	7.5518	0.000993	30.1482	30.0385	2.4861	1.8353	337.998	301.118	0.6672	0.6111
1639	0.2925	7.1207	7.6497	0.000993	30.0561	30.0707	2.4913	1.8369	337.579	300.652	0.6696	0.6081
1640	0.2926	7.6793	7.7148	0.0009969	30.0856	30.0084	2.4864	1.8303	337.611	300.643	0.6733	0.6079
1641	0.2926	7.3269	7.8656	0.0009934	30.005	30.1293	2.4988	1.8351	337.894	300.405	0.6639	0.6056
1642	0.2927	7.4223	7.5208	0.0009959	30.1148	30.0706	2.4895	1.8368	337.746	300.583	0.6613	0.6121
1643	0.2925	7.1285	7.431	0.0009866	30.09	30.0875	2.488	1.8359	337.643	300.303	0.6695	0.6082
1644	0.2926	7.7245	7.585	0.0009924	30.2933	30.0858	2.4886	1.8199	337.709	300.456	0.6641	0.6042
1645	0.2927	7.2052	7.2831	0.0009875	30.0389	30.0532	2.4955	1.8404	337.42	300.353	0.6637	0.6075
1646	0.2927	7.5082	7.7286	0.0009914	30.162	30.2802	2.4925	1.8434	337.157	300.319	0.6649	0.6042
1647	0.2928	7.1001	7.9307	0.0009995	30.063	30.2288	2.4972	1.8385	337.083	300.176	0.6698	0.6087
1648	0.2928	7.0938	7.9472	0.0009943	30.1438	30.0288	2.4851	1.8228	337.114	300.691	0.6637	0.6099
1649	0.2927	7.0418	7.3763	0.0009965	30.0585	30.0793	2.4903	1.8344	337.803	300.225	0.6695	0.612
1650	0.2927	7.5253	7.36	0.0009917	30.0622	30.1882	2.4851	1.8317	337.507	300.418	0.6643	0.6084
1651	0.2926	7.2806	7.2717	0.0009879	30.1839	30.02	2.4942	1.826	337.576	300.002	0.6695	0.6083
1652	0.2926	7.0096	7.8934	0.0009973	30.0203	30.0537	2.4875	1.8369	337.921	300.509	0.6696	0.6084
1653	0.2927	7.5018	7.5028	0.0009944	30.1746	30.0896	2.4942	1.8396	337.134	301.039	0.666	0.609
1654	0.2927	7.1303	7.6427	0.0009929	30.0043	30.1316	2.4984	1.8399	337.991	300.309	0.6652	0.6125
1655	0.2926	7.3251	7.8002	0.0009911	30.089	30.0399	2.4912	1.831	337.299	300.742	0.6642	0.6102
1656	0.2926	7.2344	7.2478	0.0009881	30.0488	30.0713	2.4977	1.8362	337.307	300.38	0.6628	0.6089
1657	0.2927	7.0221	7.6459	0.000992	30.0193	30.2504	2.4851	1.8278	337.388	300.412	0.6673	0.6037
1658	0.2927	7.0993	7.1767	0.0009975	30.0298	30.2256	2.4816	1.8321	337.835	300.223	0.6673	0.6138
1659	0.2925	7.6276	7.6169	0.0009992	30.2338	30.0207	2.4894	1.8322	337.727	300.695	0.6692	0.6083
1660	0.2925	7.2388	7.51	0.0009869	30.033	30.0094	2.4849	1.8366	337.825	300.269	0.6764	0.6079
1661	0.2926	7.1513	7.1748	0.0009856	30.1088	30.0158	2.4999	1.8376	337.994	300.569	0.6699	0.6088
1662	0.2925	7.5031	7.5632	0.0009843	30.1058	30.1794	2.4958	1.8308	337.598	300.744	0.6631	0.6117
1663	0.2925	7.4001	7.463	0.000998	30.0741	30.2409	2.4871	1.8423	337.426	300.442	0.6683	0.6105
1664	0.2926	7.0955	7.286	0.0009933	30.0156	30.181	2.4891	1.8307	337.696	300.727	0.6738	0.6083
1665	0.2927	7.1967	7.2198	0.0009995	30.0619	30.2512	2.4861	1.8313	338.069	300.652	0.6687	0.6123
1666	0.2928	7.0162	7.7748	0.0009938	30.1641	30.0742	2.4897	1.8245	337.578	300.586	0.664	0.6091
1667	0.2927	7.3237	7.9297	0.000991	30.015	30.0056	2.4943	1.8245	337.783	300.172	0.6662	0.6094
1668	0.2926	7.1803	7.5657	0.0009871	30.0256	30.1489	2.4933	1.8327	337.761	300.619	0.6661	0.6084
1669	0.2926	7.4075	7.9372	0.0009951	30.0162	30.1631	2.4915	1.8357	337.3	300.562	0.6634	0.6127
1670	0.2927	7.1652	7.6027	0.0009878	30.0628	30.1162	2.4943	1.8366	337.704	300.021	0.6608	0.612
1671	0.2926	7.1649	7.3838	0.0009997	30.0156	30.1343	2.4901	1.8462	337.656	300.2	0.6685	0.611
1672	0.2928	7.25	7.7037	0.0009986	30.0141	30.0056	2.4929	1.8351	337.281	300.878	0.6664	0.6128
1673	0.2928	7.5329	7.7775	0.0009977	30.0584	30.0158	2.4943	1.8306	337.242	300.774	0.6688	0.6099
1674	0.2929	7.1229	7.6017	0.0009914	30.0244	30.1159	2.4959	1.8432	337.418	300.949	0.6667	0.6143
1675	0.2928	7.364	7.4589	0.0009896	30.0607	30.066	2.4923	1.835	337.275	300.593	0.6706	0.6113
1676	0.2929	7.5824	7.886	0.0009961	30.0097	30.0493	2.4937	1.8303	337.366	300.913	0.6634	0.6148
1677	0.2929	7.6971	8.353	0.0009927	30.031	30.0324	2.4915	1.8354	337.49	300.933	0.6652	0.6077
1678	0.2928	7.4563	8.2844	0.000999	30.0474	30.1001	2.5	1.8383	337.714	300.893	0.6654	0.6098
1679	0.2927	7.169	7.878	0.0009969	30.1413	30.0485	2.4912	1.8278	337.443	300.948	0.666	0.6149
1680	0.2928	7.0249	7.9182	0.0009957	30.0099	30.0991	2.4925	1.8304	337.128	301.068	0.6738	0.6151
1681	0.2928	7.3216	7.8175	0.0009995	30.0645	30.0002	2.4907	1.8477	337.659	300.832	0.6665	0.6053
1682	0.2929	7.3697	7.8303	0.0009957	30.0114	30.013	2.4971	1.8283	337.249	301.177	0.6621	0.6116
1683	0.2927	7.6189	7.3996	0.0009997	30.1959	30.2149	2.49	1.837	336.741	300.941	0.6658	0.6151
1684	0.293	7.1552	7.996	0.0009961	30.0868	30.2195	2.4955	1.8355	337.147	300.858	0.6705	0.6117
1685	0.2928	7.3096	8.0013	0.0009913	30.0546	30.0009	2.4984	1.8377	336.945	300.722	0.6633	0.6118
1686	0.293	7.6282	7.724	0.0009966	30.1322	30.1247	2.4756	1.8376	336.348	301.383	0.6627	0.6074
1687	0.2928	7.9127	7.9429	0.0009969	30.0213	30.1206	2.4991	1.8337	337.343	300.542	0.6692	0.6137
1688	0.2928	7.394	8.0911	0.0009973	30.0696	30.174	2.4943	1.8438	336.869	301.289	0.6655	0.6147
1689	0.2928	7.2028	8.0501	0.0009908	30.0357	30.0109	2.4971	1.8416	337.268	300.973	0.664	0.6115
1690	0.2928	7.3421	7.72	0.0009964	30.033	30.156	2.4961	1.8354	337.139	300.568	0.6666	0.6141
1691	0.2929	7.1682	8.1258	0.0009946	30.0838	30.0012	2.4861	1.8406	336.92	301.256	0.6652	0.6116
1692	0.2928	7.1083	8.2229	0.0009976	30.014	30.0731	2.4932	1.8367	337.468	300.721	0.67	0.6131
1693	0.2929	7.6647	7.7796	0.0009997	30.0662	30.1195	2.4953	1.8465	337.173	301.435	0.669	0.611
1694	0.2928	7.1952	8.0071	0.0009971	30.1357	30.0429	2.4974	1.8393	337.256	300.959	0.6633	0.6144
1695	0.2928	7.3402	7.6194	0.0009987	30.176	30.1505	2.4902	1.8306	337.458	300.925	0.6669	0.6123
1696	0.2929	7.3214	7.7039	0.0009999	30.15	30.0411	2.4898	1.8383	337.31	300.962	0.6601	0.6102
1697	0.2926	7.5232	7.974	0.0009996	30.0528	30.1788	2.4944	1.8294	337.321	301.344	0.6665	0.6113
1698	0.2928	7.0222	7.6451	0.0009965	30.1773	30.119	2.4893	1.8272	337.279	300.829	0.6649	0.6149
1699	0.2928	7.4914	7.3427	0.000998	30.0159	30.0073	2.4871	1.842	337.384	301.564	0.6645	0.6139
1700	0.293	7.0078	8.3326	0.0009949	30.0103	30.0902	2.4838	1.8338	336.869	300.671	0.6653	0.6129
1701	0.2928	7.3005	7.421	0.0009985	30.1479	30.0298	2.4841	1.8367	337.421	300.936	0.6682	0.6131
1702	0.2929	7.2366	7.8107	0.0009991	30.2106	30.058	2.4918	1.8367	337.987	300.764	0.6659	0.6121
1703	0.2928	7.4135	8.2455	0.0009942	30.0577	30.0632	2.4931	1.8362	337.594	301.272	0.6673	0.6105
1704	0.2928	7.1015	7.977	0.0009937	30.0821	30.1009	2.4789	1.8346	337.404	300.704	0.6675	0.6097
1705	0.2928	7.1519	8.0975	0.0009953	30.0626	30.1055	2.4948	1.8246	336.882	300.855	0.666	0.6133
1706	0.2929	7.121	7.4704	0.0009972	30.0439	30.1243	2.4962	1.8338	337.309	300.993	0.6673	0.6154
1707	0.2928	7.6103	8.1893	0.0009964	30.0441	30.1993	2.4922	1.8335	337.324	300.825	0.6668	0.6147
1708	0.2929	7.5123	7.5771	0.000998	30.1474	30.0085	2.4981	1.8295	337.312	301.255	0.6674	0.6106
1709	0.2927	7.0822	7.6976	0.0009999	30.0028	30.0022	2.4976	1.8371	337.526	300.694	0.669	0.6151
1710	0.2928	7.3589	7.1842	0.0009966	30.0706	30.1177	2.4865	1.837	337.104	301.159	0.666	0.6124
1711	0.2928	7.2133	7.623	0.0009995	30.1342	30.043	2.493	1.8372	336.889	300.611	0.6678	0.6095
1712	0.2927	7.7508	7.6061	0.0009954	30.0846	30.2043	2.4944	1.8371	337.221	300.553	0.6676	0.6132
1713	0.2928	7.5015	7.2689	0.0009993	30.046	30.0808	2.4979	1.8341	337.637	300.686	0.6662	0.6112
1714	0.2927	7.0862	7.5264	0.0009983	30.1318	30.0334	2.4915	1.8386	337.55	301.3	0.663	0.6129
1715	0.2927	7.4195	7.1118	0.0009922	30.0326	30.0952	2.4983	1.8384	337.048	300.651	0.6667	0.6136
1716	0.2928	7.4883	8.0618	0.0009951	30.0137	30.0578	2.4884	1.8367	337.644	300.987	0.6669	0.6117
1717	0.2928	7.6974	7.3775	0.000995	30.0871	30.0374	2.4981	1.8316	336.908	300.747	0.6629	0.6142
1718	0.293	8.0454	7.861	0.0009969	30.2148	30.1296	2.4911	1.8317	337.197	301.026	0.6691	0.6154
1719	0.2928	7.3008	7.5898	0.0009993	30.0912	30.0265	2.4914	1.8339	337.093	301.044	0.6662	0.6093
1720	0.2927	7.2841	7.9317	0.0009949	30.1631	30.0749	2.4916	1.8365	336.852	301.322	0.6631	0.615
1721	0.2929	7.3013	7.7654	0.0009972	30.136	30.0162	2.4893	1.8368	337.567	300.825	0.6697	0.6124
1722	0.2928	7.1322	8.3568	0.0009991	30.038	30.1159	2.4817	1.8405	337.157	301.279	0.6658	0.6108
1723	0.2928	7.8374	7.2065	0.0009973	30.0273	30.1246	2.4898	1.8365	337.602	300.701	0.6664	0.6134
1724	0.2928	7.355	7.3955	0.0009994	30.0713	30.0494	2.4952	1.8311	337.306	300.779	0.6659	0.6179
1725	0.2928	7.1616	7.7392	0.0009955	30.0274	30.0694	2.4976	1.84	337.014	300.712	0.6648	0.6155
1726	0.2927	7.0723	8.3161	0.0009986	30.0098	30.1078	2.4984	1.8352	337.536	301.186	0.6676	0.6133
1727	0.2928	7.2979	7.7763	0.0009913	30.0366	30.2463	2.4954	1.8254	337.175	300.85	0.6649	0.6113
1728	0.2929	7.1481	7.5892	0.0009931	30.0737	30.0487	2.4843	1.8432	336.845	300.969	0.6623	0.6127
1729	0.2929	7.2117	8.3694	0.0009992	30.0016	30.173	2.4881	1.8344	337.279	300.584	0.6623	0.6149
1730	0.2929	7.1481	7.5167	0.0009939	30.0384	30.2446	2.4959	1.8403	337	300.794	0.6676	0.6098
1731	0.2929	7.5628	7.6471	0.0009868	30.0852	30.0099	2.4942	1.8325	337.571	300.645	0.6643	0.6137
1732	0.2927	7.0689	8.0017	0.000993	30.1606	30.0584	2.4964	1.8349	337.428	300.719	0.6651	0.6119
1733	0.2929	7.0048	7.7468	0.0009937	30.0468	30.0839	2.4843	1.8399	337.247	300.825	0.6639	0.6137
1734	0.2928	7.6176	7.8095	0.0009965	30.1553	30.0915	2.4987	1.8305	337.603	301.042	0.6658	0.6175
1735	0.2927	7.3558	7.8282	0.0009934	30.004	30.0324	2.4931	1.8233	338.005	300.793	0.662	0.6153
1736	0.2928	7.0367	7.7185	0.0009993	30.008	30.0783	2.486	1.8419	337.072	300.943	0.6655	0.6146
1737	0.2928	7.5079	7.4501	0.0009973	30.0811	30.1281	2.4891	1.8362	337.563	301.108	0.6658	0.6141
1738	0.2927	7.1731	7.6807	0.0009961	30.0336	30.0197	2.4896	1.8395	337.189	300.383	0.67	0.6158
1739	0.2929	7.1253	7.7925	0.0009991	30.0317	30.1076	2.4977	1.8331	336.988	300.621	0.6668	0.6162
1740	0.2928	7.0422	7.8239	0.0009997	30.0061	30.1121	2.4907	1.8378	337.237	300.862	0.6699	0.6083
1741	0.2929	7.1804	7.4507	0.0009995	30.0948	30.0069	2.4983	1.8341	337.866	300.859	0.6651	0.6141
1742	0.2929	7.476	7.3539	0.0009933	30.0261	30.0557	2.4924	1.8339	337.504	300.573	0.6688	0.6113
1743	0.2928	7.1221	7.6576	0.0009904	30.0508	30.2075	2.4904	1.8292	337.225	300.552	0.6686	0.6108
1744	0.2927	7.4409	7.4625	0.0009995	30.073	30.1172	2.4838	1.8348	337.244	300.993	0.668	0.6113
1745	0.2929	7.6852	8.0109	0.0009902	30.1626	30.0479	2.493	1.8435	337.252	300.867	0.6615	0.6153
1746	0.2928	7.1026	7.9509	0.001	30.0528	30.0296	2.4999	1.8276	337.358	301.2	0.6667	0.6124
1747	0.2929	7.1135	7.9579	0.0009944	30.1001	30.0806	2.4846	1.8225	337.567	301.504	0.6681	0.6112
1748	0.2927	7.3063	7.9193	0.0009992	30.0547	30.1051	2.4947	1.8267	337.165	300.956	0.6662	0.6126
1749	0.293	7.4184	7.5285	0.000994	30.1776	30.103	2.4954	1.8259	337.147	301.085	0.6701	0.611
1750	0.2928	7.2082	7.7745	0.0009887	30.0106	30.273	2.4973	1.8273	337.652	301.115	0.6668	0.6121
1751	0.2928	7.4395	8.0078	0.0009973	30.1429	30.0229	2.4941	1.8306	337.778	301.172	0.6687	0.6165
1752	0.2929	7.2209	7.9388	0.0009985	30.0979	30.1382	2.4996	1.8299	337.089	301.365	0.6657	0.6137
1753	0.2927	7.4042	7.9116	0.0009948	30.1266	30.1435	2.4961	1.8274	337.947	301.259	0.6684	0.6128
1754	0.2928	7.573	7.6082	0.0009951	30.1233	30.0272	2.4933	1.8292	336.887	301.203	0.6709	0.617
1755	0.2927	7.4408	8.0535	0.0009988	30.0017	30.0533	2.491	1.8342	337.553	301.294	0.6656	0.6147
1756	0.2928	7.3917	8.4353	0.0009986	30.1633	30.0013	2.4944	1.8308	337.367	301.356	0.6666	0.6079
1757	0.2929	7.0494	7.8479	0.0009882	30.0781	30.0535	2.4935	1.8227	336.856	301.398	0.6675	0.6107
1758	0.2927	7.5764	7.6583	0.0009942	30.1229	30.0185	2.4977	1.8225	337.507	301.3	0.668	0.611
1759	0.2927	7.2883	8.0729	0.0009984	30.1208	30.1253	2.4989	1.8283	337.545	301.767	0.6643	0.6127
1760	0.2929	7.4037	7.7899	0.0009921	30.1663	30.0462	2.4926	1.8316	337.452	301.135	0.6696	0.6146
1761	0.2928	7.1619	8.0394	0.000997	30.0382	30.1748	2.4954	1.822	337.135	301.195	0.664	0.6087
1762	0.293	7.1411	7.6873	0.0009957	30.0949	30.0393	2.4937	1.835	337.515	301.507	0.6652	0.6126
1763	0.2929	7.0474	7.9827	0.0009958	30.0152	30.078	2.4937	1.8233	337.169	301.098	0.6653	0.6149
1764	0.2928	7.0822	7.708	0.0009984	30.1432	30.0734	2.4998	1.8285	337.283	301.859	0.6647	0.6144
1765	0.2928	7.0839	7.5743	0.0009975	30.0874	30.1766	2.4925	1.8306	337.293	301.338	0.6671	0.6103
1766	0.2927	7.036	7.8304	0.0009946	30.0731	30.0534	2.498	1.8299	337.128	301.07	0.6687	0.6122
1767	0.2928	7.2499	7.7118	0.0009923	30.0936	30.1426	2.4977	1.8234	337.32	301.368	0.6664	0.6101
1768	0.2927	7.153	8.1789	0.0009973	30.2611	30.0517	2.4965	1.8116	337.253	300.67	0.6664	0.612
1769	0.2928	7.5151	8.2908	0.000998	30.1068	30.0653	2.4959	1.8305	337.639	300.803	0.6646	0.6119
1770	0.2929	7.1576	7.8421	0.0009916	30.0884	30.1737	2.4998	1.8288	337.18	301.622	0.6693	0.6125
1771	0.2928	7.1707	7.7865	0.0009928	30.0509	30.0662	2.4997	1.8267	337.252	300.928	0.6642	0.6174
1772	0.2927	7.6063	7.0215	0.0009926	30.0798	30.0528	2.4974	1.8255	337.307	301.231	0.6693	0.6096
1773	0.2928	7.0558	7.4494	0.0009992	30.2269	30.0247	2.4956	1.8219	337.711	301.315	0.6686	0.6138
1774	0.2929	7.3236	7.6065	0.0009975	30.1315	30.0802	2.4872	1.8284	337.198	301.623	0.6666	0.611
1775	0.2929	7.0633	8.2427	0.0009946	30.1302	30.1055	2.4961	1.8264	337.403	301.501	0.6661	0.6099
1776	0.293	7.0692	7.8641	0.0009941	30.0101	30.0052	2.4987	1.8236	337.036	301.489	0.6642	0.6094
1777	0.2927	7.2238	8.0483	0.0009997	30.1154	30.0287	2.4998	1.8282	337.933	301.335	0.6669	0.6155
1778	0.2927	7.4642	7.7197	0.0009976	30.0764	30.0914	2.4996	1.8264	337.542	301.313	0.663	0.6134
1779	0.2927	7.1098	7.7296	0.0009944	30.0729	30.0306	2.4976	1.8317	337.321	301.039	0.665	0.6121
1780	0.2929	7.5893	8.6257	0.0009992	30.0843	30.0308	2.4892	1.8257	337.085	301.031	0.6685	0.6135
1781	0.2927	7.2263	7.6818	0.0009932	30.024	30.0102	2.4996	1.8327	337.366	301.354	0.6667	0.6088
1782	0.2928	7.4237	7.7905	0.000995	30.0557	30.0277	2.4974	1.819	337.109	301.376	0.6672	0.6145
1783	0.2928	7.2116	8.3969	0.0009894	30.0411	30.0505	2.4982	1.8305	337.198	301.563	0.6656	0.6128
1784	0.2928	7.0579	7.9461	0.0009995	30.0678	30.1625	2.4987	1.8302	337.182	301.069	0.6622	0.611
1785	0.293	7.154	8.3812	0.0009973	30.0307	30.1799	2.4961	1.8335	336.975	301.158	0.6676	0.612
1786	0.2928	7.606	7.8266	0.000997	30.1242	30.0152	2.4883	1.8258	337.288	301.141	0.6685	0.6136
1787	0.2928	7.5542	8.5288	0.0009992	30.0575	30.0894	2.4913	1.8343	337.266	301.015	0.6657	0.6129
1788	0.2927	7.5614	7.9995	0.0009977	30.1258	30.0081	2.4979	1.8326	337.315	300.751	0.6679	0.6106
1789	0.2928	7.0747	7.7015	0.001	30.1577	30.2138	2.4927	1.8252	337.343	301.167	0.6664	0.6139
1790	0.2927	7.1183	7.7771	0.0009979	30.1043	30.1556	2.4988	1.8168	337.459	301.242	0.6689	0.6109
1791	0.293	7.001	7.9365	0.0009924	30.0461	30.0642	2.4946	1.8253	337.157	301.204	0.6655	0.6111
1792	0.2928	7.5757	7.8238	0.0009942	30.2642	30.0546	2.4945	1.8278	336.991	301.675	0.6657	0.6097
1793	0.2928	7.478	7.8879	0.0009897	30.1141	30.0697	2.4952	1.8251	337.58	301.869	0.6635	0.6086
1794	0.2928	7.232	7.7234	0.0009945	30.1358	30.0898	2.4993	1.8248	337.524	301.47	0.6667	0.614
1795	0.2928	7.0519	7.5714	0.0009997	30.0159	30.0576	2.4988	1.8194	337.048	300.957	0.6724	0.6132
1796	0.2927	7.0499	7.9762	0.0009981	30.0633	30.1666	2.4906	1.8341	337.508	300.838	0.6648	0.6107
1797	0.2928	7.1391	8.2152	0.0009897	30.0901	30.0319	2.4928	1.8332	337.243	301.253	0.6686	0.6122
1798	0.2928	7.0415	7.8224	0.0009973	30.019	30.1981	2.4943	1.8246	337.213	301.268	0.664	0.6151
1799	0.2928	7.1332	7.7903	0.0009977	30.0223	30.0452	2.4969	1.8306	337.453	301.376	0.6679	0.6143
1800	0.2928	7.3022	8.3841	0.0009914	30.0291	30.2	2.4962	1.8252	337.098	301.013	0.6668	0.6126
1801	0.2928	7.1713	7.7982	0.0009936	30.08	30.007	2.4956	1.8309	337.358	301.034	0.663	0.6099
1802	0.2928	7.9347	7.7746	0.0009981	30.1875	30.09	2.4988	1.8282	337.519	300.905	0.668	0.6116
1803	0.2928	7.4092	7.9186	0.0009988	30.1197	30.0798	2.4984	1.8268	337.577	301.626	0.6664	0.6093
1804	0.2927	7.1717	8.062	0.0009953	30.1095	30.0476	2.4976	1.8268	337.165	301.263	0.6701	0.613
1805	0.2928	7.0412	8.5559	0.0009989	30.0277	30.0839	2.4948	1.8224	337.601	301.058	0.6648	0.6132
1806	0.2928	7.5721	7.8579	0.000994	30.1313	30.1459	2.4992	1.8279	337.35	300.922	0.6702	0.61
1807	0.2928	7.3463	8.1517	0.0009917	30.2478	30.0621	2.4929	1.8266	336.895	301.144	0.668	0.6099
1808	0.2928	7.1698	7.6929	0.000993	30.0685	30.0276	2.497	1.8266	337.825	301.419	0.6612	0.6068
1809	0.2928	7.1802	8.0032	0.0009943	30.149	30.0765	2.4989	1.8278	337.509	301.091	0.664	0.6163
1810	0.2928	7.3461	7.5951	0.0009927	30.163	30.0904	2.4938	1.8266	337.067	301.393	0.6666	0.6143
1811	0.2927	7.2843	8.0875	0.0009976	30.0557	30.0419	2.499	1.8277	337.399	301.249	0.6665	0.6127
1812	0.2927	7.5107	8.2435	0.0009994	30.0861	30.0815	2.4971	1.8229	337.549	301.248	0.6661	0.6187
1813	0.2928	7.0704	7.9642	0.0009941	30.039	30.1001	2.4916	1.8245	337.288	301.119	0.6724	0.6145
1814	0.2927	7.0238	7.7032	0.0009978	30.1142	30.0807	2.489	1.8303	336.663	301.518	0.6636	0.6135
1815	0.2928	7.52	8.4238	0.0009967	30.0749	30.1392	2.4953	1.8274	336.882	300.862	0.6686	0.6119
1816	0.2927	7.1372	8.2162	0.0009975	30.0142	30.0946	2.493	1.8278	337.228	301.171	0.668	0.6146
1817	0.2928	7.2589	8.0396	0.0009974	30.0825	30.0236	2.4932	1.8283	337.186	300.894	0.6656	0.61
1818	0.2927	7.3577	7.4803	0.0009921	30.1365	30.1194	2.4968	1.8245	337.488	301.512	0.6689	0.6135
1819	0.2927	7.1551	7.8221	0.0009913	30.0997	30.0465	2.4961	1.8262	337.257	301.184	0.6628	0.6105
1820	0.2928	7.127	7.7732	0.0009926	30.0003	30.0099	2.4935	1.8277	337.19	301.297	0.6647	0.6149
1821	0.2927	7.2368	7.8219	0.0009924	30.1828	30.123	2.4973	1.8306	337.183	301.18	0.6659	0.6072
1822	0.2929	7.2893	7.6289	0.0009994	30.0271	30.1597	2.4962	1.8313	337.186	300.866	0.6673	0.6099
1823	0.2928	7.6196	8.0838	0.0009993	30.041	30.0349	2.4938	1.8235	337.396	301.105	0.6668	0.6095
1824	0.2928	7.0009	8.2524	0.0009969	30.0122	30.023	2.4941	1.8263	337.47	301.009	0.6679	0.6126
1825	0.2929	7.0595	8.013	0.0009957	30.1091	30.1928	2.4993	1.8341	337.551	300.886	0.668	0.6136
1826	0.2929	7.3198	7.9226	0.0009953	30.0256	30.0674	2.497	1.8334	336.987	300.958	0.6666	0.6136
1827	0.2928	7.1416	8.0236	0.000999	30.03	30.0037	2.4986	1.8264	337.085	301.103	0.6662	0.6133
1828	0.2927	7.3009	7.8851	0.0009946	30.0002	30.0843	2.4994	1.8294	337.383	301.164	0.6656	0.6116
1829	0.2927	7.011	7.9127	0.000995	30.0079	30.1675	2.4994	1.8333	337.341	301.55	0.6653	0.6198
1830	0.2928	7.4131	7.7283	0.0009974	30.0961	30.0725	2.4951	1.8384	337.091	300.993	0.6657	0.609
1831	0.2928	7.1563	7.6615	0.0009987	30.1021	30.1118	2.4995	1.8267	337.238	301.228	0.6649	0.6135
1832	0.2927	7.032	8.0014	0.0009965	30.052	30.0709	2.4964	1.8337	337.308	301.221	0.6682	0.6122
1833	0.2928	7.0161	7.6425	0.0009994	30.1095	30.0411	2.494	1.833	337.046	301.056	0.6669	0.6155
1834	0.2928	7.0187	8.4184	0.0009953	30.0208	30.0282	2.4928	1.8206	337.312	301.155	0.6686	0.6127
1835	0.2928	7.0927	7.8754	0.0009951	30.0086	30.0575	2.4969	1.8297	337.366	300.841	0.6657	0.6107
1836	0.2928	7.25	8.604	0.0009995	30.0576	30.0355	2.4968	1.8307	337.645	301.547	0.6674	0.6135
1837	0.2928	7.2266	8.1275	0.0009981	30.025	30.0498	2.4965	1.834	337.301	300.81	0.6667	0.6111
1838	0.2928	7.0602	7.8958	0.0009989	30.0776	30.0283	2.4984	1.8378	337.293	300.738	0.6675	0.6085
1839	0.2928	7.0636	8.1075	0.0009978	30.0971	30.0835	2.496	1.8416	337.461	301.227	0.669	0.6113
1840	0.2927	7.4354	8.4621	0.0009993	30.0657	30.0142	2.4956	1.8367	337.343	300.856	0.6677	0.6145
1841	0.2928	7.18	7.951	0.0009986	30.1397	30.1092	2.4876	1.8384	337.55	300.864	0.665	0.6108
1842	0.2927	7.484	7.9158	0.000996	30.1182	30.0278	2.4937	1.8354	337.236	300.429	0.6655	0.6097
1843	0.2928	7.0265	8.351	0.0009893	30.067	30.0245	2.4918	1.8313	337.184	300.893	0.6673	0.6125
1844	0.2929	7.163	8.1415	0.0009987	30.1435	30.1476	2.4982	1.8398	337.184	300.979	0.6647	0.6116
1845	0.2929	7.3917	8.1162	0.0009941	30.0245	30.0316	2.4923	1.8291	337.085	300.645	0.6648	0.6127
1846	0.2927	7.4696	8.4941	0.0009953	30.0475	30.1612	2.4964	1.8386	337.061	300.521	0.6683	0.6091
1847	0.2928	7.144	7.934	0.000998	30.1384	30.0797	2.4935	1.8251	336.995	300.803	0.6682	0.6108
1848	0.2928	7.1043	8.4206	0.0009933	30.067	30.1127	2.4977	1.8363	337.581	300.707	0.666	0.6087
1849	0.2928	7.3423	8.4196	0.0009924	30.0599	30.1481	2.4909	1.8281	337.217	301.015	0.6652	0.612
1850	0.2927	7.0397	8.5403	0.0009966	30.2245	30.0522	2.4993	1.8448	337.265	301.253	0.6685	0.6131
1851	0.2929	7.2464	7.9606	0.0009978	30.0871	30.2231	2.4964	1.8376	337.252	300.913	0.6669	0.6095
1852	0.2927	7.2391	8.2441	0.0009907	30.0971	30.0465	2.4971	1.8344	337.235	301.04	0.6652	0.6072
1853	0.2929	7.065	7.886	0.000999	30.1217	30.1042	2.4927	1.8432	337.563	300.662	0.6679	0.6124
1854	0.2928	7.7094	8.2131	0.0009989	30.1079	30.1572	2.4954	1.8356	337.15	300.896	0.6653	0.6113
1855	0.2927	7.7051	8.0679	0.0009958	30.145	30.0572	2.4958	1.8364	337.315	300.799	0.6669	0.6147
1856	0.2928	7.3127	7.5347	0.0009974	30.1105	30.116	2.4981	1.8286	337.157	301.026	0.6652	0.6134
1857	0.2928	7.0707	8.1088	0.0009967	30.1951	30.1671	2.496	1.8375	337.399	300.344	0.6649	0.6122
1858	0.2928	7.041	7.7992	0.0009952	30.054	30.1289	2.4953	1.8407	337.32	301.047	0.6658	0.611
1859	0.2927	7.0856	7.8092	0.0009971	30.1024	30.0108	2.4975	1.8346	337.216	300.755	0.6625	0.6098
1860	0.293	7.3494	8.2389	0.0009988	30.1204	30.2155	2.4904	1.8366	336.826	300.808	0.6677	0.6116
1861	0.2927	7.0045	8.1404	0.0009969	30.0693	30.0653	2.4979	1.8365	337.484	300.822	0.6654	0.6076
1862	0.2928	7.1503	7.8934	0.0009999	30.0201	30.1069	2.4996	1.8394	336.904	300.842	0.6665	0.6135
1863	0.2927	7.1666	8.509	0.0009983	30.0875	30.0104	2.4974	1.8356	336.984	300.821	0.6628	0.6111
1864	0.2928	7.4572	8.0406	0.000997	30.0398	30.1517	2.4889	1.8276	337.29	300.956	0.6665	0.6072
1865	0.2928	7.576	7.7341	0.0009973	30.1279	30.1352	2.4964	1.8308	337.187	300.376	0.669	0.6084
1866	0.2928	7.1594	8.4495	0.0009929	30.09	30.0602	2.4979	1.8322	337.543	300.557	0.6658	0.6133
1867	0.2928	7.4788	8.1557	0.0009999	30.0811	30.1496	2.4954	1.8267	337.259	301.074	0.6709	0.6093
1868	0.2928	7.1923	8.7864	0.0009986	30.0823	30.0303	2.4942	1.8249	337.42	301.239	0.6642	0.6121
1869	0.2929	7.3664	7.7263	0.0009998	30.0328	30.1256	2.4878	1.8373	337.844	301.185	0.666	0.609
1870	0.2926	7.144	7.9694	0.0009934	30.0038	30.0087	2.4861	1.8344	337.269	300.885	0.6627	0.6096
1871	0.2928	7.5682	8.0486	0.000998	30.1065	30.0374	2.4907	1.8313	337.13	301.069	0.6686	0.6155
1872	0.2928	7.2161	7.9832	0.0009975	30.0257	30.1217	2.4989	1.8339	337.266	301.046	0.6649	0.609
1873	0.2928	7.2506	8.1649	0.0009987	30.0061	30.0385	2.4957	1.8331	337.256	300.972	0.6611	0.612
1874	0.2928	7.1959	8.0052	0.0009967	30.0401	30.0555	2.4989	1.832	336.926	300.864	0.6677	0.6127
1875	0.2928	7.5193	7.8611	0.0009968	30.0225	30.1722	2.4965	1.8373	337.434	300.658	0.6665	0.6111
1876	0.2928	7.6198	8.1868	0.0009971	30.0726	30.1325	2.4938	1.8329	337.389	300.794	0.668	0.6118
1877	0.2928	7.9716	7.8964	0.0009981	30.0541	30.125	2.4994	1.8372	337.167	300.863	0.6706	0.6084
1878	0.2927	7.3249	7.7101	0.0009949	30.0499	30.1538	2.4998	1.8335	337.452	300.73	0.6659	0.6135
1879	0.2928	7.0949	7.9092	0.0009991	30.1568	30.0048	2.4908	1.8362	337.5	300.538	0.6675	0.61
1880	0.2929	7.4113	8.2514	0.0009984	30.057	30.0439	2.4935	1.8293	337.475	300.584	0.6681	0.6125
1881	0.2927	7.1144	8.2522	0.0009991	30.1122	30.2433	2.4945	1.8295	337.283	300.633	0.6684	0.6087
1882	0.2928	7.4184	8.2837	0.000998	30.0586	30.1092	2.4983	1.8351	337.162	300.736	0.6674	0.6109
1883	0.2928	7.6899	7.7953	0.0009882	30.1086	30.0186	2.4926	1.8413	337.182	300.826	0.6678	0.6109
1884	0.2925	7.1784	8.1142	0.0009968	30.0767	30.0029	2.499	1.8451	337.155	300.507	0.6666	0.61
1885	0.2928	7.3636	7.9146	0.0009956	30.0694	30.2856	2.497	1.8384	337.525	300.969	0.6644	0.6116
1886	0.2928	7.0655	8.3375	0.0009974	30.0066	30.0613	2.4978	1.837	337.703	300.803	0.6656	0.6081
1887	0.2928	7.478	8.5524	0.0009997	30.0741	30.2088	2.4944	1.8489	337.409	300.642	0.6693	0.6093
1888	0.2928	7.163	8.0248	0.0009997	30.0638	30.0287	2.4991	1.8356	337.237	300.623	0.6683	0.6129
1889	0.2928	7.3688	8.0614	0.0009989	30.176	30.0894	2.494	1.8361	337.133	300.813	0.665	0.6114
1890	0.2928	7.0517	8.2483	0.0009976	30.0552	30.0059	2.4889	1.8328	337.252	300.928	0.6648	0.6097
1891	0.2927	7.0658	8.0076	0.0009996	30.0636	30.085	2.4918	1.8393	337.423	300.758	0.6671	0.6092
1892	0.2928	7.3954	8.5538	0.0009972	30.1136	30.024	2.4911	1.8403	337.237	300.517	0.6655	0.6134
1893	0.2927	7.3022	8.8306	0.0009944	30.0561	30.1688	2.497	1.8303	337.679	301.23	0.6681	0.6078
1894	0.2928	7.1319	8.4047	0.0009998	30.0325	30.067	2.4975	1.8395	337.326	300.853	0.6702	0.6134
1895	0.2928	7.1258	8.1345	0.000993	30.0228	30.0471	2.4994	1.8383	337.501	301.046	0.6715	0.6124
1896	0.2929	7.4293	8.4102	0.0009999	30.0765	30.1145	2.4985	1.8344	337.121	300.831	0.6655	0.6123
1897	0.2929	7.2805	8.0333	0.000996	30.0604	30.017	2.4994	1.8385	337.033	300.926	0.6667	0.611
1898	0.2927	7.1987	8.5588	0.0009953	30.0179	30.1131	2.4968	1.8346	337.329	301.05	0.666	0.6084
1899	0.2928	7.0248	8.2426	0.0009966	30.0951	30.0289	2.4985	1.8262	337.113	300.773	0.6661	0.6088
1900	0.2928	7.1199	7.3595	0.0009949	30.1416	30.0205	2.4905	1.8386	337.345	300.974	0.6675	0.6095
1901	0.2926	7.2189	8.0024	0.0009905	30.2408	30.1233	2.4917	1.8344	336.987	300.501	0.6659	0.6125
1902	0.2927	7.1726	8.1388	0.0009966	30.0285	30.0018	2.4985	1.8362	337.128	300.769	0.6678	0.6097
1903	0.2927	7.1367	7.6625	0.0009975	30.061	30.0338	2.4966	1.8422	337.361	300.736	0.6669	0.6074
1904	0.2927	7.1422	8.2143	0.0009985	30.0357	30.1523	2.4931	1.825	337.525	300.78	0.6698	0.6104
1905	0.2928	7.5527	7.9949	0.0009981	30.0648	30.1379	2.4872	1.835	337.175	300.908	0.662	0.6117
1906	0.2928	7.0634	8.8336	0.0009917	30.0834	30.0959	2.4956	1.8321	337.373	300.986	0.6654	0.6107
1907	0.2927	7.1164	7.5818	0.000997	30.1333	30.1264	2.4957	1.8284	336.931	300.686	0.6658	0.6117
1908	0.2928	7.3076	8.1165	0.0009991	30.1242	30.0863	2.4981	1.8428	337.545	300.856	0.6687	0.6098
1909	0.2928	7.2837	8.0025	0.0009972	30.0003	30.154	2.493	1.8345	337.257	301.132	0.667	0.6111
1910	0.2927	7.0056	8.2888	0.0009982	30.015	30.0443	2.4896	1.8394	337.083	300.665	0.6678	0.6104
1911	0.2926	7.3657	7.6958	0.0009991	30.1468	30.1487	2.4994	1.8326	337.171	300.997	0.668	0.6122
1912	0.2927	7.1649	8.0061	0.000999	30.0051	30.0729	2.4915	1.8362	337.284	300.772	0.6658	0.6098
1913	0.2927	7.3788	8.1639	0.000998	30.027	30.0408	2.495	1.8383	337.053	301.175	0.6696	0.6128
1914	0.2927	7.7156	8.3137	0.0009994	30.0349	30.1154	2.4934	1.8341	337.369	300.88	0.6711	0.6073
1915	0.2929	7.0571	7.9447	0.0009972	30.0974	30.1685	2.4997	1.8385	337.192	301.106	0.6698	0.6067
1916	0.2926	7.074	8.1911	0.0009979	30.0547	30.0376	2.4929	1.8344	337.253	300.983	0.6629	0.6116
1917	0.2928	7.1301	7.7876	0.0009952	30.1144	30.1926	2.4986	1.8312	337.543	300.678	0.6676	0.613
1918	0.2927	7.0125	7.7577	0.0009866	30.0359	30.0127	2.4989	1.8422	337.473	301.278	0.668	0.6089
1919	0.2929	7.2441	7.9571	0.0009973	30.0105	30.0191	2.4997	1.8347	337.024	300.728	0.6732	0.6102
1920	0.2929	7.0368	8.3246	0.0009982	30.0479	30.163	2.4969	1.8366	337.371	300.65	0.6681	0.6102
1921	0.2928	7.0617	8.071	0.0009937	30.0515	30.0595	2.4938	1.8372	337.242	300.967	0.6666	0.6122
1922	0.2927	7.3225	8.2584	0.0009956	30.1511	30.0578	2.4994	1.8384	337.179	300.859	0.668	0.6084
1923	0.2928	7.295	8.3815	0.0009994	30.0201	30.0027	2.4976	1.8376	337.209	301.011	0.669	0.6102
1924	0.2927	7.2358	8.5032	0.0009993	30.0077	30.0896	2.493	1.8379	337.343	300.749	0.6678	0.6074
1925	0.2928	7.1166	8.201	0.0009953	30.1406	30.0843	2.4978	1.84	337.068	300.834	0.6656	0.6142
1926	0.2927	7.7008	7.8593	0.0009987	30.0492	30.1317	2.496	1.8296	337.53	300.666	0.6679	0.6126
1927	0.2928	7.2579	8.4192	0.0009983	30.1528	30.063	2.4997	1.839	337.6	300.946	0.6674	0.611
1928	0.2928	7.3833	8.2541	0.0009954	30.1188	30.0009	2.4923	1.8279	337.274	300.611	0.6651	0.6115
1929	0.2928	7.0014	8.0595	0.0009989	30.0682	30.0826	2.4944	1.8353	337.27	300.856	0.6679	0.6061
1930	0.2928	7.4082	7.7826	0.0009983	30.027	30.1317	2.4891	1.842	337.482	300.915	0.6655	0.6095
1931	0.2928	7.0928	7.9947	0.0009995	30.0979	30.0089	2.4936	1.8379	337.055	300.904	0.6668	0.614
1932	0.2928	7.0669	7.8508	0.0009992	30.0052	30.1763	2.496	1.8327	337.395	300.875	0.6672	0.6123
1933	0.2928	7.8103	8.3823	0.0009992	30.0509	30.1006	2.4992	1.8355	337.276	300.751	0.6648	0.6105
1934	0.2928	7.033	8.0789	0.0009994	30.0105	30.1058	2.4974	1.8352	337.563	300.753	0.6672	0.6108
1935	0.2928	7.1146	8.2034	0.0009924	30.0465	30.0548	2.4967	1.8358	337.387	301.152	0.6676	0.611
1936	0.2928	7.0723	8.3006	0.000992	30.1303	30.2171	2.496	1.8314	337.357	300.684	0.6632	0.6114
1937	0.2928	7.2976	7.9117	0.0009944	30.0247	30.0736	2.4972	1.8342	337.39	300.669	0.6663	0.6123
1938	0.2927	7.2592	8.1835	0.0009953	30.1456	30.0401	2.4997	1.8346	337.323	300.376	0.6687	0.6098
1939	0.2928	7.5134	7.7985	0.0009949	30.0374	30.0757	2.4953	1.8253	337.119	300.808	0.6645	0.613
1940	0.2927	7.3313	7.9885	0.0009998	30.1175	30.0272	2.499	1.835	337.269	300.803	0.6668	0.6132
1941	0.2928	7.2529	7.7947	0.0009999	30.1498	30.1392	2.4983	1.8286	337.189	300.906	0.6682	0.6151
1942	0.2927	7.5012	8.1444	0.000998	30.0632	30.1552	2.4936	1.8375	337.678	300.941	0.6641	0.6069
1943	0.2929	7.1626	8.0928	0.0009984	30.0655	30.0562	2.4989	1.8404	337.337	300.633	0.6663	0.6138
1944	0.2928	7.423	8.327	0.0009969	30.1567	30.0422	2.4928	1.8269	337.548	300.879	0.6676	0.6129
1945	0.2927	7.3232	7.6469	0.0009956	30.1508	30.0408	2.4969	1.831	337.12	300.878	0.6644	0.6105
1946	0.2927	7.3152	8.5013	0.0009982	30.1895	30.1351	2.4995	1.8327	337.293	301.065	0.6657	0.6108
1947	0.2927	7.0852	8.0376	0.0009985	30.0293	30.0602	2.4943	1.8356	337.303	300.59	0.6687	0.6127
1948	0.2928	7.0667	8.2393	0.0009981	30.0084	30.0019	2.4994	1.8352	337.426	300.749	0.6668	0.6091
1949	0.2927	7.129	7.7876	0.0009969	30.1488	30.0368	2.4952	1.832	337.388	301.057	0.6674	0.611
1950	0.2927	7.2329	8.5612	0.0009957	30.0425	30.2267	2.4977	1.8357	337.457	300.806	0.6661	0.6112
1951	0.2928	7.0242	7.8971	0.0009946	30.0074	30.0124	2.4957	1.8325	337.195	300.914	0.6665	0.6082
1952	0.2927	7.235	7.889	0.0009929	30.0829	30.0786	2.4994	1.836	337.562	300.697	0.6659	0.6108
1953	0.2927	7.4809	8.4135	0.0009976	30.0114	30.06	2.4959	1.8341	337.685	300.567	0.6652	0.6105
1954	0.2928	7.2899	8.1891	0.0009988	30.0419	30.0159	2.4908	1.8293	337.359	300.756	0.6658	0.6112
1955	0.2927	7.3785	8.4735	0.0009994	30.1575	30.0448	2.498	1.8309	337.038	301.037	0.6625	0.6125
1956	0.2929	7.2157	8.2806	0.0009937	30.1144	30.0494	2.4961	1.8378	337.769	300.883	0.6674	0.6124
1957	0.2929	7.2899	8.3885	0.0009987	30.0969	30.013	2.4987	1.8306	337.033	300.863	0.6634	0.6114
1958	0.2927	7.2993	8.222	0.0009999	30.0143	30.0079	2.4965	1.8299	337.213	300.81	0.6616	0.6106
1959	0.2927	7.2488	8.135	0.0009993	30.0808	30.0526	2.4912	1.8366	337.344	300.867	0.6656	0.6138
1960	0.2928	7.4285	7.8044	0.0009961	30.0933	30.2022	2.4992	1.8324	337.239	300.82	0.6664	0.611
1961	0.2928	7.2554	7.4955	0.0009986	30.1094	30.0896	2.4899	1.8366	337.401	300.474	0.6659	0.6098
1962	0.2928	7.2194	8.0199	0.0009995	30.0152	30.0049	2.4938	1.8308	337.718	300.804	0.6647	0.613
1963	0.2928	7.1137	7.8017	0.0009939	30.006	30.0219	2.4978	1.836	337.299	300.753	0.665	0.6099
1964	0.2928	7.071	8.0642	0.000996	30.0032	30.0608	2.496	1.8363	337.341	300.781	0.6657	0.613
1965	0.2928	7.2224	8.0937	0.0009984	30.0895	30.1194	2.4975	1.8302	337.43	300.813	0.6657	0.6099
1966	0.2928	7.0733	8.5107	0.0009981	30.0127	30.1483	2.4967	1.8376	337.188	300.642	0.6701	0.61
1967	0.2928	7.5507	8.5708	0.0009975	30.1107	30.0625	2.496	1.834	337.506	300.708	0.6686	0.6127
1968	0.2927	7.1233	8.0931	0.0009975	30.0752	30.0131	2.4919	1.8383	337.577	300.974	0.664	0.6125
1969	0.2927	7.1009	7.9635	0.0009992	30.0246	30.0293	2.4971	1.8272	337.361	300.78	0.6654	0.6107
1970	0.2927	7.3605	7.6924	0.0009982	30.1215	30.1694	2.4959	1.8341	337.318	300.939	0.6693	0.6105
1971	0.2928	7.1949	8.2273	0.0009928	30.0953	30.1218	2.4991	1.833	337.365	300.866	0.6643	0.6099
1972	0.2927	7.2817	8.2596	0.0009961	30.1038	30.1095	2.493	1.8347	337.275	300.591	0.6672	0.6098
1973	0.2927	7.1063	8.1609	0.0009974	30.0052	30.0545	2.4993	1.8356	337.037	300.653	0.6688	0.6087
1974	0.2928	7.1618	8.0009	0.0009999	30.0074	30.2434	2.4943	1.8359	337.192	301.147	0.6686	0.6096
1975	0.2928	7.338	7.9859	0.0009914	30.0902	30.0247	2.4975	1.8331	337.41	301.079	0.6666	0.6107
1976	0.2928	7.1694	8.265	0.0009909	30.0557	30.0281	2.4935	1.8361	337.307	300.877	0.6653	0.6096
1977	0.2928	7.4261	7.8542	0.0009971	30.0134	30.0914	2.4987	1.8308	337.528	300.687	0.6684	0.611
1978	0.2928	7.0324	7.7539	0.0009994	30.0643	30.0337	2.4976	1.8399	337.528	301.021	0.6662	0.6084
1979	0.2928	7.3964	8.4652	0.0009998	30.0008	30.0134	2.4925	1.8394	337.132	300.761	0.6682	0.6099
1980	0.2927	7.3452	7.7216	0.0009957	30.0101	30.0278	2.4996	1.832	337.352	300.929	0.6671	0.6111
1981	0.2928	7.1907	8.2444	0.0009956	30.2728	30.0379	2.4964	1.8285	337.154	300.732	0.6684	0.6132
1982	0.2927	7.3101	7.9446	0.0009956	30.0518	30.1003	2.4913	1.8352	336.974	300.767	0.6656	0.6098
1983	0.2928	7.0882	7.9997	0.0009999	30.002	30.1081	2.4968	1.8363	337.498	300.624	0.6652	0.6121
1984	0.2928	7.4284	8.1426	0.0009986	30.1952	30.0462	2.4964	1.8293	337.392	300.947	0.665	0.6088
1985	0.2927	7.6208	8.2045	0.0009996	30.0487	30.005	2.4978	1.836	337.231	300.692	0.6691	0.6133
1986	0.2928	7.158	8.1129	0.0009868	30.0161	30.0802	2.4985	1.8326	337.286	300.759	0.6705	0.6078
1987	0.2928	7.2509	8.3534	0.0009977	30.04	30.1267	2.4911	1.8385	337.205	300.598	0.6676	0.6072
1988	0.2928	7.4117	8.0604	0.0009992	30.2142	30.0211	2.4952	1.8308	337.47	300.856	0.6705	0.6113
1989	0.2928	7.1399	8.1533	0.0009991	30.0382	30.1356	2.495	1.833	337.678	300.865	0.6674	0.6119
1990	0.2927	7.4951	8.1009	0.0009978	30.0275	30.132	2.4961	1.8298	337.219	300.965	0.6661	0.6122
1991	0.2928	7.489	8.0167	0.0009966	30.1133	30.1363	2.4951	1.8278	337.224	300.829	0.6624	0.6085
1992	0.2928	7.0255	8.0648	0.0009929	30.0947	30.0379	2.4928	1.8357	337.683	300.786	0.6683	0.6135
1993	0.2928	7.0937	7.8514	0.0009945	30.0257	30.2238	2.4917	1.8298	337.318	300.719	0.6663	0.6113
1994	0.2928	7.7076	8.275	0.0009983	30.0033	30.0998	2.4927	1.8349	337.727	300.703	0.6661	0.6089
1995	0.2927	7.2465	7.9648	0.0009992	30.0808	30.0201	2.4958	1.8374	337.051	300.777	0.669	0.6132
1996	0.2927	7.0201	8.231	0.0009982	30.0405	30.1133	2.4977	1.8348	337.288	300.512	0.667	0.606
1997	0.2927	7.118	7.8777	0.0009938	30.0846	30.0347	2.4954	1.8339	337.266	300.771	0.6636	0.6068
1998	0.2929	7.5225	8.1755	0.0009981	30.0364	30.0994	2.4955	1.8382	337.282	300.725	0.6653	0.6122
[truncated: 2,002 more rows]
